# Supplementary material for: Differences in midgut transcriptomes between resistant and susceptible strains of Chilo suppressalis to Cry1C toxin
Source: BMC Genomics. 2020 Sep 14;21:634. doi: 10.1186/s12864-020-07051-6 (PMC7490912; doi:10.1186/s12864-020-07051-6)
Supplement: Supplementary file 5 — Additional file 5:. GO enrichment of DEGs. [file 12864_2020_7051_MOESM5_ESM.xlsx]

## Sheet: GOEnrichment of DEGs
GO_accession	Description	Term_type	Over_represented_pValue	Corrected_pValue	DEG_item	DEG_list	Bg_item	Bg_list	Gene_names
GO:0003824	catalytic activity	molecular_function	1.4153e-08	7.436e-05	1314	2752	18561	43909	Cluster-21897.53521,Cluster-21897.60446,Cluster-21897.52777,Cluster-21897.95311,Cluster-21897.56404,Cluster-21897.59884,Cluster-21897.63581,Cluster-21897.65321,Cluster-21897.71346,Cluster-21897.38019,Cluster-21897.94254,Cluster-21897.52254,Cluster-21897.53948,Cluster-21897.55371,Cluster-21897.9680,Cluster-21897.58693,Cluster-21897.70110,Cluster-3379.0,Cluster-1395.0,Cluster-21897.46966,Cluster-39…
GO:0008152	metabolic process	biological_process	6.9301e-07	0.0016338	1604	2752	23512	43909	Cluster-21897.52705,Cluster-11709.2,Cluster-21897.11505,Cluster-21897.58739,Cluster-21897.58740,Cluster-21897.55616,Cluster-21897.77635,Cluster-21897.12243,Cluster-17003.0,Cluster-21897.102627,Cluster-13840.0,Cluster-21897.55157,Cluster-21897.71500,Cluster-21897.38652,Cluster-21897.11485,Cluster-21897.55648,Cluster-21897.93600,Cluster-21897.58374,Cluster-21897.62058,Cluster-14559.0,Cluster-21897.…
GO:0097367	carbohydrate derivative binding	molecular_function	2.0255e-06	0.0016338	365	2752	4502	43909	Cluster-21897.93086,Cluster-13369.1,Cluster-21897.14849,Cluster-21897.28248,Cluster-21897.56501,Cluster-21897.54422,Cluster-21897.55023,Cluster-21897.88111,Cluster-21897.70840,Cluster-21897.64162,Cluster-3199.0,Cluster-21897.35373,Cluster-21897.74455,Cluster-21897.74237,Cluster-21897.19557,Cluster-21897.49372,Cluster-21897.101706,Cluster-21897.21110,Cluster-17641.1,Cluster-21897.26495,Cluster-218…
GO:0004298	threonine-type endopeptidase activity	molecular_function	2.1912e-06	0.0016338	18	2752	91	43909	Cluster-1573.0,Cluster-1576.0,Cluster-21897.53578,Cluster-21897.4210,Cluster-21897.20305,Cluster-18239.0,Cluster-24051.0,Cluster-1770.0,Cluster-22241.0,Cluster-1824.0,Cluster-2880.0,Cluster-4946.0,Cluster-21897.7121,Cluster-1560.0,Cluster-4704.0,Cluster-21897.106220,Cluster-16034.0,Cluster-4834.0
GO:0070003	threonine-type peptidase activity	molecular_function	2.1912e-06	0.0016338	18	2752	91	43909	Cluster-21897.4210,Cluster-21897.53578,Cluster-1576.0,Cluster-1573.0,Cluster-18239.0,Cluster-21897.20305,Cluster-4946.0,Cluster-21897.7121,Cluster-1824.0,Cluster-2880.0,Cluster-1770.0,Cluster-22241.0,Cluster-24051.0,Cluster-4834.0,Cluster-21897.106220,Cluster-16034.0,Cluster-4704.0,Cluster-1560.0
GO:0019310	inositol catabolic process	biological_process	3.1096e-06	0.0016338	6	2752	9	43909	Cluster-21897.57982,Cluster-21897.52093,Cluster-21897.45518,Cluster-21897.56441,Cluster-21897.47891,Cluster-21897.57981
GO:0046164	alcohol catabolic process	biological_process	3.1096e-06	0.0016338	6	2752	9	43909	Cluster-21897.56441,Cluster-21897.47891,Cluster-21897.57981,Cluster-21897.45518,Cluster-21897.57982,Cluster-21897.52093
GO:0046174	polyol catabolic process	biological_process	3.1096e-06	0.0016338	6	2752	9	43909	Cluster-21897.45518,Cluster-21897.47891,Cluster-21897.56441,Cluster-21897.57981,Cluster-21897.57982,Cluster-21897.52093
GO:0050113	inositol oxygenase activity	molecular_function	3.1096e-06	0.0016338	6	2752	9	43909	Cluster-21897.45518,Cluster-21897.57981,Cluster-21897.56441,Cluster-21897.47891,Cluster-21897.57982,Cluster-21897.52093
GO:1901616	organic hydroxy compound catabolic process	biological_process	3.1096e-06	0.0016338	6	2752	9	43909	Cluster-21897.57982,Cluster-21897.52093,Cluster-21897.57981,Cluster-21897.56441,Cluster-21897.47891,Cluster-21897.45518
GO:0036094	small molecule binding	molecular_function	6.7093e-06	0.0029487	412	2752	5193	43909	Cluster-21897.67172,Cluster-1617.0,Cluster-21897.31962,Cluster-21897.56809,Cluster-21588.0,Cluster-4233.1,Cluster-21897.51213,Cluster-13815.0,Cluster-21897.29892,Cluster-21897.54886,Cluster-12340.0,Cluster-1614.0,Cluster-21897.46278,Cluster-21897.48045,Cluster-21897.58213,Cluster-3437.0,Cluster-2613.0,Cluster-21897.48405,Cluster-21897.76644,Cluster-21897.65986,Cluster-21897.49458,Cluster-21897.50…
GO:0005839	proteasome core complex	cellular_component	6.7349e-06	0.0029487	18	2752	98	43909	Cluster-1573.0,Cluster-1576.0,Cluster-21897.53578,Cluster-21897.4210,Cluster-21897.20305,Cluster-18239.0,Cluster-24051.0,Cluster-22241.0,Cluster-1770.0,Cluster-2880.0,Cluster-1824.0,Cluster-21897.7121,Cluster-4946.0,Cluster-4704.0,Cluster-1560.0,Cluster-16034.0,Cluster-21897.106220,Cluster-4834.0
GO:0000166	nucleotide binding	molecular_function	8.8425e-06	0.0033185	403	2752	5074	43909	Cluster-21897.7624,Cluster-16697.0,Cluster-21897.28537,Cluster-21897.30215,Cluster-3579.0,Cluster-21897.19486,Cluster-21897.60343,Cluster-21897.90686,Cluster-21897.23102,Cluster-1424.0,Cluster-21897.8372,Cluster-21897.99440,Cluster-21897.43907,Cluster-21897.20566,Cluster-21897.6685,Cluster-21897.80678,Cluster-21897.86824,Cluster-21897.60606,Cluster-21897.34323,Cluster-21897.20936,Cluster-21897.10…
GO:1901265	nucleoside phosphate binding	molecular_function	8.8425e-06	0.0033185	403	2752	5074	43909	Cluster-13786.0,Cluster-21897.64601,Cluster-21897.45773,Cluster-21897.94529,Cluster-21897.53376,Cluster-21897.38019,Cluster-21897.94254,Cluster-21897.22887,Cluster-21897.38654,Cluster-22832.0,Cluster-16456.0,Cluster-24295.0,Cluster-21897.53521,Cluster-13036.0,Cluster-21897.49716,Cluster-21897.12439,Cluster-21897.72648,Cluster-21897.52626,Cluster-21897.36893,Cluster-21897.78636,Cluster-21897.95311…
GO:0033993	response to lipid	biological_process	1.7706e-05	0.00443	17	2752	79	43909	Cluster-21897.93426,Cluster-21897.29936,Cluster-21897.34379,Cluster-21897.92409,Cluster-21897.22027,Cluster-21897.17074,Cluster-21897.53429,Cluster-21897.41103,Cluster-21897.69064,Cluster-21897.39132,Cluster-21897.94783,Cluster-21897.72449,Cluster-21897.68400,Cluster-21897.29937,Cluster-21897.71998,Cluster-21897.90189,Cluster-21897.100904
GO:0043401	steroid hormone mediated signaling pathway	biological_process	1.7706e-05	0.00443	17	2752	79	43909	Cluster-21897.69064,Cluster-21897.41103,Cluster-21897.53429,Cluster-21897.17074,Cluster-21897.22027,Cluster-21897.34379,Cluster-21897.92409,Cluster-21897.29936,Cluster-21897.93426,Cluster-21897.100904,Cluster-21897.90189,Cluster-21897.71998,Cluster-21897.29937,Cluster-21897.68400,Cluster-21897.72449,Cluster-21897.94783,Cluster-21897.39132
GO:0048545	response to steroid hormone	biological_process	1.7706e-05	0.00443	17	2752	79	43909	Cluster-21897.29937,Cluster-21897.71998,Cluster-21897.68400,Cluster-21897.72449,Cluster-21897.94783,Cluster-21897.39132,Cluster-21897.100904,Cluster-21897.90189,Cluster-21897.17074,Cluster-21897.53429,Cluster-21897.22027,Cluster-21897.29936,Cluster-21897.93426,Cluster-21897.34379,Cluster-21897.92409,Cluster-21897.69064,Cluster-21897.41103
GO:0071383	cellular response to steroid hormone stimulus	biological_process	1.7706e-05	0.00443	17	2752	79	43909	Cluster-21897.41103,Cluster-21897.69064,Cluster-21897.93426,Cluster-21897.29936,Cluster-21897.34379,Cluster-21897.92409,Cluster-21897.22027,Cluster-21897.17074,Cluster-21897.53429,Cluster-21897.90189,Cluster-21897.100904,Cluster-21897.94783,Cluster-21897.39132,Cluster-21897.68400,Cluster-21897.72449,Cluster-21897.71998,Cluster-21897.29937
GO:0071396	cellular response to lipid	biological_process	1.7706e-05	0.00443	17	2752	79	43909	Cluster-21897.17074,Cluster-21897.53429,Cluster-21897.22027,Cluster-21897.29936,Cluster-21897.93426,Cluster-21897.34379,Cluster-21897.92409,Cluster-21897.69064,Cluster-21897.41103,Cluster-21897.29937,Cluster-21897.71998,Cluster-21897.72449,Cluster-21897.68400,Cluster-21897.39132,Cluster-21897.94783,Cluster-21897.100904,Cluster-21897.90189
GO:0071407	cellular response to organic cyclic compound	biological_process	1.7706e-05	0.00443	17	2752	79	43909	Cluster-21897.93426,Cluster-21897.29936,Cluster-21897.34379,Cluster-21897.92409,Cluster-21897.22027,Cluster-21897.17074,Cluster-21897.53429,Cluster-21897.41103,Cluster-21897.69064,Cluster-21897.39132,Cluster-21897.94783,Cluster-21897.68400,Cluster-21897.72449,Cluster-21897.71998,Cluster-21897.29937,Cluster-21897.90189,Cluster-21897.100904
GO:0016787	hydrolase activity	molecular_function	3.2908e-05	0.0078589	649	2752	8826	43909	Cluster-21897.85467,Cluster-24405.0,Cluster-21897.75922,Cluster-21897.60448,Cluster-21897.55566,Cluster-21897.79423,Cluster-21897.103924,Cluster-10618.2,Cluster-21897.91948,Cluster-21897.49988,Cluster-21897.29251,Cluster-21897.61690,Cluster-21897.56678,Cluster-21897.48599,Cluster-21897.55582,Cluster-21897.54512,Cluster-14397.0,Cluster-21897.28598,Cluster-21897.53762,Cluster-21897.77904,Cluster-21…
GO:0032553	ribonucleotide binding	molecular_function	4.1597e-05	0.0081086	338	2752	4244	43909	Cluster-21897.6732,Cluster-13561.1,Cluster-21897.72551,Cluster-21897.5772,Cluster-21897.56815,Cluster-21897.87849,Cluster-21897.55576,Cluster-21897.69113,Cluster-21897.101137,Cluster-21897.19950,Cluster-21897.52019,Cluster-21897.41100,Cluster-21897.18179,Cluster-25303.0,Cluster-21897.72684,Cluster-21897.18625,Cluster-21897.84739,Cluster-21897.18655,Cluster-16697.0,Cluster-21897.7624,Cluster-3579.…
GO:0000502	proteasome complex	cellular_component	4.1597e-05	0.0081086	19	2752	119	43909	Cluster-21897.20305,Cluster-18239.0,Cluster-1573.0,Cluster-1576.0,Cluster-21897.37695,Cluster-21897.4210,Cluster-21897.53578,Cluster-4704.0,Cluster-1560.0,Cluster-21897.106220,Cluster-16034.0,Cluster-4834.0,Cluster-24051.0,Cluster-22241.0,Cluster-1770.0,Cluster-2880.0,Cluster-1824.0,Cluster-21897.7121,Cluster-4946.0
GO:0001882	nucleoside binding	molecular_function	4.1903e-05	0.0081086	335	2752	4201	43909	Cluster-21897.43137,Cluster-21897.52188,Cluster-21897.45859,Cluster-21897.95821,Cluster-21897.104747,Cluster-21897.58784,Cluster-24328.5,Cluster-21897.48599,Cluster-1741.0,Cluster-21897.86738,Cluster-21897.30372,Cluster-21897.95649,Cluster-18917.0,Cluster-24405.0,Cluster-21897.854,Cluster-21897.60448,Cluster-21897.54900,Cluster-21897.54465,Cluster-21897.40503,Cluster-21897.58210,Cluster-21897.919…
GO:0009755	hormone-mediated signaling pathway	biological_process	4.3213e-05	0.0081086	17	2752	85	43909	Cluster-21897.90189,Cluster-21897.100904,Cluster-21897.94783,Cluster-21897.39132,Cluster-21897.72449,Cluster-21897.68400,Cluster-21897.29937,Cluster-21897.71998,Cluster-21897.41103,Cluster-21897.69064,Cluster-21897.29936,Cluster-21897.93426,Cluster-21897.34379,Cluster-21897.92409,Cluster-21897.22027,Cluster-21897.17074,Cluster-21897.53429
GO:0032870	cellular response to hormone stimulus	biological_process	4.3213e-05	0.0081086	17	2752	85	43909	Cluster-21897.100904,Cluster-21897.90189,Cluster-21897.71998,Cluster-21897.29937,Cluster-21897.68400,Cluster-21897.72449,Cluster-21897.39132,Cluster-21897.94783,Cluster-21897.69064,Cluster-21897.41103,Cluster-21897.53429,Cluster-21897.17074,Cluster-21897.22027,Cluster-21897.92409,Cluster-21897.34379,Cluster-21897.93426,Cluster-21897.29936
GO:0032549	ribonucleoside binding	molecular_function	4.5302e-05	0.0081185	334	2752	4191	43909	Cluster-21897.57502,Cluster-21897.42715,Cluster-21897.89269,Cluster-21897.70806,Cluster-3939.0,Cluster-21897.13326,Cluster-21897.24006,Cluster-21897.32404,Cluster-21897.74383,Cluster-21897.62932,Cluster-21897.84970,Cluster-5142.0,Cluster-21897.63946,Cluster-21897.35030,Cluster-21897.58707,Cluster-3415.0,Cluster-1537.0,Cluster-21897.43466,Cluster-21897.13267,Cluster-21897.49458,Cluster-21897.65986…
GO:0014070	response to organic cyclic compound	biological_process	4.6356e-05	0.0081185	17	2752	85	43909	Cluster-21897.29937,Cluster-21897.71998,Cluster-21897.68400,Cluster-21897.72449,Cluster-21897.94783,Cluster-21897.39132,Cluster-21897.100904,Cluster-21897.90189,Cluster-21897.53429,Cluster-21897.17074,Cluster-21897.22027,Cluster-21897.34379,Cluster-21897.92409,Cluster-21897.93426,Cluster-21897.29936,Cluster-21897.69064,Cluster-21897.41103
GO:0019773	proteasome core complex, alpha-subunit complex	cellular_component	5.6476e-05	0.0085942	11	2752	47	43909	Cluster-16034.0,Cluster-21897.20305,Cluster-4834.0,Cluster-1770.0,Cluster-1573.0,Cluster-22241.0,Cluster-24051.0,Cluster-4946.0,Cluster-21897.53578,Cluster-2880.0,Cluster-1576.0
GO:0017076	purine nucleotide binding	molecular_function	5.6496e-05	0.0085942	336	2752	4232	43909	Cluster-21897.8091,Cluster-21897.92292,Cluster-21897.69750,Cluster-21897.9645,Cluster-21897.73774,Cluster-21897.91179,Cluster-21897.14172,Cluster-20397.0,Cluster-24813.0,Cluster-21897.87991,Cluster-21897.38159,Cluster-21897.55873,Cluster-21897.103715,Cluster-21897.41541,Cluster-21897.66725,Cluster-4885.0,Cluster-21897.47836,Cluster-22399.3,Cluster-21897.62241,Cluster-21897.90412,Cluster-14078.0,C…
GO:0001883	purine nucleoside binding	molecular_function	5.6549e-05	0.0085942	333	2752	4189	43909	Cluster-21897.46388,Cluster-21897.29251,Cluster-21897.8899,Cluster-21897.58210,Cluster-21897.91948,Cluster-21897.60448,Cluster-21897.854,Cluster-21897.54465,Cluster-21897.54900,Cluster-21897.40503,Cluster-18917.0,Cluster-24405.0,Cluster-21897.95649,Cluster-21897.30372,Cluster-21897.86738,Cluster-21897.95821,Cluster-21897.104747,Cluster-24328.5,Cluster-21897.58784,Cluster-21897.48599,Cluster-1741.…
GO:0032550	purine ribonucleoside binding	molecular_function	5.6549e-05	0.0085942	333	2752	4189	43909	Cluster-21897.76644,Cluster-21897.49458,Cluster-21897.65986,Cluster-21897.50165,Cluster-21897.52131,Cluster-24675.0,Cluster-21897.73020,Cluster-21897.47844,Cluster-12340.0,Cluster-1614.0,Cluster-21897.58213,Cluster-3437.0,Cluster-21897.48405,Cluster-2613.0,Cluster-13815.0,Cluster-21897.51213,Cluster-21897.54886,Cluster-21897.29892,Cluster-21897.67172,Cluster-1617.0,Cluster-21897.31962,Cluster-218…
GO:0035639	purine ribonucleoside triphosphate binding	molecular_function	5.7251e-05	0.0085942	332	2752	4175	43909	Cluster-21897.74455,Cluster-21897.74237,Cluster-21897.35373,Cluster-21897.101706,Cluster-21897.49372,Cluster-21897.19557,Cluster-17641.1,Cluster-21897.21110,Cluster-21897.14849,Cluster-21897.93086,Cluster-13369.1,Cluster-21897.56501,Cluster-21897.54422,Cluster-21897.28248,Cluster-21897.88111,Cluster-21897.64162,Cluster-3199.0,Cluster-17618.0,Cluster-11077.0,Cluster-21897.49875,Cluster-1428.0,Clus…
GO:0032555	purine ribonucleotide binding	molecular_function	6.096e-05	0.0086201	333	2752	4193	43909	Cluster-21897.58436,Cluster-21897.103575,Cluster-21897.13735,Cluster-21897.70616,Cluster-21897.102836,Cluster-21897.94675,Cluster-21897.107139,Cluster-21897.69710,Cluster-21897.26621,Cluster-19779.0,Cluster-21897.13243,Cluster-21267.0,Cluster-17618.0,Cluster-11077.0,Cluster-21897.49875,Cluster-1428.0,Cluster-3516.0,Cluster-21897.88111,Cluster-3199.0,Cluster-21897.64162,Cluster-21897.14849,Cluster…
GO:0008233	peptidase activity	molecular_function	6.1566e-05	0.0086201	213	2752	2616	43909	Cluster-4946.0,Cluster-21897.24433,Cluster-21897.107645,Cluster-24438.3,Cluster-21897.24583,Cluster-1560.0,Cluster-21897.48502,Cluster-21897.34225,Cluster-21897.55169,Cluster-21897.57392,Cluster-21897.81129,Cluster-21897.55634,Cluster-21897.43975,Cluster-21897.58358,Cluster-21897.61568,Cluster-21897.76375,Cluster-13369.1,Cluster-21897.16943,Cluster-21897.57790,Cluster-21897.37101,Cluster-21897.77…
GO:0071495	cellular response to endogenous stimulus	biological_process	6.2346e-05	0.0086201	17	2752	88	43909	Cluster-21897.93426,Cluster-21897.29936,Cluster-21897.34379,Cluster-21897.92409,Cluster-21897.17074,Cluster-21897.53429,Cluster-21897.22027,Cluster-21897.69064,Cluster-21897.41103,Cluster-21897.68400,Cluster-21897.72449,Cluster-21897.94783,Cluster-21897.39132,Cluster-21897.71998,Cluster-21897.29937,Cluster-21897.90189,Cluster-21897.100904
GO:0004252	serine-type endopeptidase activity	molecular_function	6.7651e-05	0.0091138	61	2752	585	43909	Cluster-21897.72684,Cluster-21897.107082,Cluster-21897.83284,Cluster-21897.62759,Cluster-21897.57556,Cluster-21897.100859,Cluster-21897.48862,Cluster-21897.62833,Cluster-21897.58977,Cluster-21897.95311,Cluster-21897.56673,Cluster-21897.3153,Cluster-21897.12243,Cluster-22273.0,Cluster-21897.57846,Cluster-21897.56237,Cluster-21897.48272,Cluster-21897.5755,Cluster-21897.54072,Cluster-21897.54394,Clu…
GO:0070011	peptidase activity, acting on L-amino acid peptides	molecular_function	9.4727e-05	0.012442	197	2752	2408	43909	Cluster-4946.0,Cluster-21897.107645,Cluster-21897.24433,Cluster-24438.3,Cluster-21897.24583,Cluster-1560.0,Cluster-21897.55169,Cluster-21897.34225,Cluster-21897.57392,Cluster-21897.48502,Cluster-21897.55634,Cluster-21897.81129,Cluster-21897.43975,Cluster-21897.58358,Cluster-13369.1,Cluster-21897.16943,Cluster-21897.57790,Cluster-21897.76375,Cluster-21897.37101,Cluster-21897.3153,Cluster-21897.772…
GO:0055114	oxidation-reduction process	biological_process	0.00010734	0.013755	247	2752	3109	43909	Cluster-21897.61375,Cluster-21897.90975,Cluster-21897.57699,Cluster-21897.55144,Cluster-21897.87595,Cluster-14049.0,Cluster-21897.96402,Cluster-21897.108650,Cluster-21897.72551,Cluster-21897.71165,Cluster-21897.40291,Cluster-21897.102824,Cluster-21897.60019,Cluster-21897.96169,Cluster-21897.89154,Cluster-21897.46255,Cluster-21897.87594,Cluster-21897.64265,Cluster-21897.33955,Cluster-21897.98236,C…
GO:0044282	small molecule catabolic process	biological_process	0.00011633	0.014552	28	2752	203	43909	Cluster-21897.27824,Cluster-21897.56441,Cluster-13840.0,Cluster-21897.50385,Cluster-21897.83642,Cluster-21897.61375,Cluster-21897.45518,Cluster-21897.56421,Cluster-21897.10982,Cluster-21897.84647,Cluster-21897.82428,Cluster-21897.89143,Cluster-21897.47891,Cluster-21897.33699,Cluster-21897.56514,Cluster-21897.90190,Cluster-21897.53521,Cluster-21897.68255,Cluster-21897.57982,Cluster-21897.67693,Clu…
GO:0043603	cellular amide metabolic process	biological_process	0.00012301	0.015031	178	2752	2217	43909	Cluster-4707.0,Cluster-21897.100928,Cluster-1288.0,Cluster-23888.4,Cluster-21897.27065,Cluster-2903.0,Cluster-4233.1,Cluster-21897.24189,Cluster-20064.0,Cluster-21588.0,Cluster-21897.26501,Cluster-21897.47844,Cluster-21897.48045,Cluster-4896.0,Cluster-21897.26796,Cluster-1427.0,Cluster-21024.0,Cluster-21897.55063,Cluster-21897.34743,Cluster-3176.0,Cluster-21897.42796,Cluster-21897.61915,Cluster-2…
GO:0008236	serine-type peptidase activity	molecular_function	0.00012981	0.015155	81	2752	840	43909	Cluster-21897.36118,Cluster-21897.59476,Cluster-21897.12666,Cluster-21897.12243,Cluster-21897.57846,Cluster-21897.54394,Cluster-21897.55582,Cluster-14397.0,Cluster-21897.56673,Cluster-21897.83284,Cluster-21897.61470,Cluster-21897.49988,Cluster-21897.62833,Cluster-21897.44386,Cluster-21897.55418,Cluster-24270.0,Cluster-2813.0,Cluster-21897.13652,Cluster-21897.27026,Cluster-21897.56271,Cluster-2189…
GO:0017171	serine hydrolase activity	molecular_function	0.00012981	0.015155	81	2752	840	43909	Cluster-21897.62833,Cluster-21897.83284,Cluster-21897.61470,Cluster-21897.49988,Cluster-21897.56673,Cluster-21897.54394,Cluster-21897.55582,Cluster-14397.0,Cluster-21897.12243,Cluster-21897.57846,Cluster-21897.12666,Cluster-21897.59476,Cluster-21897.36118,Cluster-21897.39454,Cluster-21897.56622,Cluster-21897.52866,Cluster-21897.55799,Cluster-21897.65624,Cluster-21897.78285,Cluster-21897.53404,Clu…
GO:0043168	anion binding	molecular_function	0.00013552	0.01522	386	2752	4998	43909	Cluster-18225.0,Cluster-21897.70616,Cluster-21897.102836,Cluster-21897.26495,Cluster-21897.58436,Cluster-21897.103575,Cluster-21897.13735,Cluster-17618.0,Cluster-21897.49875,Cluster-11077.0,Cluster-1428.0,Cluster-21897.19759,Cluster-3516.0,Cluster-21897.94675,Cluster-21897.107139,Cluster-21897.69710,Cluster-19779.0,Cluster-21897.26621,Cluster-21897.13243,Cluster-21267.0,Cluster-21897.14849,Cluste…
GO:0046906	tetrapyrrole binding	molecular_function	0.00013615	0.01522	46	2752	406	43909	Cluster-21897.44305,Cluster-21897.58506,Cluster-21897.54077,Cluster-21897.108883,Cluster-21897.22147,Cluster-21897.58748,Cluster-21897.53915,Cluster-21897.54480,Cluster-21897.57846,Cluster-21897.54254,Cluster-21897.104364,Cluster-21897.46628,Cluster-15107.2,Cluster-21897.28459,Cluster-21897.33177,Cluster-21897.59178,Cluster-21897.38652,Cluster-21897.18070,Cluster-21897.82969,Cluster-21897.56185,C…
GO:0030554	adenyl nucleotide binding	molecular_function	0.0001506	0.016484	298	2752	3748	43909	Cluster-21897.65986,Cluster-21897.49458,Cluster-21897.76644,Cluster-21897.50165,Cluster-21897.52131,Cluster-21897.47844,Cluster-21897.73020,Cluster-1614.0,Cluster-21897.58213,Cluster-3437.0,Cluster-21897.48405,Cluster-2613.0,Cluster-13815.0,Cluster-21897.51213,Cluster-21897.29892,Cluster-21897.54886,Cluster-1617.0,Cluster-21588.0,Cluster-21897.56809,Cluster-21897.31962,Cluster-4233.1,Cluster-2189…
GO:0005524	ATP binding	molecular_function	0.00015958	0.017111	294	2752	3694	43909	Cluster-21897.102836,Cluster-21897.13735,Cluster-21897.103575,Cluster-11077.0,Cluster-21897.49875,Cluster-1428.0,Cluster-17618.0,Cluster-3516.0,Cluster-21897.94675,Cluster-21897.69710,Cluster-21897.107139,Cluster-21897.13243,Cluster-21267.0,Cluster-19779.0,Cluster-21897.14849,Cluster-13369.1,Cluster-21897.93086,Cluster-21897.54422,Cluster-21897.56501,Cluster-21897.88111,Cluster-3199.0,Cluster-218…
GO:0032559	adenyl ribonucleotide binding	molecular_function	0.000166	0.017443	295	2752	3711	43909	Cluster-1617.0,Cluster-4233.1,Cluster-21897.31962,Cluster-21897.56809,Cluster-21588.0,Cluster-21897.51213,Cluster-13815.0,Cluster-21897.29892,Cluster-21897.54886,Cluster-21897.58213,Cluster-1614.0,Cluster-2613.0,Cluster-21897.48405,Cluster-3437.0,Cluster-21897.50165,Cluster-21897.76644,Cluster-21897.49458,Cluster-21897.65986,Cluster-21897.47844,Cluster-21897.73020,Cluster-21897.52131,Cluster-3415…
GO:0016491	oxidoreductase activity	molecular_function	0.00017394	0.017919	246	2752	3112	43909	Cluster-21897.67600,Cluster-21897.85185,Cluster-1935.0,Cluster-21897.69339,Cluster-21897.25443,Cluster-21897.34242,Cluster-22309.0,Cluster-21897.41714,Cluster-21897.68697,Cluster-21897.55749,Cluster-21897.54727,Cluster-21897.53795,Cluster-21897.64295,Cluster-21897.44303,Cluster-21897.46306,Cluster-21897.52093,Cluster-21897.89863,Cluster-21897.79864,Cluster-21897.70399,Cluster-21897.16125,Cluster-…
GO:0043604	amide biosynthetic process	biological_process	0.00018793	0.018872	161	2752	1997	43909	Cluster-3443.0,Cluster-21897.84950,Cluster-3535.0,Cluster-2881.0,Cluster-21897.83925,Cluster-21897.98362,Cluster-21897.65867,Cluster-2038.0,Cluster-4172.0,Cluster-21897.46192,Cluster-21897.107029,Cluster-21897.8845,Cluster-21897.58436,Cluster-21897.57254,Cluster-10845.0,Cluster-21897.90893,Cluster-21897.60534,Cluster-2904.0,Cluster-21897.81480,Cluster-21897.94254,Cluster-21897.71346,Cluster-21897…
GO:0034618	arginine binding	molecular_function	0.00019038	0.018872	5	2752	10	43909	Cluster-21897.99583,Cluster-21897.8430,Cluster-21897.8887,Cluster-21897.21135,Cluster-21897.99584
GO:0020037	heme binding	molecular_function	0.00020274	0.019726	44	2752	390	43909	Cluster-21897.57550,Cluster-21897.86708,Cluster-21897.55902,Cluster-21897.63612,Cluster-21897.12518,Cluster-21897.55236,Cluster-21897.55403,Cluster-21897.50090,Cluster-21897.78847,Cluster-21897.3843,Cluster-1424.0,Cluster-21897.53795,Cluster-21897.44303,Cluster-21897.57509,Cluster-21897.21852,Cluster-21897.60694,Cluster-21897.75472,Cluster-21897.70425,Cluster-14078.0,Cluster-21897.74363,Cluster-2…
GO:0071310	cellular response to organic substance	biological_process	0.0002174	0.020768	17	2752	98	43909	Cluster-21897.41103,Cluster-21897.69064,Cluster-21897.93426,Cluster-21897.29936,Cluster-21897.34379,Cluster-21897.92409,Cluster-21897.22027,Cluster-21897.17074,Cluster-21897.53429,Cluster-21897.90189,Cluster-21897.100904,Cluster-21897.94783,Cluster-21897.39132,Cluster-21897.72449,Cluster-21897.68400,Cluster-21897.71998,Cluster-21897.29937
GO:0009725	response to hormone	biological_process	0.00031587	0.029636	18	2752	109	43909	Cluster-21897.69064,Cluster-21897.3591,Cluster-21897.41103,Cluster-21897.53429,Cluster-21897.17074,Cluster-21897.22027,Cluster-21897.34379,Cluster-21897.92409,Cluster-21897.93426,Cluster-21897.29936,Cluster-21897.100904,Cluster-21897.90189,Cluster-21897.71998,Cluster-21897.29937,Cluster-21897.68400,Cluster-21897.72449,Cluster-21897.39132,Cluster-21897.94783
GO:0005975	carbohydrate metabolic process	biological_process	0.00033196	0.030599	138	2752	1616	43909	Cluster-21897.87517,Cluster-21897.45518,Cluster-21897.66776,Cluster-13928.0,Cluster-21897.44934,Cluster-21897.873,Cluster-2293.0,Cluster-21897.32379,Cluster-21897.18729,Cluster-21897.28598,Cluster-21897.43440,Cluster-24671.0,Cluster-21897.60312,Cluster-21897.54654,Cluster-21897.67308,Cluster-21897.54631,Cluster-21897.99238,Cluster-21897.55157,Cluster-21897.67441,Cluster-21897.37751,Cluster-21897.…
GO:0048037	cofactor binding	molecular_function	0.00046082	0.041744	94	2752	1022	43909	Cluster-21897.19759,Cluster-21897.53521,Cluster-21897.56043,Cluster-21897.54521,Cluster-21897.66699,Cluster-21897.49716,Cluster-21897.43770,Cluster-21897.65321,Cluster-21897.44406,Cluster-21897.49737,Cluster-21897.104802,Cluster-21897.97923,Cluster-21897.38019,Cluster-21897.50694,Cluster-18225.0,Cluster-21897.47454,Cluster-21897.60534,Cluster-21897.33955,Cluster-21897.69720,Cluster-21897.59154,Cl…
GO:0007178	transmembrane receptor protein serine/threonine kinase signaling pathway	biological_process	0.00057138	0.050882	10	2752	45	43909	Cluster-21897.58213,Cluster-21897.53376,Cluster-21897.47171,Cluster-21897.61765,Cluster-21897.31328,Cluster-21897.58212,Cluster-21897.50071,Cluster-21897.58210,Cluster-21897.87876,Cluster-21897.73020
GO:0019799	tubulin N-acetyltransferase activity	molecular_function	0.0006732	0.057983	4	2752	7	43909	Cluster-21897.68996,Cluster-21897.82299,Cluster-21897.21638,Cluster-21897.81129
GO:0071929	alpha-tubulin acetylation	biological_process	0.0006732	0.057983	4	2752	7	43909	Cluster-21897.82299,Cluster-21897.68996,Cluster-21897.21638,Cluster-21897.81129
GO:0044249	cellular biosynthetic process	biological_process	0.00071888	0.060919	656	2752	9393	43909	Cluster-21897.88337,Cluster-21897.68846,Cluster-21897.32278,Cluster-21897.85684,Cluster-21897.15418,Cluster-21897.46737,Cluster-21897.74630,Cluster-14252.0,Cluster-21897.25528,Cluster-21897.78902,Cluster-21897.15847,Cluster-21897.43231,Cluster-21897.28173,Cluster-21897.31316,Cluster-21897.25443,Cluster-21897.55749,Cluster-21897.99048,Cluster-21897.7761,Cluster-21897.14601,Cluster-21897.97709,Clus…
GO:0009719	response to endogenous stimulus	biological_process	0.00077526	0.064654	18	2752	118	43909	Cluster-21897.41103,Cluster-21897.69064,Cluster-21897.3591,Cluster-21897.22027,Cluster-21897.53429,Cluster-21897.17074,Cluster-21897.34379,Cluster-21897.92409,Cluster-21897.29936,Cluster-21897.93426,Cluster-21897.100904,Cluster-21897.90189,Cluster-21897.71998,Cluster-21897.29937,Cluster-21897.39132,Cluster-21897.94783,Cluster-21897.68400,Cluster-21897.72449
GO:0008061	chitin binding	molecular_function	0.00081863	0.067204	22	2752	185	43909	Cluster-21897.50677,Cluster-21897.55191,Cluster-21897.55989,Cluster-21897.56822,Cluster-21897.56327,Cluster-21897.55297,Cluster-21897.55616,Cluster-21897.56809,Cluster-21897.51430,Cluster-21897.43587,Cluster-21897.55322,Cluster-21897.55490,Cluster-21897.56920,Cluster-21897.55023,Cluster-21897.55367,Cluster-21897.50888,Cluster-21897.66776,Cluster-21897.57947,Cluster-21897.53687,Cluster-21897.3996,…
GO:0003735	structural constituent of ribosome	molecular_function	0.00083245	0.067288	90	2752	1091	43909	Cluster-2999.0,Cluster-21897.57621,Cluster-21897.84950,Cluster-3535.0,Cluster-4739.0,Cluster-3443.0,Cluster-21897.83925,Cluster-21897.83642,Cluster-21897.9777,Cluster-21897.91546,Cluster-21897.85684,Cluster-21897.79912,Cluster-4172.0,Cluster-2038.0,Cluster-21897.33449,Cluster-3198.0,Cluster-21897.26629,Cluster-21897.46192,Cluster-21897.15847,Cluster-20730.0,Cluster-21897.75558,Cluster-2222.0,Clus…
GO:1901564	organonitrogen compound metabolic process	biological_process	0.00087595	0.069731	462	2752	6486	43909	Cluster-21897.51379,Cluster-21897.16850,Cluster-21897.26501,Cluster-20064.0,Cluster-21897.41198,Cluster-21897.24189,Cluster-21897.16880,Cluster-12678.0,Cluster-21897.46945,Cluster-21897.66810,Cluster-21897.27065,Cluster-2903.0,Cluster-21897.51513,Cluster-21897.100928,Cluster-21897.57704,Cluster-21897.55766,Cluster-4707.0,Cluster-21897.53824,Cluster-21897.10982,Cluster-21897.31328,Cluster-21897.52…
GO:0042254	ribosome biogenesis	biological_process	0.00090576	0.071028	113	2752	1416	43909	Cluster-21897.8171,Cluster-21897.25010,Cluster-21897.42796,Cluster-21897.90190,Cluster-21897.50515,Cluster-21897.8666,Cluster-21897.102665,Cluster-21897.18503,Cluster-3969.0,Cluster-21897.105348,Cluster-21897.38167,Cluster-2286.0,Cluster-10079.0,Cluster-21897.6211,Cluster-21897.42104,Cluster-21897.92980,Cluster-21897.84048,Cluster-21897.92298,Cluster-4607.0,Cluster-21897.14311,Cluster-4959.0,Clus…
GO:0045735	nutrient reservoir activity	molecular_function	0.00097471	0.074345	8	2752	34	43909	Cluster-21897.35373,Cluster-21897.55212,Cluster-21897.56548,Cluster-21897.69113,Cluster-21897.55211,Cluster-21897.53879,Cluster-21897.57192,Cluster-21897.52019
GO:0009058	biosynthetic process	biological_process	0.00097637	0.074345	692	2752	9964	43909	Cluster-21897.78501,Cluster-21897.94546,Cluster-22894.0,Cluster-2689.0,Cluster-21897.23355,Cluster-16175.1,Cluster-21897.65866,Cluster-21897.18995,Cluster-21897.59752,Cluster-21897.44390,Cluster-21897.50071,Cluster-21897.24186,Cluster-4464.0,Cluster-21897.66290,Cluster-21897.107042,Cluster-21897.75558,Cluster-21897.82299,Cluster-21897.101137,Cluster-11393.0,Cluster-23343.0,Cluster-21897.89154,Clu…
GO:0042398	cellular modified amino acid biosynthetic process	biological_process	0.0010066	0.075551	36	2752	319	43909	Cluster-21897.65866,Cluster-21897.26501,Cluster-21897.82991,Cluster-21897.71346,Cluster-21897.19759,Cluster-21897.53521,Cluster-21897.98711,Cluster-21897.84647,Cluster-21897.66699,Cluster-21897.8030,Cluster-21897.24186,Cluster-21897.29110,Cluster-21897.61375,Cluster-21897.56421,Cluster-21897.52753,Cluster-21897.49617,Cluster-21897.58436,Cluster-21897.48045,Cluster-13840.0,Cluster-21897.82930,Clus…
GO:0016616	oxidoreductase activity, acting on the CH-OH group of donors, NAD or NADP as acceptor	molecular_function	0.0010446	0.077298	42	2752	390	43909	Cluster-13840.0,Cluster-21897.47454,Cluster-15966.1,Cluster-21897.59154,Cluster-21897.61375,Cluster-21897.56421,Cluster-21897.57699,Cluster-21897.46278,Cluster-21897.74206,Cluster-3379.0,Cluster-21897.48045,Cluster-21897.53521,Cluster-21897.57704,Cluster-21897.84647,Cluster-21897.49716,Cluster-21897.43770,Cluster-21897.65321,Cluster-21897.49737,Cluster-21897.26501,Cluster-21897.41198,Cluster-2189…
GO:0008677	2-dehydropantoate 2-reductase activity	molecular_function	0.0010664	0.077821	10	2752	49	43909	Cluster-13840.0,Cluster-2881.0,Cluster-21897.53521,Cluster-21897.44934,Cluster-21897.98362,Cluster-21897.61375,Cluster-21897.25443,Cluster-21897.26501,Cluster-21897.56421,Cluster-21897.48045
GO:1901576	organic substance biosynthetic process	biological_process	0.0011629	0.083698	674	2752	9709	43909	Cluster-21897.67099,Cluster-21897.37211,Cluster-15394.0,Cluster-21897.84647,Cluster-21897.52705,Cluster-14078.0,Cluster-21897.75333,Cluster-21897.36442,Cluster-21897.11505,Cluster-21897.58739,Cluster-21897.82930,Cluster-13840.0,Cluster-3840.0,Cluster-17003.0,Cluster-21897.74818,Cluster-21897.33177,Cluster-21897.22147,Cluster-21897.65393,Cluster-21897.62058,Cluster-21897.109235,Cluster-14559.0,Clu…
GO:0044712	single-organism catabolic process	biological_process	0.0012728	0.088188	68	2752	717	43909	Cluster-21897.1876,Cluster-21897.35324,Cluster-21897.41198,Cluster-21897.67693,Cluster-21897.82991,Cluster-21897.23237,Cluster-21897.29569,Cluster-21897.10982,Cluster-21897.84647,Cluster-23888.5,Cluster-21897.65621,Cluster-21897.93600,Cluster-21897.56421,Cluster-21897.71500,Cluster-13840.0,Cluster-21897.42928,Cluster-21897.27824,Cluster-20237.0,Cluster-18321.2,Cluster-21897.14172,Cluster-21897.54…
GO:0012511	monolayer-surrounded lipid storage body	cellular_component	0.0012736	0.088188	5	2752	17	43909	Cluster-4263.0,Cluster-4338.0,Cluster-4640.0,Cluster-4544.0,Cluster-3996.0
GO:0044275	cellular carbohydrate catabolic process	biological_process	0.0012799	0.088188	6	2752	21	43909	Cluster-21897.56441,Cluster-21897.47891,Cluster-21897.57981,Cluster-21897.45518,Cluster-21897.57982,Cluster-21897.52093
GO:1901566	organonitrogen compound biosynthetic process	biological_process	0.0012924	0.088188	239	2752	3210	43909	Cluster-21897.62983,Cluster-21897.50164,Cluster-21897.55063,Cluster-1427.0,Cluster-21024.0,Cluster-21897.26796,Cluster-4896.0,Cluster-21897.48045,Cluster-21897.73446,Cluster-21897.47844,Cluster-21897.50165,Cluster-12678.0,Cluster-4233.1,Cluster-21897.24189,Cluster-20064.0,Cluster-21897.26501,Cluster-21588.0,Cluster-1288.0,Cluster-21897.55766,Cluster-21897.57704,Cluster-21897.100928,Cluster-2903.0…
GO:0016801	hydrolase activity, acting on ether bonds	molecular_function	0.0014295	0.096287	5	2752	14	43909	Cluster-14049.0,Cluster-21897.44355,Cluster-21897.32635,Cluster-21897.98711,Cluster-21897.47691
GO:0016705	oxidoreductase activity, acting on paired donors, with incorporation or reduction of molecular oxygen	molecular_function	0.001708	0.11272	47	2752	468	43909	Cluster-21897.33955,Cluster-21897.38652,Cluster-21897.59178,Cluster-21897.28459,Cluster-21897.46628,Cluster-15107.2,Cluster-21897.33177,Cluster-21897.60534,Cluster-21897.57846,Cluster-13840.0,Cluster-21897.54480,Cluster-21897.48045,Cluster-21897.58748,Cluster-21897.58506,Cluster-21897.44305,Cluster-21897.108883,Cluster-23715.0,Cluster-21897.72648,Cluster-21897.107042,Cluster-21897.20361,Cluster-2…
GO:0022613	ribonucleoprotein complex biogenesis	biological_process	0.0017163	0.11272	115	2752	1466	43909	Cluster-21897.91546,Cluster-21897.85684,Cluster-21897.59748,Cluster-21897.102245,Cluster-21897.101403,Cluster-21897.79912,Cluster-21897.55072,Cluster-21897.26629,Cluster-21897.46192,Cluster-21897.98760,Cluster-4172.0,Cluster-3198.0,Cluster-21897.33449,Cluster-2038.0,Cluster-20730.0,Cluster-21897.15847,Cluster-3902.0,Cluster-3801.1,Cluster-3535.0,Cluster-21897.26577,Cluster-21897.31316,Cluster-218…
GO:0004175	endopeptidase activity	molecular_function	0.0017913	0.11515	140	2752	1761	43909	Cluster-21897.85436,Cluster-21897.41329,Cluster-21897.12243,Cluster-14397.0,Cluster-21897.55582,Cluster-18239.0,Cluster-21897.54394,Cluster-21897.62514,Cluster-21897.104095,Cluster-21897.56697,Cluster-21897.57020,Cluster-4834.0,Cluster-21897.55799,Cluster-16034.0,Cluster-21897.51312,Cluster-21897.65983,Cluster-21897.55418,Cluster-21897.71769,Cluster-16874.0,Cluster-21897.7897,Cluster-21897.50807,…
GO:0031012	extracellular matrix	cellular_component	0.0017972	0.11515	28	2752	235	43909	Cluster-21897.54337,Cluster-21897.51842,Cluster-21897.26495,Cluster-21897.56548,Cluster-21897.55371,Cluster-21898.1,Cluster-21897.51495,Cluster-21897.55731,Cluster-21897.41042,Cluster-21897.50521,Cluster-21897.66411,Cluster-21897.69596,Cluster-21897.41329,Cluster-21897.80197,Cluster-21897.53879,Cluster-21897.91948,Cluster-21897.53104,Cluster-21897.26315,Cluster-21897.42277,Cluster-21897.58898,Clu…
GO:0007167	enzyme linked receptor protein signaling pathway	biological_process	0.0019858	0.1257	11	2752	62	43909	Cluster-21897.53376,Cluster-21897.58213,Cluster-21897.58210,Cluster-21897.87876,Cluster-21897.73020,Cluster-21897.47171,Cluster-21897.61765,Cluster-21897.55873,Cluster-21897.58212,Cluster-21897.50071,Cluster-21897.31328
GO:0050662	coenzyme binding	molecular_function	0.0022294	0.13945	78	2752	863	43909	Cluster-21897.24995,Cluster-21897.68255,Cluster-21897.30807,Cluster-21897.79864,Cluster-21897.44529,Cluster-21897.63529,Cluster-21897.98362,Cluster-21568.0,Cluster-21897.57228,Cluster-21897.24633,Cluster-2881.0,Cluster-21897.56501,Cluster-21897.97061,Cluster-22309.0,Cluster-1935.0,Cluster-21897.25443,Cluster-15530.1,Cluster-21897.49716,Cluster-21897.43770,Cluster-21897.66699,Cluster-21897.53521,C…
GO:0008299	isoprenoid biosynthetic process	biological_process	0.0024976	0.15438	23	2752	183	43909	Cluster-21897.70966,Cluster-21897.41198,Cluster-21897.66013,Cluster-21897.60606,Cluster-21897.46306,Cluster-21897.73155,Cluster-21897.43702,Cluster-21897.54693,Cluster-21897.61939,Cluster-21897.61898,Cluster-21897.33699,Cluster-21897.50340,Cluster-21897.25443,Cluster-23715.0,Cluster-21897.48045,Cluster-21897.85185,Cluster-21897.66014,Cluster-13840.0,Cluster-21897.24452,Cluster-21897.23102,Cluster…
GO:0042430	indole-containing compound metabolic process	biological_process	0.0025682	0.1569	18	2752	137	43909	Cluster-21897.63529,Cluster-21897.61568,Cluster-21897.34978,Cluster-21897.39067,Cluster-13840.0,Cluster-21897.24452,Cluster-21897.31316,Cluster-21897.59109,Cluster-21897.56421,Cluster-21897.61375,Cluster-23888.5,Cluster-21897.84647,Cluster-21897.68255,Cluster-21897.53521,Cluster-21897.61939,Cluster-22832.0,Cluster-21897.82991,Cluster-21897.65321
GO:0008237	metallopeptidase activity	molecular_function	0.0026832	0.16179	52	2752	541	43909	Cluster-21897.50521,Cluster-21897.55648,Cluster-21898.1,Cluster-21897.39320,Cluster-21897.53429,Cluster-21897.56678,Cluster-21897.41329,Cluster-21897.85436,Cluster-21897.52018,Cluster-21897.1942,Cluster-21897.55371,Cluster-21897.57512,Cluster-21897.56956,Cluster-21897.52019,Cluster-21897.72965,Cluster-21897.55566,Cluster-21897.57937,Cluster-21897.51480,Cluster-21897.64498,Cluster-21897.55577,Clus…
GO:0005811	lipid particle	cellular_component	0.0027256	0.16179	5	2752	20	43909	Cluster-4544.0,Cluster-3996.0,Cluster-4338.0,Cluster-4263.0,Cluster-4640.0
GO:0009396	folic acid-containing compound biosynthetic process	biological_process	0.0027406	0.16179	18	2752	131	43909	Cluster-21897.65866,Cluster-21897.79971,Cluster-21897.82991,Cluster-21897.71346,Cluster-21897.34323,Cluster-3074.0,Cluster-21897.98711,Cluster-21897.84647,Cluster-21897.66699,Cluster-21897.24186,Cluster-21897.56421,Cluster-21897.49617,Cluster-21897.58436,Cluster-21897.16659,Cluster-21897.82930,Cluster-21897.79969,Cluster-21897.65867,Cluster-21897.46255
GO:0006020	inositol metabolic process	biological_process	0.0028024	0.16254	7	2752	33	43909	Cluster-21897.52093,Cluster-21897.57982,Cluster-15548.0,Cluster-21897.45518,Cluster-21897.47891,Cluster-21897.56441,Cluster-21897.57981
GO:0004488	methylenetetrahydrofolate dehydrogenase (NADP+) activity	molecular_function	0.0028153	0.16254	8	2752	38	43909	Cluster-21897.82991,Cluster-21897.56421,Cluster-21897.49617,Cluster-21897.66699,Cluster-21897.84647,Cluster-21897.98711,Cluster-21897.46255,Cluster-21897.82930
GO:0044271	cellular nitrogen compound biosynthetic process	biological_process	0.0029774	0.16476	503	2752	7210	43909	Cluster-21897.29936,Cluster-21897.32404,Cluster-4607.0,Cluster-21897.107167,Cluster-21897.84012,Cluster-21897.106756,Cluster-21897.82009,Cluster-21897.66000,Cluster-18321.2,Cluster-21897.52740,Cluster-21897.21037,Cluster-4894.0,Cluster-21897.68460,Cluster-10079.0,Cluster-21897.21494,Cluster-21897.23186,Cluster-21897.65978,Cluster-21897.8887,Cluster-21897.34743,Cluster-21897.83140,Cluster-21897.54…
GO:0006412	translation	biological_process	0.0031956	0.16476	127	2752	1657	43909	Cluster-21588.0,Cluster-21897.64838,Cluster-20064.0,Cluster-4233.1,Cluster-21897.11505,Cluster-21897.24189,Cluster-21897.54900,Cluster-5700.0,Cluster-23888.4,Cluster-21897.27065,Cluster-21897.67099,Cluster-21897.55495,Cluster-21897.96602,Cluster-2903.0,Cluster-21897.100928,Cluster-1288.0,Cluster-4707.0,Cluster-21897.103421,Cluster-14078.0,Cluster-21897.40931,Cluster-21897.81690,Cluster-21897.4585…
GO:0043043	peptide biosynthetic process	biological_process	0.0032007	0.16476	133	2752	1740	43909	Cluster-21897.50515,Cluster-21897.8666,Cluster-21897.90190,Cluster-21897.25010,Cluster-21897.8171,Cluster-21897.95949,Cluster-21897.105348,Cluster-21897.18503,Cluster-3969.0,Cluster-21897.102665,Cluster-21897.34608,Cluster-21897.92980,Cluster-21897.59363,Cluster-21897.84048,Cluster-21897.6211,Cluster-21897.55046,Cluster-21897.14311,Cluster-21897.65261,Cluster-21897.95450,Cluster-4959.0,Cluster-24…
GO:0006518	peptide metabolic process	biological_process	0.0032261	0.16476	142	2752	1870	43909	Cluster-21897.34608,Cluster-21897.92980,Cluster-21897.84048,Cluster-21897.59363,Cluster-21897.6211,Cluster-21897.55046,Cluster-21897.8666,Cluster-21897.90190,Cluster-21897.50515,Cluster-21897.25010,Cluster-21897.95949,Cluster-21897.8171,Cluster-21897.105348,Cluster-3969.0,Cluster-21897.18503,Cluster-21897.102665,Cluster-2417.0,Cluster-21897.71769,Cluster-21897.14311,Cluster-21897.65261,Cluster-21…
GO:0006040	amino sugar metabolic process	biological_process	0.0033042	0.16476	25	2752	241	43909	Cluster-21897.53687,Cluster-21897.62983,Cluster-21897.3996,Cluster-21897.67310,Cluster-21897.54142,Cluster-3379.0,Cluster-21897.56920,Cluster-21897.55023,Cluster-21897.55367,Cluster-21897.57947,Cluster-21897.66776,Cluster-21897.50888,Cluster-21897.55490,Cluster-21897.55322,Cluster-21897.43587,Cluster-21897.59884,Cluster-21897.51430,Cluster-21897.56809,Cluster-21897.55616,Cluster-21897.55297,Clust…
GO:0006720	isoprenoid metabolic process	biological_process	0.0033086	0.16476	23	2752	187	43909	Cluster-21897.66014,Cluster-21897.85185,Cluster-21897.48045,Cluster-21897.25443,Cluster-23715.0,Cluster-21897.61568,Cluster-21897.34978,Cluster-21897.60534,Cluster-21897.24452,Cluster-21897.23102,Cluster-13840.0,Cluster-21897.73155,Cluster-21897.43702,Cluster-21897.46306,Cluster-21897.60606,Cluster-21897.41198,Cluster-21897.70966,Cluster-21897.66013,Cluster-21897.50340,Cluster-21897.54693,Cluster…
GO:0015459	potassium channel regulator activity	molecular_function	0.0033124	0.16476	6	2752	30	43909	Cluster-21897.55544,Cluster-21897.55338,Cluster-21897.55046,Cluster-21897.55348,Cluster-21897.55873,Cluster-16161.0
GO:0019870	potassium channel inhibitor activity	molecular_function	0.0033124	0.16476	6	2752	30	43909	Cluster-21897.55544,Cluster-21897.55338,Cluster-16161.0,Cluster-21897.55046,Cluster-21897.55348,Cluster-21897.55873
GO:0043066	negative regulation of apoptotic process	biological_process	0.0033546	0.16476	11	2752	65	43909	Cluster-21897.53376,Cluster-1883.0,Cluster-21897.58213,Cluster-21897.49308,Cluster-21897.73020,Cluster-21897.58210,Cluster-21897.64070,Cluster-21897.58212,Cluster-21897.50071,Cluster-21897.47171,Cluster-21897.25164
GO:0043069	negative regulation of programmed cell death	biological_process	0.0033546	0.16476	11	2752	65	43909	Cluster-21897.53376,Cluster-1883.0,Cluster-21897.58213,Cluster-21897.49308,Cluster-21897.73020,Cluster-21897.58210,Cluster-21897.64070,Cluster-21897.58212,Cluster-21897.50071,Cluster-21897.47171,Cluster-21897.25164
GO:0060548	negative regulation of cell death	biological_process	0.0033546	0.16476	11	2752	65	43909	Cluster-21897.49308,Cluster-21897.73020,Cluster-21897.58210,Cluster-21897.64070,Cluster-21897.58212,Cluster-21897.50071,Cluster-21897.47171,Cluster-21897.25164,Cluster-21897.53376,Cluster-1883.0,Cluster-21897.58213
GO:0003678	DNA helicase activity	molecular_function	0.0034843	0.16476	42	2752	428	43909	Cluster-19228.0,Cluster-21897.92292,Cluster-21897.54543,Cluster-21897.60606,Cluster-21897.14172,Cluster-21897.43466,Cluster-21897.103715,Cluster-21897.38159,Cluster-21897.106794,Cluster-21897.11744,Cluster-18690.0,Cluster-1424.0,Cluster-21897.8372,Cluster-21897.23102,Cluster-3579.0,Cluster-21897.86956,Cluster-3199.0,Cluster-21897.74383,Cluster-17736.0,Cluster-21897.48992,Cluster-21897.108352,Clus…
GO:0007339	binding of sperm to zona pellucida	biological_process	0.0035019	0.16476	8	2752	39	43909	Cluster-21897.100258,Cluster-21897.68038,Cluster-21897.61857,Cluster-21897.2045,Cluster-21897.99716,Cluster-21897.78268,Cluster-21897.23868,Cluster-21897.24531
GO:0009988	cell-cell recognition	biological_process	0.0035019	0.16476	8	2752	39	43909	Cluster-21897.24531,Cluster-21897.23868,Cluster-21897.78268,Cluster-21897.99716,Cluster-21897.2045,Cluster-21897.61857,Cluster-21897.68038,Cluster-21897.100258
GO:0035036	sperm-egg recognition	biological_process	0.0035019	0.16476	8	2752	39	43909	Cluster-21897.78268,Cluster-21897.99716,Cluster-21897.2045,Cluster-21897.24531,Cluster-21897.23868,Cluster-21897.100258,Cluster-21897.61857,Cluster-21897.68038
GO:0005578	proteinaceous extracellular matrix	cellular_component	0.0041032	0.16476	21	2752	172	43909	Cluster-21897.91948,Cluster-21897.53104,Cluster-21897.42277,Cluster-21897.26315,Cluster-21897.53694,Cluster-21897.54877,Cluster-21897.55720,Cluster-21897.58898,Cluster-21897.54720,Cluster-21897.55718,Cluster-21897.12576,Cluster-21897.52371,Cluster-21897.56548,Cluster-21897.54337,Cluster-21897.26495,Cluster-21897.66411,Cluster-21897.69596,Cluster-21897.51495,Cluster-21897.55731,Cluster-21897.80197…
GO:0042719	mitochondrial intermembrane space protein transporter complex	cellular_component	0.0041424	0.16476	2	2752	2	43909	Cluster-21897.52507,Cluster-21897.64384
GO:0045039	protein import into mitochondrial inner membrane	biological_process	0.0041424	0.16476	2	2752	2	43909	Cluster-21897.52507,Cluster-21897.64384
GO:0006629	lipid metabolic process	biological_process	0.0042349	0.16476	116	2752	1391	43909	Cluster-21897.56501,Cluster-21897.67659,Cluster-2881.0,Cluster-21897.23102,Cluster-21897.11123,Cluster-21897.98362,Cluster-21897.59372,Cluster-21897.61568,Cluster-21897.41714,Cluster-21897.25443,Cluster-21897.80713,Cluster-22309.0,Cluster-21897.7624,Cluster-21897.56848,Cluster-21897.85185,Cluster-21897.33699,Cluster-21897.68255,Cluster-21897.49372,Cluster-23999.0,Cluster-15548.0,Cluster-21897.650…
GO:0004386	helicase activity	molecular_function	0.0043694	0.16476	62	2752	686	43909	Cluster-21897.37117,Cluster-21897.35373,Cluster-19228.0,Cluster-21897.69750,Cluster-21897.92292,Cluster-21897.14172,Cluster-21897.60606,Cluster-21897.54543,Cluster-21897.104517,Cluster-1537.0,Cluster-21897.43466,Cluster-21897.91179,Cluster-21897.106794,Cluster-21897.38159,Cluster-21897.99440,Cluster-21897.103715,Cluster-21897.23102,Cluster-22990.0,Cluster-21897.8372,Cluster-1424.0,Cluster-18690.0…
GO:0042559	pteridine-containing compound biosynthetic process	biological_process	0.0043748	0.16476	18	2752	138	43909	Cluster-21897.24186,Cluster-21897.98711,Cluster-21897.66699,Cluster-21897.84647,Cluster-3074.0,Cluster-21897.34323,Cluster-21897.71346,Cluster-21897.82991,Cluster-21897.79971,Cluster-21897.65866,Cluster-21897.46255,Cluster-21897.65867,Cluster-21897.82930,Cluster-21897.79969,Cluster-21897.16659,Cluster-21897.58436,Cluster-21897.49617,Cluster-21897.56421
GO:0006760	folic acid-containing compound metabolic process	biological_process	0.0049032	0.16476	18	2752	140	43909	Cluster-21897.65866,Cluster-21897.82991,Cluster-21897.79971,Cluster-21897.71346,Cluster-21897.34323,Cluster-3074.0,Cluster-21897.66699,Cluster-21897.98711,Cluster-21897.84647,Cluster-21897.24186,Cluster-21897.49617,Cluster-21897.56421,Cluster-21897.58436,Cluster-21897.79969,Cluster-21897.82930,Cluster-21897.16659,Cluster-21897.65867,Cluster-21897.46255
GO:0001667	ameboidal-type cell migration	biological_process	0.0049419	0.16476	2	2752	2	43909	Cluster-21897.47171,Cluster-21897.50071
GO:0001708	cell fate specification	biological_process	0.0049419	0.16476	2	2752	2	43909	Cluster-21897.50071,Cluster-21897.47171
GO:0002165	instar larval or pupal development	biological_process	0.0049419	0.16476	2	2752	2	43909	Cluster-21897.47171,Cluster-21897.50071
GO:0003002	regionalization	biological_process	0.0049419	0.16476	2	2752	2	43909	Cluster-21897.47171,Cluster-21897.50071
GO:0007297	ovarian follicle cell migration	biological_process	0.0049419	0.16476	2	2752	2	43909	Cluster-21897.50071,Cluster-21897.47171
GO:0007306	eggshell chorion assembly	biological_process	0.0049419	0.16476	2	2752	2	43909	Cluster-21897.47171,Cluster-21897.50071
GO:0007389	pattern specification process	biological_process	0.0049419	0.16476	2	2752	2	43909	Cluster-21897.47171,Cluster-21897.50071
GO:0007422	peripheral nervous system development	biological_process	0.0049419	0.16476	2	2752	2	43909	Cluster-21897.47171,Cluster-21897.50071
GO:0007444	imaginal disc development	biological_process	0.0049419	0.16476	2	2752	2	43909	Cluster-21897.50071,Cluster-21897.47171
GO:0007472	wing disc morphogenesis	biological_process	0.0049419	0.16476	2	2752	2	43909	Cluster-21897.47171,Cluster-21897.50071
GO:0007476	imaginal disc-derived wing morphogenesis	biological_process	0.0049419	0.16476	2	2752	2	43909	Cluster-21897.47171,Cluster-21897.50071
GO:0007552	metamorphosis	biological_process	0.0049419	0.16476	2	2752	2	43909	Cluster-21897.47171,Cluster-21897.50071
GO:0007560	imaginal disc morphogenesis	biological_process	0.0049419	0.16476	2	2752	2	43909	Cluster-21897.50071,Cluster-21897.47171
GO:0008101	decapentaplegic signaling pathway	biological_process	0.0049419	0.16476	2	2752	2	43909	Cluster-21897.47171,Cluster-21897.50071
GO:0009996	negative regulation of cell fate specification	biological_process	0.0049419	0.16476	2	2752	2	43909	Cluster-21897.47171,Cluster-21897.50071
GO:0010453	regulation of cell fate commitment	biological_process	0.0049419	0.16476	2	2752	2	43909	Cluster-21897.47171,Cluster-21897.50071
GO:0010454	negative regulation of cell fate commitment	biological_process	0.0049419	0.16476	2	2752	2	43909	Cluster-21897.47171,Cluster-21897.50071
GO:0010623	developmental programmed cell death	biological_process	0.0049419	0.16476	2	2752	2	43909	Cluster-21897.47171,Cluster-21897.50071
GO:0010631	epithelial cell migration	biological_process	0.0049419	0.16476	2	2752	2	43909	Cluster-21897.47171,Cluster-21897.50071
GO:0030307	positive regulation of cell growth	biological_process	0.0049419	0.16476	2	2752	2	43909	Cluster-21897.50071,Cluster-21897.47171
GO:0035071	salivary gland cell autophagic cell death	biological_process	0.0049419	0.16476	2	2752	2	43909	Cluster-21897.50071,Cluster-21897.47171
GO:0035107	appendage morphogenesis	biological_process	0.0049419	0.16476	2	2752	2	43909	Cluster-21897.47171,Cluster-21897.50071
GO:0035114	imaginal disc-derived appendage morphogenesis	biological_process	0.0049419	0.16476	2	2752	2	43909	Cluster-21897.47171,Cluster-21897.50071
GO:0035120	post-embryonic appendage morphogenesis	biological_process	0.0049419	0.16476	2	2752	2	43909	Cluster-21897.50071,Cluster-21897.47171
GO:0035220	wing disc development	biological_process	0.0049419	0.16476	2	2752	2	43909	Cluster-21897.47171,Cluster-21897.50071
GO:0035282	segmentation	biological_process	0.0049419	0.16476	2	2752	2	43909	Cluster-21897.47171,Cluster-21897.50071
GO:0042659	regulation of cell fate specification	biological_process	0.0049419	0.16476	2	2752	2	43909	Cluster-21897.50071,Cluster-21897.47171
GO:0045746	negative regulation of Notch signaling pathway	biological_process	0.0049419	0.16476	2	2752	2	43909	Cluster-21897.47171,Cluster-21897.50071
GO:0045927	positive regulation of growth	biological_process	0.0049419	0.16476	2	2752	2	43909	Cluster-21897.50071,Cluster-21897.47171
GO:0046843	dorsal appendage formation	biological_process	0.0049419	0.16476	2	2752	2	43909	Cluster-21897.50071,Cluster-21897.47171
GO:0048102	autophagic cell death	biological_process	0.0049419	0.16476	2	2752	2	43909	Cluster-21897.50071,Cluster-21897.47171
GO:0048563	post-embryonic organ morphogenesis	biological_process	0.0049419	0.16476	2	2752	2	43909	Cluster-21897.47171,Cluster-21897.50071
GO:0048569	post-embryonic organ development	biological_process	0.0049419	0.16476	2	2752	2	43909	Cluster-21897.50071,Cluster-21897.47171
GO:0048707	instar larval or pupal morphogenesis	biological_process	0.0049419	0.16476	2	2752	2	43909	Cluster-21897.47171,Cluster-21897.50071
GO:0048736	appendage development	biological_process	0.0049419	0.16476	2	2752	2	43909	Cluster-21897.50071,Cluster-21897.47171
GO:0048737	imaginal disc-derived appendage development	biological_process	0.0049419	0.16476	2	2752	2	43909	Cluster-21897.50071,Cluster-21897.47171
GO:0090130	tissue migration	biological_process	0.0049419	0.16476	2	2752	2	43909	Cluster-21897.47171,Cluster-21897.50071
GO:0090132	epithelium migration	biological_process	0.0049419	0.16476	2	2752	2	43909	Cluster-21897.47171,Cluster-21897.50071
GO:0005840	ribosome	cellular_component	0.0050215	0.16476	103	2752	1340	43909	Cluster-21897.49176,Cluster-2052.0,Cluster-3840.0,Cluster-21897.88025,Cluster-21024.0,Cluster-3525.0,Cluster-1427.0,Cluster-21897.55063,Cluster-21897.40931,Cluster-21897.81690,Cluster-21897.26796,Cluster-4896.0,Cluster-21897.65393,Cluster-21897.100928,Cluster-1288.0,Cluster-21897.96602,Cluster-23888.4,Cluster-21897.67099,Cluster-21897.27065,Cluster-21897.55495,Cluster-2903.0,Cluster-21897.103421,…
GO:0019079	viral genome replication	biological_process	0.0050247	0.16476	22	2752	193	43909	Cluster-21897.65240,Cluster-21897.19474,Cluster-17736.0,Cluster-21897.74383,Cluster-21897.101137,Cluster-21897.103715,Cluster-21897.103564,Cluster-21897.23102,Cluster-3500.0,Cluster-21897.102191,Cluster-18690.0,Cluster-21897.46223,Cluster-24813.0,Cluster-16685.0,Cluster-21897.104517,Cluster-21897.38654,Cluster-21897.31962,Cluster-18917.0,Cluster-21897.46242,Cluster-21897.91179,Cluster-21897.46192…
GO:0000295	adenine nucleotide transmembrane transporter activity	molecular_function	0.0051115	0.16476	5	2752	19	43909	Cluster-4610.0,Cluster-20152.2,Cluster-14316.0,Cluster-21897.94529,Cluster-22275.0
GO:0005346	purine ribonucleotide transmembrane transporter activity	molecular_function	0.0051115	0.16476	5	2752	19	43909	Cluster-22275.0,Cluster-4610.0,Cluster-21897.94529,Cluster-14316.0,Cluster-20152.2
GO:0005347	ATP transmembrane transporter activity	molecular_function	0.0051115	0.16476	5	2752	19	43909	Cluster-4610.0,Cluster-14316.0,Cluster-21897.94529,Cluster-20152.2,Cluster-22275.0
GO:0005471	ATP:ADP antiporter activity	molecular_function	0.0051115	0.16476	5	2752	19	43909	Cluster-4610.0,Cluster-20152.2,Cluster-14316.0,Cluster-21897.94529,Cluster-22275.0
GO:0015211	purine nucleoside transmembrane transporter activity	molecular_function	0.0051115	0.16476	5	2752	19	43909	Cluster-4610.0,Cluster-20152.2,Cluster-14316.0,Cluster-21897.94529,Cluster-22275.0
GO:0015215	nucleotide transmembrane transporter activity	molecular_function	0.0051115	0.16476	5	2752	19	43909	Cluster-22275.0,Cluster-4610.0,Cluster-20152.2,Cluster-14316.0,Cluster-21897.94529
GO:0015216	purine nucleotide transmembrane transporter activity	molecular_function	0.0051115	0.16476	5	2752	19	43909	Cluster-22275.0,Cluster-14316.0,Cluster-21897.94529,Cluster-20152.2,Cluster-4610.0
GO:0015217	ADP transmembrane transporter activity	molecular_function	0.0051115	0.16476	5	2752	19	43909	Cluster-4610.0,Cluster-14316.0,Cluster-21897.94529,Cluster-20152.2,Cluster-22275.0
GO:0015301	anion:anion antiporter activity	molecular_function	0.0051115	0.16476	5	2752	19	43909	Cluster-22275.0,Cluster-14316.0,Cluster-21897.94529,Cluster-20152.2,Cluster-4610.0
GO:0015605	organophosphate ester transmembrane transporter activity	molecular_function	0.0051115	0.16476	5	2752	19	43909	Cluster-4610.0,Cluster-20152.2,Cluster-21897.94529,Cluster-14316.0,Cluster-22275.0
GO:0004675	transmembrane receptor protein serine/threonine kinase activity	molecular_function	0.0053404	0.17017	8	2752	42	43909	Cluster-21897.58210,Cluster-21897.87876,Cluster-21897.73020,Cluster-21897.61765,Cluster-21897.58212,Cluster-21897.31328,Cluster-21897.53376,Cluster-21897.58213
GO:0019199	transmembrane receptor protein kinase activity	molecular_function	0.0053668	0.17017	9	2752	51	43909	Cluster-21897.55873,Cluster-21897.58212,Cluster-21897.31328,Cluster-21897.61765,Cluster-21897.73020,Cluster-21897.58210,Cluster-21897.87876,Cluster-21897.58213,Cluster-21897.53376
GO:0010035	response to inorganic substance	biological_process	0.0053765	0.17017	14	2752	100	43909	Cluster-21897.53376,Cluster-21897.33896,Cluster-21897.49368,Cluster-3847.0,Cluster-21897.82178,Cluster-21897.23355,Cluster-21897.58213,Cluster-21897.76809,Cluster-21897.58210,Cluster-21897.38030,Cluster-21897.88162,Cluster-21897.73020,Cluster-21897.84322,Cluster-21897.58212
GO:1901575	organic substance catabolic process	biological_process	0.0058767	0.18489	131	2752	1649	43909	Cluster-23888.5,Cluster-21897.24384,Cluster-11709.2,Cluster-21897.66495,Cluster-21897.84647,Cluster-21897.46730,Cluster-21897.29569,Cluster-21897.67693,Cluster-21897.82991,Cluster-21897.58739,Cluster-21897.1876,Cluster-18239.0,Cluster-21897.42928,Cluster-21897.54512,Cluster-3996.0,Cluster-13840.0,Cluster-21897.71500,Cluster-21897.21199,Cluster-21897.68614,Cluster-21734.0,Cluster-21897.56421,Clust…
GO:0019239	deaminase activity	molecular_function	0.0065499	0.20484	8	2752	45	43909	Cluster-21897.72844,Cluster-21897.52480,Cluster-21897.62955,Cluster-21897.56004,Cluster-21897.61008,Cluster-21897.81184,Cluster-21897.62958,Cluster-21897.89726
GO:0006030	chitin metabolic process	biological_process	0.0070355	0.21744	22	2752	217	43909	Cluster-21897.50677,Cluster-21897.55191,Cluster-21897.55989,Cluster-21897.56822,Cluster-21897.56327,Cluster-21897.55616,Cluster-21897.55297,Cluster-21897.56809,Cluster-21897.51430,Cluster-21897.43587,Cluster-21897.55490,Cluster-21897.55322,Cluster-21897.56920,Cluster-21897.55023,Cluster-21897.55367,Cluster-21897.50888,Cluster-21897.66776,Cluster-21897.57947,Cluster-21897.53687,Cluster-21897.3996,…
GO:1901071	glucosamine-containing compound metabolic process	biological_process	0.0070355	0.21744	22	2752	217	43909	Cluster-21897.56920,Cluster-21897.55023,Cluster-21897.55367,Cluster-21897.57947,Cluster-21897.50888,Cluster-21897.66776,Cluster-21897.3996,Cluster-21897.53687,Cluster-21897.54142,Cluster-21897.67310,Cluster-21897.43587,Cluster-21897.55490,Cluster-21897.55322,Cluster-21897.56327,Cluster-21897.51430,Cluster-21897.56809,Cluster-21897.55297,Cluster-21897.55616,Cluster-21897.50677,Cluster-21897.55191,…
GO:0042967	acyl-carrier-protein biosynthetic process	biological_process	0.0071093	0.21844	27	2752	262	43909	Cluster-23999.0,Cluster-21897.29095,Cluster-21897.10982,Cluster-21897.68996,Cluster-21897.57052,Cluster-21897.55209,Cluster-21897.109328,Cluster-21897.21494,Cluster-21897.56586,Cluster-21897.54403,Cluster-21897.73423,Cluster-21897.70418,Cluster-4209.0,Cluster-21897.38578,Cluster-21897.81785,Cluster-21897.49458,Cluster-21897.2814,Cluster-21897.52131,Cluster-21897.65255,Cluster-21897.21638,Cluster-…
GO:0016054	organic acid catabolic process	biological_process	0.00735	0.22322	22	2752	194	43909	Cluster-21897.83642,Cluster-13840.0,Cluster-21897.50385,Cluster-21897.27824,Cluster-21897.56421,Cluster-21897.61375,Cluster-21897.53521,Cluster-21897.68255,Cluster-21897.56514,Cluster-21897.33699,Cluster-21897.90190,Cluster-21897.89143,Cluster-21897.10982,Cluster-21897.82428,Cluster-21897.84647,Cluster-4209.0,Cluster-21897.35324,Cluster-21897.64898,Cluster-21897.65321,Cluster-21897.67693,Cluster-…
GO:0046395	carboxylic acid catabolic process	biological_process	0.00735	0.22322	22	2752	194	43909	Cluster-21897.82991,Cluster-21897.54095,Cluster-21897.67693,Cluster-21897.35324,Cluster-4209.0,Cluster-21897.64898,Cluster-21897.65321,Cluster-21897.89143,Cluster-21897.84647,Cluster-21897.82428,Cluster-21897.10982,Cluster-21897.53521,Cluster-21897.68255,Cluster-21897.33699,Cluster-21897.90190,Cluster-21897.56514,Cluster-21897.56421,Cluster-21897.61375,Cluster-21897.27824,Cluster-21897.83642,Clus…
GO:1901700	response to oxygen-containing compound	biological_process	0.0074031	0.22354	11	2752	71	43909	Cluster-21897.58212,Cluster-21897.84322,Cluster-21897.38030,Cluster-21897.88162,Cluster-21897.73020,Cluster-21897.58210,Cluster-21897.58213,Cluster-21897.76809,Cluster-21897.49368,Cluster-21897.33896,Cluster-21897.53376
GO:0042558	pteridine-containing compound metabolic process	biological_process	0.0074804	0.22458	18	2752	147	43909	Cluster-21897.58436,Cluster-21897.49617,Cluster-21897.56421,Cluster-21897.65867,Cluster-21897.46255,Cluster-21897.82930,Cluster-21897.79969,Cluster-21897.16659,Cluster-21897.82991,Cluster-21897.79971,Cluster-21897.71346,Cluster-21897.65866,Cluster-21897.84647,Cluster-21897.98711,Cluster-21897.66699,Cluster-21897.24186,Cluster-21897.34323,Cluster-3074.0
GO:0016614	oxidoreductase activity, acting on CH-OH group of donors	molecular_function	0.0078106	0.23316	43	2752	450	43909	Cluster-21897.52234,Cluster-21897.30884,Cluster-21897.30807,Cluster-21897.68255,Cluster-21897.34743,Cluster-21897.42008,Cluster-21897.69339,Cluster-1935.0,Cluster-21897.25443,Cluster-15530.1,Cluster-21897.71140,Cluster-22309.0,Cluster-21897.97061,Cluster-21897.22636,Cluster-21897.74205,Cluster-2881.0,Cluster-21897.56501,Cluster-21897.44934,Cluster-21897.98362,Cluster-21897.41006,Cluster-21897.635…
GO:0042435	indole-containing compound biosynthetic process	biological_process	0.0083412	0.2476	10	2752	67	43909	Cluster-22832.0,Cluster-21897.31316,Cluster-21897.59109,Cluster-21897.39067,Cluster-21897.34978,Cluster-21897.61568,Cluster-21897.63529,Cluster-23888.5,Cluster-21897.24452,Cluster-21897.61939
GO:0008652	cellular amino acid biosynthetic process	biological_process	0.0086623	0.25428	41	2752	433	43909	Cluster-3074.0,Cluster-4123.0,Cluster-21897.34323,Cluster-21897.65005,Cluster-21897.44919,Cluster-21897.34743,Cluster-21897.25528,Cluster-21897.90858,Cluster-21897.79971,Cluster-21897.56501,Cluster-21897.16659,Cluster-21897.79969,Cluster-21897.63529,Cluster-21568.0,Cluster-21897.65867,Cluster-21897.39067,Cluster-21897.41042,Cluster-21897.31316,Cluster-23888.5,Cluster-14078.0,Cluster-21897.24186,C…
GO:0046487	glyoxylate metabolic process	biological_process	0.0087556	0.25428	10	2752	64	43909	Cluster-21897.82930,Cluster-21897.46255,Cluster-21897.98711,Cluster-21897.66699,Cluster-21897.84647,Cluster-21897.57434,Cluster-21897.70840,Cluster-21897.56421,Cluster-21897.49617,Cluster-21897.82991
GO:0005506	iron ion binding	molecular_function	0.0088848	0.25428	47	2752	530	43909	Cluster-21897.57981,Cluster-21897.18070,Cluster-21897.66431,Cluster-21897.82969,Cluster-21897.56185,Cluster-21897.57982,Cluster-21897.36618,Cluster-21897.20361,Cluster-21897.61470,Cluster-14078.0,Cluster-21897.108883,Cluster-21897.58506,Cluster-21897.44305,Cluster-21897.22147,Cluster-21897.58748,Cluster-21897.54480,Cluster-3379.0,Cluster-21897.57846,Cluster-21897.55700,Cluster-21897.33177,Cluster…
GO:0010941	regulation of cell death	biological_process	0.008961	0.25428	19	2752	165	43909	Cluster-21897.73020,Cluster-21897.47171,Cluster-21897.25164,Cluster-21897.77671,Cluster-21897.58212,Cluster-1883.0,Cluster-21897.6723,Cluster-21897.58213,Cluster-21897.64070,Cluster-21897.58210,Cluster-21897.73969,Cluster-21897.49308,Cluster-20502.1,Cluster-21897.50071,Cluster-21897.41100,Cluster-21897.53376,Cluster-21897.50161,Cluster-21897.35857,Cluster-21897.97402
GO:0042981	regulation of apoptotic process	biological_process	0.008961	0.25428	19	2752	165	43909	Cluster-21897.97402,Cluster-21897.53376,Cluster-21897.41100,Cluster-21897.35857,Cluster-21897.50161,Cluster-21897.50071,Cluster-20502.1,Cluster-21897.73969,Cluster-21897.64070,Cluster-21897.58210,Cluster-21897.49308,Cluster-21897.58213,Cluster-21897.6723,Cluster-1883.0,Cluster-21897.77671,Cluster-21897.25164,Cluster-21897.47171,Cluster-21897.58212,Cluster-21897.73020
GO:0043067	regulation of programmed cell death	biological_process	0.008961	0.25428	19	2752	165	43909	Cluster-21897.47171,Cluster-21897.25164,Cluster-21897.77671,Cluster-21897.58212,Cluster-21897.73020,Cluster-21897.6723,Cluster-21897.58213,Cluster-1883.0,Cluster-20502.1,Cluster-21897.50071,Cluster-21897.64070,Cluster-21897.58210,Cluster-21897.73969,Cluster-21897.49308,Cluster-21897.97402,Cluster-21897.41100,Cluster-21897.53376,Cluster-21897.50161,Cluster-21897.35857
GO:0006206	pyrimidine nucleobase metabolic process	biological_process	0.0090153	0.25428	45	2752	509	43909	Cluster-15944.0,Cluster-21897.52480,Cluster-21897.92697,Cluster-21897.37117,Cluster-21897.101719,Cluster-21897.56004,Cluster-21897.80678,Cluster-21897.13267,Cluster-4894.0,Cluster-21897.68707,Cluster-21897.46306,Cluster-21897.32278,Cluster-3802.0,Cluster-3316.0,Cluster-21897.97709,Cluster-21897.44892,Cluster-21897.106504,Cluster-21897.421,Cluster-21897.39067,Cluster-21897.27679,Cluster-1592.0,Clu…
GO:0004126	cytidine deaminase activity	molecular_function	0.0093892	0.25428	3	2752	8	43909	Cluster-21897.56004,Cluster-21897.52480,Cluster-21897.72844
GO:0006216	cytidine catabolic process	biological_process	0.0093892	0.25428	3	2752	8	43909	Cluster-21897.72844,Cluster-21897.52480,Cluster-21897.56004
GO:0009164	nucleoside catabolic process	biological_process	0.0093892	0.25428	3	2752	8	43909	Cluster-21897.56004,Cluster-21897.72844,Cluster-21897.52480
GO:0009972	cytidine deamination	biological_process	0.0093892	0.25428	3	2752	8	43909	Cluster-21897.72844,Cluster-21897.52480,Cluster-21897.56004
GO:0042454	ribonucleoside catabolic process	biological_process	0.0093892	0.25428	3	2752	8	43909	Cluster-21897.56004,Cluster-21897.52480,Cluster-21897.72844
GO:0046087	cytidine metabolic process	biological_process	0.0093892	0.25428	3	2752	8	43909	Cluster-21897.56004,Cluster-21897.52480,Cluster-21897.72844
GO:0046133	pyrimidine ribonucleoside catabolic process	biological_process	0.0093892	0.25428	3	2752	8	43909	Cluster-21897.72844,Cluster-21897.52480,Cluster-21897.56004
GO:0046135	pyrimidine nucleoside catabolic process	biological_process	0.0093892	0.25428	3	2752	8	43909	Cluster-21897.72844,Cluster-21897.52480,Cluster-21897.56004
GO:0072529	pyrimidine-containing compound catabolic process	biological_process	0.0093892	0.25428	3	2752	8	43909	Cluster-21897.56004,Cluster-21897.72844,Cluster-21897.52480
GO:1901658	glycosyl compound catabolic process	biological_process	0.0093892	0.25428	3	2752	8	43909	Cluster-21897.56004,Cluster-21897.52480,Cluster-21897.72844
GO:0008037	cell recognition	biological_process	0.0095134	0.25454	8	2752	46	43909	Cluster-21897.100258,Cluster-21897.68038,Cluster-21897.61857,Cluster-21897.99716,Cluster-21897.78268,Cluster-21897.2045,Cluster-21897.24531,Cluster-21897.23868
GO:0016782	transferase activity, transferring sulfur-containing groups	molecular_function	0.0095162	0.25454	13	2752	96	43909	Cluster-21897.16659,Cluster-21897.17715,Cluster-21897.34323,Cluster-21897.47793,Cluster-21897.48169,Cluster-21897.48413,Cluster-21897.60755,Cluster-21897.61659,Cluster-21897.57529,Cluster-21897.51847,Cluster-21897.34940,Cluster-21897.58436,Cluster-21897.64219
GO:0030163	protein catabolic process	biological_process	0.0095439	0.25454	39	2752	416	43909	Cluster-4946.0,Cluster-21897.58898,Cluster-21897.7121,Cluster-1824.0,Cluster-21897.7372,Cluster-20237.0,Cluster-1770.0,Cluster-24051.0,Cluster-21897.14172,Cluster-21897.30884,Cluster-4834.0,Cluster-16034.0,Cluster-19228.0,Cluster-21897.99535,Cluster-1560.0,Cluster-4704.0,Cluster-21897.53578,Cluster-21897.4210,Cluster-17736.0,Cluster-21897.71140,Cluster-21897.62236,Cluster-21897.51544,Cluster-2189…
GO:0009108	coenzyme biosynthetic process	biological_process	0.009927	0.25904	52	2752	583	43909	Cluster-21897.67600,Cluster-3579.0,Cluster-21897.25443,Cluster-21897.66000,Cluster-21897.106756,Cluster-21897.98362,Cluster-21897.65867,Cluster-21897.44934,Cluster-2881.0,Cluster-21897.79969,Cluster-21278.0,Cluster-21897.16659,Cluster-21897.105157,Cluster-21897.54784,Cluster-21897.93650,Cluster-21897.79971,Cluster-21897.20566,Cluster-21897.9645,Cluster-21897.34743,Cluster-3074.0,Cluster-21897.343…
GO:0019050	suppression by virus of host apoptotic process	biological_process	0.0099594	0.25904	6	2752	27	43909	Cluster-21897.73020,Cluster-21897.58210,Cluster-21897.53376,Cluster-21897.58212,Cluster-21897.58213,Cluster-21897.25164
GO:0033668	negative regulation by symbiont of host apoptotic process	biological_process	0.0099594	0.25904	6	2752	27	43909	Cluster-21897.53376,Cluster-21897.58210,Cluster-21897.73020,Cluster-21897.25164,Cluster-21897.58213,Cluster-21897.58212
GO:0052041	negative regulation by symbiont of host programmed cell death	biological_process	0.0099594	0.25904	6	2752	27	43909	Cluster-21897.73020,Cluster-21897.53376,Cluster-21897.58210,Cluster-21897.58213,Cluster-21897.58212,Cluster-21897.25164
GO:0052490	negative regulation by organism of programmed cell death in other organism involved in symbiotic interaction	biological_process	0.0099594	0.25904	6	2752	27	43909	Cluster-21897.73020,Cluster-21897.53376,Cluster-21897.58210,Cluster-21897.58213,Cluster-21897.58212,Cluster-21897.25164
GO:0016053	organic acid biosynthetic process	biological_process	0.010577	0.2724	60	2752	688	43909	Cluster-21897.56421,Cluster-21897.62983,Cluster-21897.49617,Cluster-21897.61375,Cluster-21897.59109,Cluster-21897.96649,Cluster-21897.41329,Cluster-21897.48045,Cluster-21897.26796,Cluster-21897.62796,Cluster-21897.58436,Cluster-21897.55700,Cluster-13840.0,Cluster-21897.82930,Cluster-21897.36029,Cluster-21897.46255,Cluster-21897.81785,Cluster-12678.0,Cluster-21897.26501,Cluster-21897.65866,Cluster…
GO:0046394	carboxylic acid biosynthetic process	biological_process	0.010577	0.2724	60	2752	688	43909	Cluster-21897.79971,Cluster-21897.42313,Cluster-21897.90858,Cluster-21897.65005,Cluster-21897.44919,Cluster-21897.34743,Cluster-21897.25528,Cluster-3074.0,Cluster-21897.68255,Cluster-4123.0,Cluster-21897.34323,Cluster-21897.31316,Cluster-21897.41042,Cluster-21897.25443,Cluster-21897.32379,Cluster-21897.63529,Cluster-21568.0,Cluster-21897.65867,Cluster-21897.98362,Cluster-21897.39067,Cluster-21897…
GO:0046131	pyrimidine ribonucleoside metabolic process	biological_process	0.010629	0.27243	4	2752	16	43909	Cluster-21897.52480,Cluster-21897.72844,Cluster-21897.56004,Cluster-11393.0
GO:0009378	four-way junction helicase activity	molecular_function	0.010794	0.27264	22	2752	199	43909	Cluster-21897.14172,Cluster-21897.60606,Cluster-21897.43466,Cluster-19779.0,Cluster-19228.0,Cluster-21897.90412,Cluster-21897.95311,Cluster-21897.92292,Cluster-21897.19474,Cluster-17736.0,Cluster-21897.30986,Cluster-3199.0,Cluster-21897.101137,Cluster-21897.103715,Cluster-21897.38159,Cluster-18690.0,Cluster-21897.102836,Cluster-21897.11744,Cluster-21897.23102,Cluster-21897.8372,Cluster-21897.4820…
GO:0009379	Holliday junction helicase complex	cellular_component	0.010794	0.27264	22	2752	199	43909	Cluster-21897.60606,Cluster-21897.14172,Cluster-19779.0,Cluster-21897.43466,Cluster-21897.90412,Cluster-21897.95311,Cluster-19228.0,Cluster-21897.92292,Cluster-21897.30986,Cluster-3199.0,Cluster-17736.0,Cluster-21897.19474,Cluster-21897.38159,Cluster-21897.101137,Cluster-21897.103715,Cluster-21897.4820,Cluster-1424.0,Cluster-21897.8372,Cluster-21897.23102,Cluster-21897.11744,Cluster-21897.102836,…
GO:0048476	Holliday junction resolvase complex	cellular_component	0.010794	0.27264	22	2752	199	43909	Cluster-21897.90412,Cluster-21897.95311,Cluster-19228.0,Cluster-21897.92292,Cluster-21897.60606,Cluster-21897.14172,Cluster-19779.0,Cluster-21897.43466,Cluster-21897.38159,Cluster-21897.103715,Cluster-21897.101137,Cluster-21897.4820,Cluster-21897.8372,Cluster-1424.0,Cluster-21897.23102,Cluster-21897.11744,Cluster-21897.102836,Cluster-18690.0,Cluster-3199.0,Cluster-21897.30986,Cluster-17736.0,Clus…
GO:0044711	single-organism biosynthetic process	biological_process	0.010931	0.2748	190	2752	2530	43909	Cluster-21897.54900,Cluster-16962.0,Cluster-21897.55566,Cluster-21897.82991,Cluster-21897.58739,Cluster-21897.66013,Cluster-21897.29110,Cluster-14078.0,Cluster-23888.5,Cluster-21897.98711,Cluster-21897.84647,Cluster-10618.2,Cluster-21897.47552,Cluster-21897.37211,Cluster-21897.41329,Cluster-21897.74206,Cluster-21897.49617,Cluster-25375.3,Cluster-21897.52753,Cluster-21897.43066,Cluster-21897.56421…
GO:0019538	protein metabolic process	biological_process	0.011072	0.27701	487	2752	7007	43909	Cluster-21897.102933,Cluster-21897.58977,Cluster-21897.18655,Cluster-21897.68996,Cluster-21897.72684,Cluster-21897.69949,Cluster-21897.66290,Cluster-21897.48862,Cluster-21897.18625,Cluster-4464.0,Cluster-21897.18179,Cluster-21897.80431,Cluster-21897.78501,Cluster-21897.706,Cluster-2689.0,Cluster-2880.0,Cluster-21897.55981,Cluster-21897.26437,Cluster-21897.101137,Cluster-20643.0,Cluster-22273.0,Cl…
GO:1901565	organonitrogen compound catabolic process	biological_process	0.011303	0.28128	30	2752	311	43909	Cluster-21897.53521,Cluster-21897.68255,Cluster-21897.33699,Cluster-21897.56514,Cluster-21897.52480,Cluster-21897.90190,Cluster-21897.72844,Cluster-21897.56004,Cluster-21897.89143,Cluster-21897.44390,Cluster-21897.84647,Cluster-21897.66495,Cluster-21897.10982,Cluster-21897.58739,Cluster-4209.0,Cluster-21897.56809,Cluster-21897.65321,Cluster-21897.54095,Cluster-21897.81845,Cluster-21897.82991,Clus…
GO:0090151	establishment of protein localization to mitochondrial membrane	biological_process	0.01135	0.28128	2	2752	3	43909	Cluster-21897.52507,Cluster-21897.64384
GO:0009415	response to water	biological_process	0.011571	0.28267	7	2752	37	43909	Cluster-21897.58210,Cluster-21897.53376,Cluster-21897.73020,Cluster-21897.84322,Cluster-21897.58213,Cluster-21897.58212,Cluster-21897.76809
GO:0006611	protein export from nucleus	biological_process	0.011811	0.28267	4	2752	16	43909	Cluster-17003.0,Cluster-21897.7194,Cluster-4817.0,Cluster-3989.2
GO:0006998	nuclear envelope organization	biological_process	0.011811	0.28267	4	2752	16	43909	Cluster-21897.7194,Cluster-17003.0,Cluster-4817.0,Cluster-3989.2
GO:0006553	lysine metabolic process	biological_process	0.011956	0.28267	18	2752	158	43909	Cluster-21897.50385,Cluster-13840.0,Cluster-21897.56501,Cluster-21897.83642,Cluster-21568.0,Cluster-21897.61375,Cluster-21897.56421,Cluster-4123.0,Cluster-21897.90190,Cluster-21897.53521,Cluster-21897.68255,Cluster-21897.84647,Cluster-21897.89143,Cluster-21897.65321,Cluster-21897.26501,Cluster-21897.82991,Cluster-21897.67693,Cluster-16962.0
GO:0034645	cellular macromolecule biosynthetic process	biological_process	0.012112	0.28267	516	2752	7546	43909	Cluster-21897.29936,Cluster-21897.74383,Cluster-21897.84012,Cluster-21897.79608,Cluster-21897.53874,Cluster-21897.107167,Cluster-21897.54403,Cluster-10079.0,Cluster-21897.21494,Cluster-21897.68460,Cluster-21897.21037,Cluster-21897.6864,Cluster-21897.65978,Cluster-21897.36405,Cluster-21897.48405,Cluster-21897.81785,Cluster-21897.50165,Cluster-21897.75162,Cluster-4785.0,Cluster-2140.0,Cluster-21897…
GO:0008202	steroid metabolic process	biological_process	0.012236	0.28267	18	2752	151	43909	Cluster-21897.49716,Cluster-21897.42008,Cluster-21897.54693,Cluster-21897.23237,Cluster-21897.60606,Cluster-21897.52234,Cluster-21897.70966,Cluster-21897.49737,Cluster-21897.59154,Cluster-21897.47454,Cluster-21897.60534,Cluster-21897.11123,Cluster-21897.23102,Cluster-13840.0,Cluster-21897.56501,Cluster-21897.74205,Cluster-21897.74206,Cluster-22309.0
GO:0006541	glutamine metabolic process	biological_process	0.012368	0.28267	9	2752	58	43909	Cluster-21897.57580,Cluster-21897.58707,Cluster-21897.57582,Cluster-21897.65223,Cluster-21897.43571,Cluster-11472.0,Cluster-21897.93876,Cluster-21897.46580,Cluster-21897.52602
GO:0004748	ribonucleoside-diphosphate reductase activity, thioredoxin disulfide as acceptor	molecular_function	0.012681	0.28267	3	2752	8	43909	Cluster-21897.13267,Cluster-21897.101719,Cluster-21897.72551
GO:0005971	ribonucleoside-diphosphate reductase complex	cellular_component	0.012681	0.28267	3	2752	8	43909	Cluster-21897.13267,Cluster-21897.101719,Cluster-21897.72551
GO:0061731	ribonucleoside-diphosphate reductase activity	molecular_function	0.012681	0.28267	3	2752	8	43909	Cluster-21897.72551,Cluster-21897.101719,Cluster-21897.13267
GO:0006508	proteolysis	biological_process	0.012704	0.28267	186	2752	2499	43909	Cluster-21897.71769,Cluster-21897.50807,Cluster-21897.60087,Cluster-21897.55418,Cluster-21897.43029,Cluster-21897.55915,Cluster-21897.32379,Cluster-21897.43780,Cluster-21897.62236,Cluster-21897.104096,Cluster-21897.46227,Cluster-21897.14172,Cluster-21897.57020,Cluster-21897.33769,Cluster-21897.100266,Cluster-21897.104095,Cluster-21897.53762,Cluster-21897.53404,Cluster-21897.79288,Cluster-3123.0,C…
GO:0016803	ether hydrolase activity	molecular_function	0.012818	0.28267	3	2752	8	43909	Cluster-21897.47691,Cluster-21897.44355,Cluster-21897.32635
GO:0033961	cis-stilbene-oxide hydrolase activity	molecular_function	0.012818	0.28267	3	2752	8	43909	Cluster-21897.47691,Cluster-21897.32635,Cluster-21897.44355
GO:0016747	transferase activity, transferring acyl groups other than amino-acyl groups	molecular_function	0.013053	0.28267	39	2752	429	43909	Cluster-21897.42110,Cluster-21897.90975,Cluster-21897.82299,Cluster-21897.48405,Cluster-21897.109235,Cluster-21897.96649,Cluster-21897.21638,Cluster-21897.52131,Cluster-24995.0,Cluster-21897.49458,Cluster-21897.38578,Cluster-21897.81785,Cluster-4785.0,Cluster-21897.61265,Cluster-21897.109328,Cluster-21897.55209,Cluster-21897.56586,Cluster-21897.57052,Cluster-21897.61470,Cluster-21897.68996,Cluste…
GO:0008791	arginine N-succinyltransferase activity	molecular_function	0.013064	0.28267	2	2752	3	43909	Cluster-21897.10982,Cluster-4209.0
GO:0044550	secondary metabolite biosynthetic process	biological_process	0.013211	0.28267	8	2752	49	43909	Cluster-21897.107042,Cluster-21897.55687,Cluster-21897.78044,Cluster-21897.107041,Cluster-21897.94254,Cluster-21897.55046,Cluster-21897.82178,Cluster-21897.23355
GO:1901607	alpha-amino acid biosynthetic process	biological_process	0.013285	0.28267	39	2752	418	43909	Cluster-21897.58436,Cluster-21897.41329,Cluster-21897.59109,Cluster-21897.62983,Cluster-21897.56421,Cluster-21897.49617,Cluster-21897.46255,Cluster-21897.36029,Cluster-21897.82930,Cluster-21897.82991,Cluster-21897.71346,Cluster-22832.0,Cluster-16962.0,Cluster-21897.54900,Cluster-21897.65866,Cluster-21897.26501,Cluster-12678.0,Cluster-21897.98711,Cluster-21897.84647,Cluster-21897.66699,Cluster-238…
GO:0006406	mRNA export from nucleus	biological_process	0.013424	0.28267	9	2752	60	43909	Cluster-21897.67481,Cluster-21897.22327,Cluster-3989.2,Cluster-4516.0,Cluster-21897.33777,Cluster-17003.0,Cluster-21897.7194,Cluster-21897.38272,Cluster-4817.0
GO:0071166	ribonucleoprotein complex localization	biological_process	0.013424	0.28267	9	2752	60	43909	Cluster-4817.0,Cluster-21897.38272,Cluster-17003.0,Cluster-21897.7194,Cluster-21897.33777,Cluster-3989.2,Cluster-4516.0,Cluster-21897.22327,Cluster-21897.67481
GO:0071426	ribonucleoprotein complex export from nucleus	biological_process	0.013424	0.28267	9	2752	60	43909	Cluster-21897.33777,Cluster-21897.7194,Cluster-17003.0,Cluster-21897.38272,Cluster-4817.0,Cluster-21897.67481,Cluster-21897.22327,Cluster-4516.0,Cluster-3989.2
GO:0071427	mRNA-containing ribonucleoprotein complex export from nucleus	biological_process	0.013424	0.28267	9	2752	60	43909	Cluster-21897.38272,Cluster-4817.0,Cluster-21897.33777,Cluster-17003.0,Cluster-21897.7194,Cluster-21897.22327,Cluster-3989.2,Cluster-4516.0,Cluster-21897.67481
GO:0018205	peptidyl-lysine modification	biological_process	0.013688	0.28267	9	2752	59	43909	Cluster-21897.89143,Cluster-21897.68996,Cluster-21897.83642,Cluster-21897.90190,Cluster-21897.21638,Cluster-21897.81129,Cluster-21897.67693,Cluster-21897.70418,Cluster-21897.82299
GO:0044257	cellular protein catabolic process	biological_process	0.013723	0.28267	37	2752	399	43909	Cluster-19779.0,Cluster-2880.0,Cluster-22241.0,Cluster-21897.706,Cluster-21897.29569,Cluster-21897.106220,Cluster-11709.2,Cluster-1576.0,Cluster-21897.21199,Cluster-1573.0,Cluster-21734.0,Cluster-21897.68614,Cluster-18239.0,Cluster-21897.20305,Cluster-4946.0,Cluster-21897.7121,Cluster-1824.0,Cluster-21897.7372,Cluster-20237.0,Cluster-1770.0,Cluster-21897.14172,Cluster-21897.30884,Cluster-24051.0,…
GO:0051603	proteolysis involved in cellular protein catabolic process	biological_process	0.013723	0.28267	37	2752	399	43909	Cluster-21897.62236,Cluster-21897.51544,Cluster-21897.32379,Cluster-21897.45537,Cluster-21897.16943,Cluster-21897.53578,Cluster-21897.4210,Cluster-21897.71140,Cluster-4834.0,Cluster-21897.99535,Cluster-19228.0,Cluster-16034.0,Cluster-1560.0,Cluster-4704.0,Cluster-21897.7121,Cluster-4946.0,Cluster-1824.0,Cluster-20237.0,Cluster-21897.7372,Cluster-1770.0,Cluster-24051.0,Cluster-21897.30884,Cluster-…
GO:0016810	hydrolase activity, acting on carbon-nitrogen (but not peptide) bonds	molecular_function	0.013807	0.28267	24	2752	231	43909	Cluster-21897.44390,Cluster-21897.10346,Cluster-21897.65005,Cluster-21897.64036,Cluster-21897.56004,Cluster-21897.72844,Cluster-21897.52480,Cluster-21897.81845,Cluster-21897.58707,Cluster-21897.81184,Cluster-21897.58739,Cluster-21897.31337,Cluster-21897.85467,Cluster-21897.43642,Cluster-21897.43587,Cluster-21897.94508,Cluster-21897.8289,Cluster-21897.41329,Cluster-21897.49407,Cluster-21897.82799,…
GO:0007338	single fertilization	biological_process	0.013959	0.28267	10	2752	70	43909	Cluster-21897.23868,Cluster-21897.24531,Cluster-21897.99716,Cluster-21897.59160,Cluster-21897.78268,Cluster-21897.2045,Cluster-21897.69856,Cluster-21897.68038,Cluster-21897.61857,Cluster-21897.100258
GO:0009566	fertilization	biological_process	0.013959	0.28267	10	2752	70	43909	Cluster-21897.100258,Cluster-21897.69856,Cluster-21897.68038,Cluster-21897.61857,Cluster-21897.99716,Cluster-21897.78268,Cluster-21897.59160,Cluster-21897.2045,Cluster-21897.24531,Cluster-21897.23868
GO:1901606	alpha-amino acid catabolic process	biological_process	0.014087	0.28267	18	2752	159	43909	Cluster-21897.83642,Cluster-13840.0,Cluster-21897.50385,Cluster-21897.56421,Cluster-21897.61375,Cluster-21897.89143,Cluster-21897.10982,Cluster-21897.84647,Cluster-21897.53521,Cluster-21897.68255,Cluster-21897.33699,Cluster-21897.56514,Cluster-21897.90190,Cluster-21897.67693,Cluster-21897.54095,Cluster-21897.82991,Cluster-4209.0,Cluster-21897.65321
GO:0016628	oxidoreductase activity, acting on the CH-CH group of donors, NAD or NADP as acceptor	molecular_function	0.014198	0.28267	12	2752	95	43909	Cluster-16962.0,Cluster-21897.30884,Cluster-21897.26501,Cluster-21897.71140,Cluster-21897.63529,Cluster-21568.0,Cluster-18225.0,Cluster-21897.98711,Cluster-21089.1,Cluster-21897.53521,Cluster-21897.56501,Cluster-4123.0
GO:0001654	eye development	biological_process	0.01423	0.28267	2	2752	3	43909	Cluster-21897.47171,Cluster-21897.50071
GO:0001709	cell fate determination	biological_process	0.01423	0.28267	2	2752	3	43909	Cluster-21897.50071,Cluster-21897.47171
GO:0001745	compound eye morphogenesis	biological_process	0.01423	0.28267	2	2752	3	43909	Cluster-21897.47171,Cluster-21897.50071
GO:0001751	compound eye photoreceptor cell differentiation	biological_process	0.01423	0.28267	2	2752	3	43909	Cluster-21897.50071,Cluster-21897.47171
GO:0001754	eye photoreceptor cell differentiation	biological_process	0.01423	0.28267	2	2752	3	43909	Cluster-21897.47171,Cluster-21897.50071
GO:0002009	morphogenesis of an epithelium	biological_process	0.01423	0.28267	2	2752	3	43909	Cluster-21897.50071,Cluster-21897.47171
GO:0035239	tube morphogenesis	biological_process	0.01423	0.28267	2	2752	3	43909	Cluster-21897.50071,Cluster-21897.47171
GO:0035295	tube development	biological_process	0.01423	0.28267	2	2752	3	43909	Cluster-21897.50071,Cluster-21897.47171
GO:0046530	photoreceptor cell differentiation	biological_process	0.01423	0.28267	2	2752	3	43909	Cluster-21897.47171,Cluster-21897.50071
GO:0048592	eye morphogenesis	biological_process	0.01423	0.28267	2	2752	3	43909	Cluster-21897.50071,Cluster-21897.47171
GO:0048729	tissue morphogenesis	biological_process	0.01423	0.28267	2	2752	3	43909	Cluster-21897.47171,Cluster-21897.50071
GO:0048749	compound eye development	biological_process	0.01423	0.28267	2	2752	3	43909	Cluster-21897.47171,Cluster-21897.50071
GO:0060562	epithelial tube morphogenesis	biological_process	0.01423	0.28267	2	2752	3	43909	Cluster-21897.50071,Cluster-21897.47171
GO:0090596	sensory organ morphogenesis	biological_process	0.01423	0.28267	2	2752	3	43909	Cluster-21897.50071,Cluster-21897.47171
GO:0004503	monophenol monooxygenase activity	molecular_function	0.014418	0.28267	2	2752	3	43909	Cluster-21897.107041,Cluster-21897.107042
GO:0006583	melanin biosynthetic process from tyrosine	biological_process	0.014418	0.28267	2	2752	3	43909	Cluster-21897.107041,Cluster-21897.107042
GO:0009698	phenylpropanoid metabolic process	biological_process	0.014418	0.28267	2	2752	3	43909	Cluster-21897.107042,Cluster-21897.107041
GO:0009699	phenylpropanoid biosynthetic process	biological_process	0.014418	0.28267	2	2752	3	43909	Cluster-21897.107042,Cluster-21897.107041
GO:0009804	coumarin metabolic process	biological_process	0.014418	0.28267	2	2752	3	43909	Cluster-21897.107041,Cluster-21897.107042
GO:0009805	coumarin biosynthetic process	biological_process	0.014418	0.28267	2	2752	3	43909	Cluster-21897.107042,Cluster-21897.107041
GO:0009808	lignin metabolic process	biological_process	0.014418	0.28267	2	2752	3	43909	Cluster-21897.107041,Cluster-21897.107042
GO:0009809	lignin biosynthetic process	biological_process	0.014418	0.28267	2	2752	3	43909	Cluster-21897.107042,Cluster-21897.107041
GO:0009810	stilbene metabolic process	biological_process	0.014418	0.28267	2	2752	3	43909	Cluster-21897.107041,Cluster-21897.107042
GO:0009811	stilbene biosynthetic process	biological_process	0.014418	0.28267	2	2752	3	43909	Cluster-21897.107042,Cluster-21897.107041
GO:0009821	alkaloid biosynthetic process	biological_process	0.014418	0.28267	2	2752	3	43909	Cluster-21897.107042,Cluster-21897.107041
GO:0016716	oxidoreductase activity, acting on paired donors, with incorporation or reduction of molecular oxygen, another compound as one donor, and incorporation of one atom of oxygen	molecular_function	0.014418	0.28267	2	2752	3	43909	Cluster-21897.107041,Cluster-21897.107042
GO:1900674	olefin biosynthetic process	biological_process	0.014418	0.28267	2	2752	3	43909	Cluster-21897.107042,Cluster-21897.107041
GO:1901615	organic hydroxy compound metabolic process	biological_process	0.014698	0.28707	17	2752	149	43909	Cluster-21897.15131,Cluster-21897.90975,Cluster-21897.45518,Cluster-21897.80713,Cluster-21897.28939,Cluster-21897.56441,Cluster-21897.11123,Cluster-21897.107041,Cluster-21897.57982,Cluster-21897.52093,Cluster-21897.23237,Cluster-21897.57981,Cluster-15548.0,Cluster-21897.107042,Cluster-21897.19759,Cluster-21897.47891,Cluster-21897.57704
GO:0001101	response to acid chemical	biological_process	0.014773	0.28747	11	2752	79	43909	Cluster-21897.49368,Cluster-21897.33896,Cluster-21897.53376,Cluster-21897.58213,Cluster-21897.76809,Cluster-21897.38030,Cluster-21897.88162,Cluster-21897.73020,Cluster-21897.58210,Cluster-21897.58212,Cluster-21897.84322
GO:0019748	secondary metabolic process	biological_process	0.014859	0.28808	13	2752	106	43909	Cluster-21897.55046,Cluster-21897.94254,Cluster-21897.107041,Cluster-21897.82178,Cluster-21897.23355,Cluster-21897.84525,Cluster-21897.28939,Cluster-21897.104131,Cluster-21897.55687,Cluster-21897.34273,Cluster-21897.78044,Cluster-21897.8814,Cluster-21897.107042
GO:0009066	aspartate family amino acid metabolic process	biological_process	0.01495	0.28878	31	2752	326	43909	Cluster-21897.90190,Cluster-4123.0,Cluster-21897.53521,Cluster-21897.68255,Cluster-21897.98711,Cluster-21897.84647,Cluster-21897.12439,Cluster-21897.29110,Cluster-21897.89143,Cluster-21897.26501,Cluster-21897.65321,Cluster-21897.41198,Cluster-21897.31337,Cluster-21897.67693,Cluster-21897.82991,Cluster-21897.54784,Cluster-16962.0,Cluster-21897.56501,Cluster-13840.0,Cluster-21897.50385,Cluster-2189…
GO:0010639	negative regulation of organelle organization	biological_process	0.015126	0.2911	16	2752	132	43909	Cluster-21897.14172,Cluster-21897.706,Cluster-21897.40503,Cluster-21897.73123,Cluster-21897.7372,Cluster-20237.0,Cluster-19779.0,Cluster-19228.0,Cluster-21897.99535,Cluster-21897.59283,Cluster-21897.44509,Cluster-21897.66462,Cluster-21897.29569,Cluster-21897.38548,Cluster-21897.32379,Cluster-21897.62969
GO:0009059	macromolecule biosynthetic process	biological_process	0.015412	0.29553	521	2752	7653	43909	Cluster-21897.24189,Cluster-21897.44578,Cluster-21897.47506,Cluster-21897.16880,Cluster-21897.83733,Cluster-21897.38034,Cluster-21897.53824,Cluster-4707.0,Cluster-21897.10982,Cluster-21897.100904,Cluster-21897.94106,Cluster-2903.0,Cluster-21897.26796,Cluster-4896.0,Cluster-21897.30789,Cluster-21897.96214,Cluster-21897.92409,Cluster-21897.55063,Cluster-21897.63426,Cluster-21897.33777,Cluster-21897…
GO:0004107	chorismate synthase activity	molecular_function	0.015939	0.30453	2	2752	4	43909	Cluster-21897.39067,Cluster-21897.59109
GO:0006568	tryptophan metabolic process	biological_process	0.016203	0.30733	14	2752	118	43909	Cluster-21897.82991,Cluster-21897.31316,Cluster-22832.0,Cluster-21897.59109,Cluster-21897.61375,Cluster-21897.65321,Cluster-21897.56421,Cluster-21897.39067,Cluster-21897.84647,Cluster-23888.5,Cluster-21897.63529,Cluster-13840.0,Cluster-21897.53521,Cluster-21897.68255
GO:0006586	indolalkylamine metabolic process	biological_process	0.016203	0.30733	14	2752	118	43909	Cluster-21897.65321,Cluster-21897.61375,Cluster-21897.56421,Cluster-21897.82991,Cluster-21897.31316,Cluster-21897.59109,Cluster-22832.0,Cluster-13840.0,Cluster-21897.53521,Cluster-21897.68255,Cluster-21897.39067,Cluster-21897.84647,Cluster-21897.63529,Cluster-23888.5
GO:0033202	DNA helicase complex	cellular_component	0.016309	0.30823	22	2752	207	43909	Cluster-1424.0,Cluster-21897.4820,Cluster-21897.8372,Cluster-21897.23102,Cluster-21897.11744,Cluster-21897.102836,Cluster-18690.0,Cluster-21897.38159,Cluster-21897.103715,Cluster-21897.101137,Cluster-21897.30986,Cluster-3199.0,Cluster-21897.19474,Cluster-17736.0,Cluster-21897.92292,Cluster-21897.90412,Cluster-21897.95311,Cluster-19228.0,Cluster-19779.0,Cluster-21897.43466,Cluster-21897.60606,Clus…
GO:0009063	cellular amino acid catabolic process	biological_process	0.016375	0.30836	18	2752	162	43909	Cluster-21897.61375,Cluster-21897.56421,Cluster-21897.50385,Cluster-13840.0,Cluster-21897.83642,Cluster-21897.82991,Cluster-21897.54095,Cluster-21897.67693,Cluster-21897.65321,Cluster-4209.0,Cluster-21897.84647,Cluster-21897.10982,Cluster-21897.89143,Cluster-21897.90190,Cluster-21897.33699,Cluster-21897.56514,Cluster-21897.53521,Cluster-21897.68255
GO:1901677	phosphate transmembrane transporter activity	molecular_function	0.016491	0.30945	10	2752	71	43909	Cluster-21897.12666,Cluster-20152.2,Cluster-14316.0,Cluster-21897.94529,Cluster-4610.0,Cluster-21897.22869,Cluster-21897.86624,Cluster-22275.0,Cluster-24964.1,Cluster-21897.63859
GO:0006575	cellular modified amino acid metabolic process	biological_process	0.016651	0.31134	42	2752	463	43909	Cluster-21897.46255,Cluster-21897.53948,Cluster-21897.36147,Cluster-21897.82930,Cluster-13840.0,Cluster-21897.48045,Cluster-21897.58436,Cluster-21897.52753,Cluster-21897.49617,Cluster-21897.56421,Cluster-21897.61375,Cluster-21897.29110,Cluster-21897.24186,Cluster-21897.98711,Cluster-21897.84647,Cluster-21897.66699,Cluster-21897.8030,Cluster-21897.53521,Cluster-21897.19759,Cluster-21897.71346,Clus…
GO:0006405	RNA export from nucleus	biological_process	0.016808	0.31314	9	2752	62	43909	Cluster-21897.38272,Cluster-4817.0,Cluster-21897.33777,Cluster-17003.0,Cluster-21897.7194,Cluster-21897.22327,Cluster-3989.2,Cluster-4516.0,Cluster-21897.67481
GO:0009081	branched-chain amino acid metabolic process	biological_process	0.016958	0.31483	15	2752	125	43909	Cluster-21897.82991,Cluster-21897.54900,Cluster-21897.65321,Cluster-21897.61375,Cluster-21897.56421,Cluster-21897.84647,Cluster-21897.34743,Cluster-21897.25528,Cluster-21897.44919,Cluster-14078.0,Cluster-21897.36029,Cluster-21897.33699,Cluster-13840.0,Cluster-21897.68255,Cluster-21897.53521
GO:0046168	glycerol-3-phosphate catabolic process	biological_process	0.017324	0.3205	4	2752	17	43909	Cluster-21897.98362,Cluster-21897.53521,Cluster-2881.0,Cluster-21897.61375
GO:1901136	carbohydrate derivative catabolic process	biological_process	0.017523	0.32229	14	2752	127	43909	Cluster-21897.66495,Cluster-21897.98362,Cluster-21897.44390,Cluster-21897.55749,Cluster-21897.56004,Cluster-21897.72844,Cluster-21897.52480,Cluster-2881.0,Cluster-21897.53521,Cluster-21897.50888,Cluster-21897.61375,Cluster-21897.56809,Cluster-21897.55908,Cluster-21897.58739
GO:0043232	intracellular non-membrane-bounded organelle	cellular_component	0.017544	0.32229	286	2752	4065	43909	Cluster-21897.108352,Cluster-2417.0,Cluster-21897.55567,Cluster-21897.7897,Cluster-21897.91042,Cluster-4544.0,Cluster-21897.14311,Cluster-4959.0,Cluster-21897.103715,Cluster-21897.40730,Cluster-21897.38159,Cluster-21897.6211,Cluster-21897.14172,Cluster-21897.59363,Cluster-21897.8171,Cluster-21897.25010,Cluster-21897.92292,Cluster-21897.90190,Cluster-21897.8666,Cluster-15101.1,Cluster-3969.0,Clust…
GO:0072527	pyrimidine-containing compound metabolic process	biological_process	0.017719	0.32303	49	2752	585	43909	Cluster-2293.0,Cluster-1592.0,Cluster-21897.27679,Cluster-21897.421,Cluster-21897.39067,Cluster-21897.44892,Cluster-21897.106504,Cluster-21897.97709,Cluster-21897.52929,Cluster-21897.32404,Cluster-21897.9975,Cluster-3881.0,Cluster-21897.54411,Cluster-21897.56004,Cluster-21897.101719,Cluster-21897.37117,Cluster-3247.0,Cluster-21897.92697,Cluster-21897.52480,Cluster-15944.0,Cluster-3316.0,Cluster-2…
GO:0006721	terpenoid metabolic process	biological_process	0.017768	0.32303	16	2752	135	43909	Cluster-21897.70966,Cluster-21897.41198,Cluster-21897.46306,Cluster-21897.60606,Cluster-21897.61939,Cluster-21897.61898,Cluster-23715.0,Cluster-21897.25443,Cluster-21897.48045,Cluster-21897.85185,Cluster-13840.0,Cluster-21897.23102,Cluster-21897.24452,Cluster-21897.60534,Cluster-21897.34978,Cluster-21897.61568
GO:0016114	terpenoid biosynthetic process	biological_process	0.017768	0.32303	16	2752	135	43909	Cluster-21897.85185,Cluster-21897.48045,Cluster-21897.25443,Cluster-23715.0,Cluster-21897.34978,Cluster-21897.61568,Cluster-21897.60534,Cluster-21897.24452,Cluster-21897.23102,Cluster-13840.0,Cluster-21897.46306,Cluster-21897.60606,Cluster-21897.41198,Cluster-21897.70966,Cluster-21897.61898,Cluster-21897.61939
GO:0006732	coenzyme metabolic process	biological_process	0.01809	0.32341	79	2752	973	43909	Cluster-21897.82991,Cluster-21897.41198,Cluster-21897.35324,Cluster-21897.16850,Cluster-21897.36442,Cluster-21897.26501,Cluster-21897.29110,Cluster-23888.5,Cluster-21897.84647,Cluster-21897.98711,Cluster-2903.0,Cluster-21897.37211,Cluster-21897.48045,Cluster-21897.46278,Cluster-21897.49617,Cluster-21897.52753,Cluster-21897.56421,Cluster-21897.43066,Cluster-21897.27824,Cluster-21897.36147,Cluster-…
GO:0039526	modulation by virus of host apoptotic process	biological_process	0.018282	0.32341	6	2752	31	43909	Cluster-21897.53376,Cluster-21897.58210,Cluster-21897.73020,Cluster-21897.25164,Cluster-21897.58213,Cluster-21897.58212
GO:0044531	modulation of programmed cell death in other organism	biological_process	0.018282	0.32341	6	2752	31	43909	Cluster-21897.53376,Cluster-21897.58210,Cluster-21897.73020,Cluster-21897.25164,Cluster-21897.58212,Cluster-21897.58213
GO:0044532	modulation of apoptotic process in other organism	biological_process	0.018282	0.32341	6	2752	31	43909	Cluster-21897.58210,Cluster-21897.53376,Cluster-21897.73020,Cluster-21897.25164,Cluster-21897.58212,Cluster-21897.58213
GO:0052040	modulation by symbiont of host programmed cell death	biological_process	0.018282	0.32341	6	2752	31	43909	Cluster-21897.53376,Cluster-21897.58210,Cluster-21897.73020,Cluster-21897.25164,Cluster-21897.58213,Cluster-21897.58212
GO:0052150	modulation by symbiont of host apoptotic process	biological_process	0.018282	0.32341	6	2752	31	43909	Cluster-21897.58213,Cluster-21897.58212,Cluster-21897.25164,Cluster-21897.73020,Cluster-21897.53376,Cluster-21897.58210
GO:0052248	modulation of programmed cell death in other organism involved in symbiotic interaction	biological_process	0.018282	0.32341	6	2752	31	43909	Cluster-21897.53376,Cluster-21897.58210,Cluster-21897.73020,Cluster-21897.25164,Cluster-21897.58212,Cluster-21897.58213
GO:0052433	modulation by organism of apoptotic process in other organism involved in symbiotic interaction	biological_process	0.018282	0.32341	6	2752	31	43909	Cluster-21897.73020,Cluster-21897.53376,Cluster-21897.58210,Cluster-21897.58213,Cluster-21897.58212,Cluster-21897.25164
GO:0051168	nuclear export	biological_process	0.018621	0.32725	9	2752	63	43909	Cluster-21897.22327,Cluster-3989.2,Cluster-4516.0,Cluster-21897.67481,Cluster-21897.38272,Cluster-4817.0,Cluster-21897.33777,Cluster-17003.0,Cluster-21897.7194
GO:0019825	oxygen binding	molecular_function	0.018624	0.32725	4	2752	18	43909	Cluster-21897.59550,Cluster-21897.86708,Cluster-21897.75472,Cluster-21897.63533
GO:0006520	cellular amino acid metabolic process	biological_process	0.019364	0.33846	139	2752	1808	43909	Cluster-21897.44919,Cluster-21897.34743,Cluster-21897.90858,Cluster-21897.58707,Cluster-21897.54095,Cluster-21897.79971,Cluster-21897.49279,Cluster-21897.41365,Cluster-21897.79969,Cluster-21897.15612,Cluster-21897.106756,Cluster-21897.17218,Cluster-21897.41042,Cluster-21897.100384,Cluster-23700.0,Cluster-21897.31328,Cluster-21897.37325,Cluster-4707.0,Cluster-21897.10982,Cluster-4233.1,Cluster-218…
GO:0005783	endoplasmic reticulum	cellular_component	0.01939	0.33846	60	2752	720	43909	Cluster-21897.57871,Cluster-21897.67308,Cluster-21897.50340,Cluster-21897.84970,Cluster-21897.52866,Cluster-21897.58095,Cluster-21897.66947,Cluster-21897.101706,Cluster-21897.22691,Cluster-21897.60312,Cluster-21897.109150,Cluster-24671.0,Cluster-21897.12100,Cluster-21897.55718,Cluster-21897.55689,Cluster-21897.52740,Cluster-21897.61568,Cluster-21897.52863,Cluster-21897.57434,Cluster-21897.47906,C…
GO:0043228	non-membrane-bounded organelle	cellular_component	0.019532	0.33981	292	2752	4162	43909	Cluster-4767.0,Cluster-3316.0,Cluster-21897.56751,Cluster-4263.0,Cluster-21897.84048,Cluster-21897.92980,Cluster-21897.18503,Cluster-21897.26580,Cluster-21897.105348,Cluster-21897.82516,Cluster-21897.102665,Cluster-19228.0,Cluster-20173.0,Cluster-21897.50515,Cluster-21897.71769,Cluster-18045.0,Cluster-21897.421,Cluster-21897.57031,Cluster-2293.0,Cluster-21897.32379,Cluster-18690.0,Cluster-21897.1…
GO:0006915	apoptotic process	biological_process	0.020097	0.34733	22	2752	215	43909	Cluster-21897.57811,Cluster-21897.62829,Cluster-21897.6723,Cluster-21897.58213,Cluster-1883.0,Cluster-21897.25164,Cluster-21897.77671,Cluster-21897.47171,Cluster-21897.58212,Cluster-21897.73020,Cluster-21897.97402,Cluster-21897.88484,Cluster-21897.41100,Cluster-21897.53376,Cluster-21897.35857,Cluster-21897.50161,Cluster-21897.50071,Cluster-20502.1,Cluster-21897.73969,Cluster-21897.58210,Cluster-2…
GO:0012501	programmed cell death	biological_process	0.020097	0.34733	22	2752	215	43909	Cluster-1883.0,Cluster-21897.57811,Cluster-21897.62829,Cluster-21897.58213,Cluster-21897.6723,Cluster-21897.73020,Cluster-21897.77671,Cluster-21897.25164,Cluster-21897.47171,Cluster-21897.58212,Cluster-21897.88484,Cluster-21897.53376,Cluster-21897.41100,Cluster-21897.35857,Cluster-21897.50161,Cluster-21897.97402,Cluster-21897.73969,Cluster-21897.58210,Cluster-21897.64070,Cluster-21897.49308,Clust…
GO:0007007	inner mitochondrial membrane organization	biological_process	0.020722	0.3556	2	2752	4	43909	Cluster-21897.64384,Cluster-21897.52507
GO:0004478	methionine adenosyltransferase activity	molecular_function	0.020778	0.3556	5	2752	27	43909	Cluster-21897.53948,Cluster-21897.52753,Cluster-21897.54784,Cluster-21897.106756,Cluster-21897.29110
GO:0006556	S-adenosylmethionine biosynthetic process	biological_process	0.020778	0.3556	5	2752	27	43909	Cluster-21897.29110,Cluster-21897.54784,Cluster-21897.106756,Cluster-21897.52753,Cluster-21897.53948
GO:0016646	oxidoreductase activity, acting on the CH-NH group of donors, NAD or NADP as acceptor	molecular_function	0.021278	0.36297	10	2752	74	43909	Cluster-21897.82991,Cluster-21897.56421,Cluster-21897.61829,Cluster-21897.49617,Cluster-21897.84647,Cluster-21897.98711,Cluster-21897.66699,Cluster-21897.46255,Cluster-21897.82930,Cluster-3074.0
GO:0016462	pyrophosphatase activity	molecular_function	0.021518	0.36588	165	2752	2215	43909	Cluster-21897.39237,Cluster-21897.6721,Cluster-21897.51213,Cluster-21897.54886,Cluster-21897.29892,Cluster-21897.80474,Cluster-21897.37610,Cluster-21897.67172,Cluster-21897.55258,Cluster-21897.31743,Cluster-21897.31962,Cluster-21897.56809,Cluster-21897.82969,Cluster-21897.32292,Cluster-21897.49458,Cluster-21897.52131,Cluster-24675.0,Cluster-21897.73446,Cluster-21897.8092,Cluster-21897.60451,Clust…
GO:0003724	RNA helicase activity	molecular_function	0.021734	0.36819	25	2752	249	43909	Cluster-1537.0,Cluster-19779.0,Cluster-21897.14172,Cluster-21897.60606,Cluster-21897.47836,Cluster-21897.92292,Cluster-21897.54886,Cluster-21897.95311,Cluster-21897.37117,Cluster-19228.0,Cluster-21897.35373,Cluster-21897.73272,Cluster-3199.0,Cluster-17736.0,Cluster-21897.19474,Cluster-1424.0,Cluster-21897.4820,Cluster-21897.69113,Cluster-9673.0,Cluster-21897.23102,Cluster-21897.102836,Cluster-218…
GO:0000446	nucleoplasmic THO complex	cellular_component	0.021794	0.36819	3	2752	10	43909	Cluster-4516.0,Cluster-21897.22327,Cluster-21897.33777
GO:0006591	ornithine metabolic process	biological_process	0.022623	0.37614	2	2752	4	43909	Cluster-21897.56514,Cluster-21897.54095
GO:0006593	ornithine catabolic process	biological_process	0.022623	0.37614	2	2752	4	43909	Cluster-21897.54095,Cluster-21897.56514
GO:0008073	ornithine decarboxylase inhibitor activity	molecular_function	0.022623	0.37614	2	2752	4	43909	Cluster-21897.54095,Cluster-21897.56514
GO:0019467	ornithine catabolic process, by decarboxylation	biological_process	0.022623	0.37614	2	2752	4	43909	Cluster-21897.54095,Cluster-21897.56514
GO:0042979	ornithine decarboxylase regulator activity	molecular_function	0.022623	0.37614	2	2752	4	43909	Cluster-21897.56514,Cluster-21897.54095
GO:0016410	N-acyltransferase activity	molecular_function	0.022795	0.37676	21	2752	211	43909	Cluster-21897.109235,Cluster-21897.21638,Cluster-21897.81129,Cluster-21897.42110,Cluster-21897.82299,Cluster-21897.49458,Cluster-21897.38578,Cluster-21897.65255,Cluster-21897.52131,Cluster-21897.2814,Cluster-21897.73423,Cluster-21897.54403,Cluster-21897.55209,Cluster-21897.109328,Cluster-21897.21494,Cluster-21897.56586,Cluster-4209.0,Cluster-21897.70418,Cluster-21897.10982,Cluster-21897.57052,Clu…
GO:0042438	melanin biosynthetic process	biological_process	0.022875	0.37676	2	2752	4	43909	Cluster-21897.107042,Cluster-21897.107041
GO:0046189	phenol-containing compound biosynthetic process	biological_process	0.022875	0.37676	2	2752	4	43909	Cluster-21897.107041,Cluster-21897.107042
GO:0008839	4-hydroxy-tetrahydrodipicolinate reductase	molecular_function	0.023225	0.38132	5	2752	28	43909	Cluster-4123.0,Cluster-21897.56501,Cluster-21897.26501,Cluster-16962.0,Cluster-21568.0
GO:0016627	oxidoreductase activity, acting on the CH-CH group of donors	molecular_function	0.023952	0.39203	26	2752	270	43909	Cluster-21897.82428,Cluster-21897.98711,Cluster-21897.66495,Cluster-21897.54411,Cluster-4123.0,Cluster-21897.53521,Cluster-21897.30884,Cluster-21897.79864,Cluster-16962.0,Cluster-21897.38019,Cluster-21897.26501,Cluster-12678.0,Cluster-21897.35324,Cluster-21897.46737,Cluster-21897.64898,Cluster-21897.53531,Cluster-21568.0,Cluster-18225.0,Cluster-21897.27824,Cluster-21897.63529,Cluster-21897.56501,…
GO:0004576	oligosaccharyl transferase activity	molecular_function	0.02448	0.39944	5	2752	26	43909	Cluster-21897.67308,Cluster-21897.36405,Cluster-21897.62004,Cluster-21897.60312,Cluster-21897.87429
GO:0031965	nuclear membrane	cellular_component	0.024967	0.40351	6	2752	38	43909	Cluster-4817.0,Cluster-3989.2,Cluster-17003.0,Cluster-21897.7194,Cluster-21897.56552,Cluster-21897.21205
GO:0019062	virion attachment to host cell	biological_process	0.024995	0.40351	5	2752	26	43909	Cluster-21897.68437,Cluster-21897.38803,Cluster-21897.83077,Cluster-21897.26258,Cluster-21897.43762
GO:0044650	adhesion of symbiont to host cell	biological_process	0.024995	0.40351	5	2752	26	43909	Cluster-21897.83077,Cluster-21897.38803,Cluster-21897.43762,Cluster-21897.26258,Cluster-21897.68437
GO:0006549	isoleucine metabolic process	biological_process	0.025114	0.40351	12	2752	97	43909	Cluster-21897.61375,Cluster-21897.65321,Cluster-21897.56421,Cluster-21897.82991,Cluster-21897.54900,Cluster-13840.0,Cluster-21897.33699,Cluster-21897.68255,Cluster-21897.53521,Cluster-21897.34743,Cluster-21897.84647,Cluster-14078.0
GO:0006573	valine metabolic process	biological_process	0.025114	0.40351	12	2752	97	43909	Cluster-14078.0,Cluster-21897.34743,Cluster-21897.84647,Cluster-21897.53521,Cluster-21897.68255,Cluster-21897.33699,Cluster-13840.0,Cluster-21897.54900,Cluster-21897.82991,Cluster-21897.56421,Cluster-21897.65321,Cluster-21897.61375
GO:1901605	alpha-amino acid metabolic process	biological_process	0.025234	0.4042	115	2752	1474	43909	Cluster-21897.72684,Cluster-21897.53521,Cluster-21897.87876,Cluster-21897.107042,Cluster-21897.56514,Cluster-21897.24186,Cluster-21897.12439,Cluster-21897.89143,Cluster-21897.52626,Cluster-21897.36893,Cluster-21897.66699,Cluster-21897.31337,Cluster-21897.56342,Cluster-21897.65321,Cluster-21897.65866,Cluster-21897.73027,Cluster-21897.53376,Cluster-22832.0,Cluster-21897.71346,Cluster-21897.107041,C…
GO:0006997	nucleus organization	biological_process	0.025977	0.41485	4	2752	20	43909	Cluster-3989.2,Cluster-4817.0,Cluster-21897.7194,Cluster-17003.0
GO:0008080	N-acetyltransferase activity	molecular_function	0.026326	0.41598	19	2752	188	43909	Cluster-21897.49458,Cluster-21897.38578,Cluster-21897.52131,Cluster-21897.65255,Cluster-21897.2814,Cluster-21897.81129,Cluster-21897.21638,Cluster-21897.109235,Cluster-21897.42110,Cluster-21897.82299,Cluster-21897.68996,Cluster-21897.57052,Cluster-21897.73423,Cluster-21897.109328,Cluster-21897.56586,Cluster-21897.55209,Cluster-21897.21494,Cluster-21897.54403,Cluster-21897.70418
GO:0044283	small molecule biosynthetic process	biological_process	0.026574	0.41598	79	2752	995	43909	Cluster-21897.81785,Cluster-21897.82930,Cluster-13840.0,Cluster-21897.55700,Cluster-21897.41329,Cluster-21897.26796,Cluster-21897.48045,Cluster-21897.49617,Cluster-21897.43066,Cluster-21897.56421,Cluster-21897.62983,Cluster-21897.98711,Cluster-21897.6721,Cluster-21897.84647,Cluster-14078.0,Cluster-23888.5,Cluster-21897.37211,Cluster-2903.0,Cluster-21897.57704,Cluster-21897.82991,Cluster-21897.549…
GO:0005337	nucleoside transmembrane transporter activity	molecular_function	0.026615	0.41598	6	2752	37	43909	Cluster-22275.0,Cluster-4610.0,Cluster-21897.49158,Cluster-20152.2,Cluster-21897.94529,Cluster-14316.0
GO:0008026	ATP-dependent helicase activity	molecular_function	0.02662	0.41598	15	2752	136	43909	Cluster-21897.54465,Cluster-1741.0,Cluster-21897.38654,Cluster-21897.104517,Cluster-18917.0,Cluster-21897.74383,Cluster-21897.91179,Cluster-21897.31962,Cluster-21897.49875,Cluster-21897.99440,Cluster-17618.0,Cluster-21897.69750,Cluster-16685.0,Cluster-24813.0,Cluster-21897.102191
GO:0070035	purine NTP-dependent helicase activity	molecular_function	0.02662	0.41598	15	2752	136	43909	Cluster-21897.54465,Cluster-1741.0,Cluster-21897.38654,Cluster-21897.104517,Cluster-18917.0,Cluster-21897.74383,Cluster-21897.91179,Cluster-21897.31962,Cluster-21897.49875,Cluster-21897.99440,Cluster-17618.0,Cluster-16685.0,Cluster-21897.69750,Cluster-24813.0,Cluster-21897.102191
GO:0004115	3',5'-cyclic-AMP phosphodiesterase activity	molecular_function	0.02711	0.41598	2	2752	4	43909	Cluster-21897.55749,Cluster-21897.55908
GO:0006195	purine nucleotide catabolic process	biological_process	0.02711	0.41598	2	2752	4	43909	Cluster-21897.55908,Cluster-21897.55749
GO:0006198	cAMP catabolic process	biological_process	0.02711	0.41598	2	2752	4	43909	Cluster-21897.55908,Cluster-21897.55749
GO:0009154	purine ribonucleotide catabolic process	biological_process	0.02711	0.41598	2	2752	4	43909	Cluster-21897.55749,Cluster-21897.55908
GO:0009214	cyclic nucleotide catabolic process	biological_process	0.02711	0.41598	2	2752	4	43909	Cluster-21897.55908,Cluster-21897.55749
GO:0009261	ribonucleotide catabolic process	biological_process	0.02711	0.41598	2	2752	4	43909	Cluster-21897.55749,Cluster-21897.55908
GO:0072523	purine-containing compound catabolic process	biological_process	0.02711	0.41598	2	2752	4	43909	Cluster-21897.55749,Cluster-21897.55908
GO:0045596	negative regulation of cell differentiation	biological_process	0.027156	0.41598	2	2752	4	43909	Cluster-21897.47171,Cluster-21897.50071
GO:0051093	negative regulation of developmental process	biological_process	0.027156	0.41598	2	2752	4	43909	Cluster-21897.47171,Cluster-21897.50071
GO:0006112	energy reserve metabolic process	biological_process	0.027555	0.41979	3	2752	11	43909	Cluster-21897.33769,Cluster-21897.79608,Cluster-21897.83677
GO:0051129	negative regulation of cellular component organization	biological_process	0.027565	0.41979	16	2752	143	43909	Cluster-21897.32379,Cluster-21897.62969,Cluster-21897.40503,Cluster-21897.73123,Cluster-21897.14172,Cluster-21897.706,Cluster-20237.0,Cluster-21897.7372,Cluster-19779.0,Cluster-19228.0,Cluster-21897.59283,Cluster-21897.99535,Cluster-21897.29569,Cluster-21897.66462,Cluster-21897.38548,Cluster-21897.44509
GO:0006550	isoleucine catabolic process	biological_process	0.028456	0.42838	9	2752	67	43909	Cluster-21897.82991,Cluster-21897.61375,Cluster-21897.65321,Cluster-21897.56421,Cluster-21897.84647,Cluster-13840.0,Cluster-21897.33699,Cluster-21897.53521,Cluster-21897.68255
GO:0006552	leucine catabolic process	biological_process	0.028456	0.42838	9	2752	67	43909	Cluster-21897.84647,Cluster-21897.33699,Cluster-13840.0,Cluster-21897.53521,Cluster-21897.68255,Cluster-21897.82991,Cluster-21897.65321,Cluster-21897.61375,Cluster-21897.56421
GO:0006574	valine catabolic process	biological_process	0.028456	0.42838	9	2752	67	43909	Cluster-21897.56421,Cluster-21897.65321,Cluster-21897.61375,Cluster-21897.82991,Cluster-21897.68255,Cluster-21897.53521,Cluster-21897.33699,Cluster-13840.0,Cluster-21897.84647
GO:0009083	branched-chain amino acid catabolic process	biological_process	0.028456	0.42838	9	2752	67	43909	Cluster-21897.82991,Cluster-21897.61375,Cluster-21897.65321,Cluster-21897.56421,Cluster-21897.84647,Cluster-13840.0,Cluster-21897.33699,Cluster-21897.53521,Cluster-21897.68255
GO:0019856	pyrimidine nucleobase biosynthetic process	biological_process	0.028546	0.42851	3	2752	14	43909	Cluster-21897.59109,Cluster-21897.39067,Cluster-21897.47552
GO:0000439	core TFIIH complex	cellular_component	0.028762	0.43052	6	2752	39	43909	Cluster-21897.8430,Cluster-21897.21135,Cluster-21897.99584,Cluster-21897.8887,Cluster-21897.68487,Cluster-21897.99583
GO:0051784	negative regulation of nuclear division	biological_process	0.029181	0.43555	12	2752	97	43909	Cluster-20237.0,Cluster-21897.7372,Cluster-19779.0,Cluster-21897.40503,Cluster-21897.14172,Cluster-21897.706,Cluster-21897.29569,Cluster-21897.66462,Cluster-19228.0,Cluster-21897.32379,Cluster-21897.99535,Cluster-21897.59283
GO:0048523	negative regulation of cellular process	biological_process	0.029898	0.44303	44	2752	504	43909	Cluster-21897.58210,Cluster-21897.64070,Cluster-21897.99280,Cluster-21897.55495,Cluster-21897.44509,Cluster-21897.29569,Cluster-21897.38548,Cluster-21897.49308,Cluster-21897.37081,Cluster-21897.6721,Cluster-21897.50071,Cluster-21897.53376,Cluster-19779.0,Cluster-21897.706,Cluster-21897.40503,Cluster-21897.109328,Cluster-21897.73123,Cluster-21897.32884,Cluster-21897.52647,Cluster-21897.73020,Clust…
GO:0018022	peptidyl-lysine methylation	biological_process	0.030012	0.44303	4	2752	18	43909	Cluster-21897.67693,Cluster-21897.89143,Cluster-21897.90190,Cluster-21897.83642
GO:0034968	histone lysine methylation	biological_process	0.030012	0.44303	4	2752	18	43909	Cluster-21897.67693,Cluster-21897.89143,Cluster-21897.90190,Cluster-21897.83642
GO:0051188	cofactor biosynthetic process	biological_process	0.030019	0.44303	60	2752	736	43909	Cluster-21897.48045,Cluster-21897.27833,Cluster-21897.58436,Cluster-21897.43066,Cluster-21897.56421,Cluster-21897.49617,Cluster-21897.52753,Cluster-21897.61375,Cluster-21897.46255,Cluster-18225.0,Cluster-21897.89154,Cluster-21897.53948,Cluster-13840.0,Cluster-21897.82930,Cluster-21897.38654,Cluster-21897.71346,Cluster-21897.94546,Cluster-21897.87115,Cluster-21897.82991,Cluster-21897.36442,Cluster…
GO:0016818	hydrolase activity, acting on acid anhydrides, in phosphorus-containing anhydrides	molecular_function	0.03031	0.44607	170	2752	2312	43909	Cluster-21897.51213,Cluster-21897.6721,Cluster-21897.39237,Cluster-21897.29892,Cluster-21897.54886,Cluster-21897.80474,Cluster-21897.55258,Cluster-21897.31743,Cluster-21897.37610,Cluster-21897.67172,Cluster-21897.32292,Cluster-21897.82969,Cluster-21897.56809,Cluster-21897.31962,Cluster-21897.49458,Cluster-21897.52131,Cluster-24675.0,Cluster-21897.60451,Cluster-21897.30301,Cluster-21897.8092,Clust…
GO:0005657	replication fork	cellular_component	0.030821	0.45216	45	2752	535	43909	Cluster-21897.92292,Cluster-19228.0,Cluster-21897.43466,Cluster-21897.60606,Cluster-21897.14172,Cluster-21897.54543,Cluster-1424.0,Cluster-21897.8372,Cluster-21897.23102,Cluster-21897.11744,Cluster-21897.35008,Cluster-18690.0,Cluster-21897.38159,Cluster-21897.106794,Cluster-21897.103715,Cluster-21897.48992,Cluster-21897.108352,Cluster-21897.86956,Cluster-3199.0,Cluster-17736.0,Cluster-21897.74383…
GO:0010033	response to organic substance	biological_process	0.03095	0.45216	18	2752	171	43909	Cluster-21897.90189,Cluster-21897.100904,Cluster-21897.39132,Cluster-21897.94783,Cluster-21897.72449,Cluster-21897.68400,Cluster-21897.71998,Cluster-21897.29937,Cluster-21897.41103,Cluster-21897.3591,Cluster-21897.69064,Cluster-21897.34379,Cluster-21897.92409,Cluster-21897.29936,Cluster-21897.93426,Cluster-21897.22027,Cluster-21897.53429,Cluster-21897.17074
GO:0016972	thiol oxidase activity	molecular_function	0.030982	0.45216	11	2752	93	43909	Cluster-21897.51781,Cluster-2542.0,Cluster-21897.64468,Cluster-21897.89863,Cluster-21897.94546,Cluster-21897.72769,Cluster-21897.47368,Cluster-21897.61175,Cluster-21897.49015,Cluster-21897.64469,Cluster-21897.41559
GO:0005234	extracellular-glutamate-gated ion channel activity	molecular_function	0.032236	0.46033	4	2752	18	43909	Cluster-21897.83077,Cluster-21897.38803,Cluster-21897.26258,Cluster-21897.68437
GO:0005737	cytoplasm	cellular_component	0.032428	0.46033	372	2752	5451	43909	Cluster-21897.54611,Cluster-21897.48028,Cluster-21897.26796,Cluster-4896.0,Cluster-21897.60451,Cluster-21897.51823,Cluster-21897.55063,Cluster-21897.81363,Cluster-21897.38034,Cluster-21897.61008,Cluster-21897.38548,Cluster-21897.100928,Cluster-2903.0,Cluster-21897.27065,Cluster-21897.82345,Cluster-12678.0,Cluster-21897.50161,Cluster-21897.35324,Cluster-21897.32292,Cluster-20064.0,Cluster-21897.24…
GO:0006555	methionine metabolic process	biological_process	0.032449	0.46033	7	2752	49	43909	Cluster-21897.98711,Cluster-21897.29110,Cluster-21897.54784,Cluster-21897.106756,Cluster-14049.0,Cluster-21897.52753,Cluster-21897.53948
GO:0006694	steroid biosynthetic process	biological_process	0.032512	0.46033	16	2752	145	43909	Cluster-21897.60606,Cluster-21897.49737,Cluster-21897.70966,Cluster-21897.52234,Cluster-21897.49716,Cluster-21897.42008,Cluster-21897.54693,Cluster-21897.74205,Cluster-21897.74206,Cluster-22309.0,Cluster-21897.47454,Cluster-21897.60534,Cluster-21897.59154,Cluster-21897.23102,Cluster-13840.0,Cluster-21897.56501
GO:0003857	3-hydroxyacyl-CoA dehydrogenase activity	molecular_function	0.032687	0.46033	8	2752	58	43909	Cluster-21897.82991,Cluster-21897.56421,Cluster-21897.61375,Cluster-21897.65321,Cluster-21897.84647,Cluster-21897.68255,Cluster-21897.53521,Cluster-13840.0
GO:0044406	adhesion of symbiont to host	biological_process	0.032824	0.46033	5	2752	28	43909	Cluster-21897.68437,Cluster-21897.26258,Cluster-21897.43762,Cluster-21897.38803,Cluster-21897.83077
GO:0016843	amine-lyase activity	molecular_function	0.032931	0.46033	4	2752	19	43909	Cluster-21897.24452,Cluster-21897.61939,Cluster-21897.34978,Cluster-21897.61568
GO:0016844	strictosidine synthase activity	molecular_function	0.032931	0.46033	4	2752	19	43909	Cluster-21897.34978,Cluster-21897.61568,Cluster-21897.61939,Cluster-21897.24452
GO:0042431	indole metabolic process	biological_process	0.032931	0.46033	4	2752	19	43909	Cluster-21897.34978,Cluster-21897.61568,Cluster-21897.61939,Cluster-21897.24452
GO:0042432	indole biosynthetic process	biological_process	0.032931	0.46033	4	2752	19	43909	Cluster-21897.34978,Cluster-21897.61568,Cluster-21897.61939,Cluster-21897.24452
GO:0033313	meiotic cell cycle checkpoint	biological_process	0.032943	0.46033	3	2752	11	43909	Cluster-21897.40503,Cluster-21897.59283,Cluster-21897.66462
GO:0040020	regulation of meiotic nuclear division	biological_process	0.032943	0.46033	3	2752	11	43909	Cluster-21897.59283,Cluster-21897.40503,Cluster-21897.66462
GO:0045835	negative regulation of meiotic nuclear division	biological_process	0.032943	0.46033	3	2752	11	43909	Cluster-21897.59283,Cluster-21897.40503,Cluster-21897.66462
GO:0051445	regulation of meiotic cell cycle	biological_process	0.032943	0.46033	3	2752	11	43909	Cluster-21897.66462,Cluster-21897.40503,Cluster-21897.59283
GO:0051447	negative regulation of meiotic cell cycle	biological_process	0.032943	0.46033	3	2752	11	43909	Cluster-21897.59283,Cluster-21897.40503,Cluster-21897.66462
GO:0051598	meiotic recombination checkpoint	biological_process	0.032943	0.46033	3	2752	11	43909	Cluster-21897.66462,Cluster-21897.59283,Cluster-21897.40503
GO:0030529	ribonucleoprotein complex	cellular_component	0.033227	0.46307	117	2752	1642	43909	Cluster-21897.88025,Cluster-3840.0,Cluster-2052.0,Cluster-21897.49176,Cluster-21897.54058,Cluster-21897.65393,Cluster-4896.0,Cluster-21897.26796,Cluster-21897.81690,Cluster-21897.40931,Cluster-21897.56183,Cluster-21897.55063,Cluster-21024.0,Cluster-1427.0,Cluster-3525.0,Cluster-21897.103421,Cluster-2903.0,Cluster-21897.67099,Cluster-23888.4,Cluster-21897.96602,Cluster-21897.55273,Cluster-21897.27…
GO:0007217	tachykinin receptor signaling pathway	biological_process	0.033887	0.47102	3	2752	12	43909	Cluster-21897.40897,Cluster-21897.31376,Cluster-21897.31375
GO:0004222	metalloendopeptidase activity	molecular_function	0.034111	0.47288	30	2752	328	43909	Cluster-21897.51312,Cluster-21897.52020,Cluster-21897.89601,Cluster-21897.57937,Cluster-21897.57020,Cluster-21897.64498,Cluster-21897.51480,Cluster-21897.57225,Cluster-21897.62514,Cluster-21897.52019,Cluster-21897.104095,Cluster-4817.0,Cluster-21897.55371,Cluster-21897.1249,Cluster-21897.51842,Cluster-21897.60343,Cluster-21897.58358,Cluster-21897.1942,Cluster-21897.52018,Cluster-21897.104096,Clus…
GO:0044255	cellular lipid metabolic process	biological_process	0.03447	0.4766	81	2752	1016	43909	Cluster-21897.61375,Cluster-21897.90975,Cluster-21897.61829,Cluster-21897.96649,Cluster-21897.66014,Cluster-21897.63582,Cluster-21897.8289,Cluster-21897.65924,Cluster-21897.60534,Cluster-21897.63581,Cluster-21897.65321,Cluster-21897.97923,Cluster-21897.43702,Cluster-21897.103503,Cluster-21897.80431,Cluster-21897.53521,Cluster-21897.29095,Cluster-3926.0,Cluster-21897.36893,Cluster-21897.25443,Clus…
GO:0008907	integrase activity	molecular_function	0.035163	0.48489	2	2752	5	43909	Cluster-21897.102521,Cluster-21897.41966
GO:0050497	transferase activity, transferring alkylthio groups	molecular_function	0.035615	0.48692	3	2752	11	43909	Cluster-21897.58436,Cluster-21897.34323,Cluster-21897.16659
GO:0050524	coenzyme-B sulfoethylthiotransferase activity	molecular_function	0.035615	0.48692	3	2752	11	43909	Cluster-21897.58436,Cluster-21897.34323,Cluster-21897.16659
GO:0008483	transaminase activity	molecular_function	0.035665	0.48692	5	2752	28	43909	Cluster-21897.68307,Cluster-21897.47337,Cluster-21897.69720,Cluster-21897.50694,Cluster-21897.52623
GO:0051782	negative regulation of cell division	biological_process	0.035681	0.48692	12	2752	101	43909	Cluster-19779.0,Cluster-21897.7372,Cluster-20237.0,Cluster-21897.706,Cluster-21897.14172,Cluster-21897.40503,Cluster-21897.29569,Cluster-21897.66462,Cluster-21897.99535,Cluster-21897.59283,Cluster-19228.0,Cluster-21897.32379
GO:0008614	pyridoxine metabolic process	biological_process	0.036131	0.49052	4	2752	20	43909	Cluster-21897.57704,Cluster-21897.19759,Cluster-21897.15131,Cluster-21897.90975
GO:0008615	pyridoxine biosynthetic process	biological_process	0.036131	0.49052	4	2752	20	43909	Cluster-21897.19759,Cluster-21897.15131,Cluster-21897.90975,Cluster-21897.57704
GO:0016811	hydrolase activity, acting on carbon-nitrogen (but not peptide) bonds, in linear amides	molecular_function	0.036835	0.4988	9	2752	70	43909	Cluster-21897.100384,Cluster-21897.58707,Cluster-21897.58739,Cluster-21897.45135,Cluster-21897.85467,Cluster-21897.31337,Cluster-21897.4832,Cluster-21897.44390,Cluster-21897.8289
GO:0016670	oxidoreductase activity, acting on a sulfur group of donors, oxygen as acceptor	molecular_function	0.036976	0.49942	11	2752	96	43909	Cluster-21897.72769,Cluster-21897.47368,Cluster-21897.89863,Cluster-21897.94546,Cluster-21897.51781,Cluster-2542.0,Cluster-21897.64468,Cluster-21897.64469,Cluster-21897.41559,Cluster-21897.49015,Cluster-21897.61175
GO:0006511	ubiquitin-dependent protein catabolic process	biological_process	0.037212	0.50131	28	2752	306	43909	Cluster-21897.51544,Cluster-21897.20305,Cluster-21897.45537,Cluster-21897.32379,Cluster-21897.71140,Cluster-1576.0,Cluster-21897.53578,Cluster-21734.0,Cluster-21897.68614,Cluster-21897.21199,Cluster-1573.0,Cluster-4834.0,Cluster-21897.29569,Cluster-11709.2,Cluster-19228.0,Cluster-16034.0,Cluster-21897.99535,Cluster-20237.0,Cluster-21897.7372,Cluster-19779.0,Cluster-2880.0,Cluster-4946.0,Cluster-2…
GO:0006325	chromatin organization	biological_process	0.037618	0.50549	18	2752	179	43909	Cluster-1412.0,Cluster-21897.65621,Cluster-21897.89143,Cluster-21897.67357,Cluster-21897.52128,Cluster-3166.0,Cluster-21897.90190,Cluster-21897.106743,Cluster-21897.5093,Cluster-21897.67693,Cluster-15216.0,Cluster-21897.37751,Cluster-21897.38178,Cluster-21897.70418,Cluster-21897.66000,Cluster-21897.9680,Cluster-21897.83642,Cluster-21897.75856
GO:0046422	violaxanthin de-epoxidase activity	molecular_function	0.037721	0.50558	2	2752	5	43909	Cluster-21897.55908,Cluster-21897.55749
GO:0044710	single-organism metabolic process	biological_process	0.037852	0.50604	663	2752	9863	43909	Cluster-21897.29788,Cluster-21897.52093,Cluster-21897.32278,Cluster-21897.46737,Cluster-21897.25528,Cluster-16448.0,Cluster-21897.31316,Cluster-21897.69339,Cluster-1935.0,Cluster-21897.25443,Cluster-21897.55749,Cluster-21897.59372,Cluster-21897.55835,Cluster-21897.97709,Cluster-21897.97923,Cluster-21897.62199,Cluster-21897.82178,Cluster-21897.102813,Cluster-21897.44397,Cluster-21897.55032,Cluster…
GO:0006289	nucleotide-excision repair	biological_process	0.038021	0.50701	11	2752	95	43909	Cluster-21897.66315,Cluster-21897.8430,Cluster-21897.77044,Cluster-21897.8887,Cluster-21897.99584,Cluster-21897.68487,Cluster-21897.99583,Cluster-21897.71140,Cluster-21897.77045,Cluster-21897.30884,Cluster-21897.21135
GO:0017111	nucleoside-triphosphatase activity	molecular_function	0.038755	0.51549	160	2752	2184	43909	Cluster-21897.2225,Cluster-21897.8092,Cluster-21897.60451,Cluster-21897.30301,Cluster-21897.52131,Cluster-24675.0,Cluster-21897.49458,Cluster-21897.31962,Cluster-21897.56809,Cluster-21897.32292,Cluster-21897.82969,Cluster-21897.67172,Cluster-21897.37610,Cluster-21897.55258,Cluster-21897.31743,Cluster-21897.80474,Cluster-21897.54886,Cluster-21897.29892,Cluster-21897.39237,Cluster-21897.6721,Cluste…
GO:0006551	leucine metabolic process	biological_process	0.039576	0.5241	13	2752	115	43909	Cluster-13840.0,Cluster-21897.33699,Cluster-21897.53521,Cluster-21897.68255,Cluster-21897.34743,Cluster-21897.84647,Cluster-21897.36029,Cluster-14078.0,Cluster-21897.61375,Cluster-21897.65321,Cluster-21897.56421,Cluster-21897.82991,Cluster-21897.54900
GO:0009404	toxin metabolic process	biological_process	0.039602	0.5241	7	2752	53	43909	Cluster-21897.55687,Cluster-21897.104131,Cluster-21897.34273,Cluster-21897.78044,Cluster-21897.8814,Cluster-21897.84525,Cluster-21897.94254
GO:0016645	oxidoreductase activity, acting on the CH-NH group of donors	molecular_function	0.03999	0.52791	12	2752	110	43909	Cluster-21897.46255,Cluster-21897.38785,Cluster-21897.84647,Cluster-21897.98711,Cluster-21897.66699,Cluster-3074.0,Cluster-21897.21593,Cluster-21897.82930,Cluster-21897.82991,Cluster-21897.56421,Cluster-21897.61829,Cluster-21897.49617
GO:0015934	large ribosomal subunit	cellular_component	0.041164	0.54205	7	2752	51	43909	Cluster-1427.0,Cluster-21897.83642,Cluster-21897.81480,Cluster-21897.50515,Cluster-21897.90190,Cluster-21897.27065,Cluster-21897.89143
GO:0071704	organic substance metabolic process	biological_process	0.041945	0.55009	1332	2752	20378	43909	Cluster-21897.61595,Cluster-23715.0,Cluster-21897.95821,Cluster-21897.22027,Cluster-21897.59476,Cluster-21897.53910,Cluster-21897.55700,Cluster-21897.57512,Cluster-21897.103808,Cluster-21897.34978,Cluster-21897.22474,Cluster-21897.91785,Cluster-21897.90571,Cluster-21897.54900,Cluster-21897.109328,Cluster-21897.21036,Cluster-21897.40503,Cluster-21897.55495,Cluster-21897.47552,Cluster-21897.62409,C…
GO:0030695	GTPase regulator activity	molecular_function	0.041985	0.55009	22	2752	224	43909	Cluster-21897.41365,Cluster-21897.46824,Cluster-21897.16850,Cluster-21897.43370,Cluster-21897.64669,Cluster-21897.94137,Cluster-21897.31492,Cluster-21897.45262,Cluster-21897.37694,Cluster-21897.43375,Cluster-21897.57302,Cluster-21897.5181,Cluster-21897.75008,Cluster-9823.2,Cluster-21897.51865,Cluster-21897.38596,Cluster-21897.99048,Cluster-21897.84669,Cluster-21897.9144,Cluster-21897.76570,Cluste…
GO:0009403	toxin biosynthetic process	biological_process	0.042325	0.55317	3	2752	12	43909	Cluster-21897.94254,Cluster-21897.55687,Cluster-21897.78044
GO:0004144	diacylglycerol O-acyltransferase activity	molecular_function	0.042695	0.55491	2	2752	5	43909	Cluster-21897.29095,Cluster-21897.48405
GO:0016411	acylglycerol O-acyltransferase activity	molecular_function	0.042695	0.55491	2	2752	5	43909	Cluster-21897.29095,Cluster-21897.48405
GO:1902533	positive regulation of intracellular signal transduction	biological_process	0.042775	0.55491	7	2752	51	43909	Cluster-21897.64070,Cluster-21897.67481,Cluster-21897.54720,Cluster-21897.39357,Cluster-21897.38272,Cluster-21897.103391,Cluster-21897.67483
GO:0051726	regulation of cell cycle	biological_process	0.042995	0.55617	28	2752	304	43909	Cluster-21897.59283,Cluster-15620.0,Cluster-21897.99535,Cluster-19228.0,Cluster-21897.94440,Cluster-21897.6721,Cluster-21897.37081,Cluster-21897.29569,Cluster-21897.66462,Cluster-21897.1823,Cluster-21897.106268,Cluster-21897.40503,Cluster-20582.0,Cluster-21897.706,Cluster-21897.15418,Cluster-21897.14172,Cluster-21897.107980,Cluster-21897.100077,Cluster-21897.88484,Cluster-19779.0,Cluster-20237.0,…
GO:0098519	nucleotide phosphatase activity, acting on free nucleotides	molecular_function	0.043083	0.55617	12	2752	110	43909	Cluster-18690.0,Cluster-21897.104131,Cluster-1424.0,Cluster-21897.47836,Cluster-21897.97724,Cluster-21897.12344,Cluster-19228.0,Cluster-21897.101137,Cluster-21897.19474,Cluster-17736.0,Cluster-21897.101255,Cluster-21897.14172
GO:0008219	cell death	biological_process	0.043561	0.55958	22	2752	233	43909	Cluster-21897.73020,Cluster-21897.25164,Cluster-21897.77671,Cluster-21897.47171,Cluster-21897.58212,Cluster-1883.0,Cluster-21897.57811,Cluster-21897.62829,Cluster-21897.6723,Cluster-21897.58213,Cluster-21897.73969,Cluster-21897.64070,Cluster-21897.58210,Cluster-21897.49308,Cluster-21897.50071,Cluster-20502.1,Cluster-21897.88484,Cluster-21897.53376,Cluster-21897.41100,Cluster-21897.35857,Cluster-2…
GO:0016265	death	biological_process	0.043561	0.55958	22	2752	233	43909	Cluster-21897.73020,Cluster-21897.58212,Cluster-21897.77671,Cluster-21897.25164,Cluster-21897.47171,Cluster-1883.0,Cluster-21897.62829,Cluster-21897.6723,Cluster-21897.58213,Cluster-21897.57811,Cluster-21897.49308,Cluster-21897.73969,Cluster-21897.58210,Cluster-21897.64070,Cluster-21897.50071,Cluster-20502.1,Cluster-21897.35857,Cluster-21897.50161,Cluster-21897.88484,Cluster-21897.53376,Cluster-2…
GO:0030479	actin cortical patch	cellular_component	0.044556	0.56958	2	2752	6	43909	Cluster-21897.38548,Cluster-21897.44509
GO:0061645	endocytic patch	cellular_component	0.044556	0.56958	2	2752	6	43909	Cluster-21897.44509,Cluster-21897.38548
GO:0016769	transferase activity, transferring nitrogenous groups	molecular_function	0.045517	0.57976	5	2752	30	43909	Cluster-21897.50694,Cluster-21897.52623,Cluster-21897.68307,Cluster-21897.69720,Cluster-21897.47337
GO:0016407	acetyltransferase activity	molecular_function	0.045573	0.57976	19	2752	201	43909	Cluster-21897.57052,Cluster-21897.68996,Cluster-21897.70418,Cluster-21897.73423,Cluster-21897.54403,Cluster-21897.109328,Cluster-21897.56586,Cluster-21897.21494,Cluster-21897.55209,Cluster-21897.65255,Cluster-21897.52131,Cluster-21897.2814,Cluster-21897.49458,Cluster-21897.38578,Cluster-21897.42110,Cluster-21897.82299,Cluster-21897.109235,Cluster-21897.21638,Cluster-21897.81129
GO:0008134	transcription factor binding	molecular_function	0.045884	0.58231	42	2752	484	43909	Cluster-21897.41551,Cluster-21897.78223,Cluster-21897.92292,Cluster-19228.0,Cluster-21897.82516,Cluster-21897.39312,Cluster-21897.52740,Cluster-21897.91179,Cluster-21897.60606,Cluster-21897.14172,Cluster-21897.56501,Cluster-1424.0,Cluster-21897.104569,Cluster-21897.23102,Cluster-21897.11744,Cluster-18690.0,Cluster-21897.103715,Cluster-21897.32379,Cluster-3199.0,Cluster-16697.0,Cluster-17736.0,Clu…
GO:0016571	histone methylation	biological_process	0.046236	0.58536	4	2752	21	43909	Cluster-21897.67693,Cluster-21897.89143,Cluster-21897.90190,Cluster-21897.83642
GO:0045786	negative regulation of cell cycle	biological_process	0.047294	0.59731	15	2752	140	43909	Cluster-21897.37081,Cluster-21897.66462,Cluster-21897.29569,Cluster-21897.59283,Cluster-21897.49355,Cluster-21897.99535,Cluster-21897.32379,Cluster-19228.0,Cluster-21897.6721,Cluster-19779.0,Cluster-21897.7372,Cluster-20237.0,Cluster-21897.40503,Cluster-21897.706,Cluster-21897.14172
GO:0000075	cell cycle checkpoint	biological_process	0.048267	0.6074	17	2752	167	43909	Cluster-21897.32379,Cluster-21897.47152,Cluster-21897.22636,Cluster-21897.6721,Cluster-19228.0,Cluster-21897.99535,Cluster-21897.59283,Cluster-21897.29569,Cluster-21897.66462,Cluster-21897.46730,Cluster-21897.14172,Cluster-4767.0,Cluster-21897.706,Cluster-21897.40503,Cluster-21897.7372,Cluster-20237.0,Cluster-19779.0
GO:0015932	nucleobase-containing compound transmembrane transporter activity	molecular_function	0.048324	0.6074	9	2752	76	43909	Cluster-21897.49158,Cluster-21897.53676,Cluster-21897.53677,Cluster-22275.0,Cluster-21897.94529,Cluster-14316.0,Cluster-20152.2,Cluster-4610.0,Cluster-21897.55422
GO:0006631	fatty acid metabolic process	biological_process	0.0495	0.61832	23	2752	246	43909	Cluster-21897.68255,Cluster-21897.53521,Cluster-21897.82428,Cluster-21897.6721,Cluster-21897.36893,Cluster-21897.84647,Cluster-21897.54411,Cluster-21897.65321,Cluster-21897.42313,Cluster-21897.64898,Cluster-21897.35324,Cluster-21897.82991,Cluster-13840.0,Cluster-21897.55700,Cluster-1886.0,Cluster-21897.81785,Cluster-21897.32379,Cluster-21897.27824,Cluster-21897.61375,Cluster-21897.61829,Cluster-2…
GO:0055085	transmembrane transport	biological_process	0.049501	0.61832	180	2752	2449	43909	Cluster-21897.30501,Cluster-21897.19197,Cluster-21897.61175,Cluster-21897.87791,Cluster-21897.34096,Cluster-21897.18097,Cluster-21897.60178,Cluster-21897.55087,Cluster-1443.0,Cluster-21897.52740,Cluster-21897.64384,Cluster-21897.3591,Cluster-11468.0,Cluster-21897.17375,Cluster-21897.67745,Cluster-21897.60445,Cluster-21897.57097,Cluster-2238.0,Cluster-21897.42809,Cluster-21897.60591,Cluster-21897.…
GO:0008190	eukaryotic initiation factor 4E binding	molecular_function	0.049663	0.61832	3	2752	13	43909	Cluster-21897.65261,Cluster-21897.32884,Cluster-21897.55495
GO:0045947	negative regulation of translational initiation	biological_process	0.049663	0.61832	3	2752	13	43909	Cluster-21897.32884,Cluster-21897.55495,Cluster-21897.65261
GO:0008610	lipid biosynthetic process	biological_process	0.050075	0.62197	57	2752	700	43909	Cluster-21897.55577,Cluster-21897.53521,Cluster-21897.49716,Cluster-21897.84647,Cluster-21897.6721,Cluster-21897.36893,Cluster-21897.32292,Cluster-21897.41198,Cluster-21897.65321,Cluster-21897.49737,Cluster-21897.66013,Cluster-21897.80431,Cluster-21897.55566,Cluster-21897.82991,Cluster-21897.43702,Cluster-21897.97923,Cluster-21897.55700,Cluster-21897.24452,Cluster-13840.0,Cluster-21897.34978,Clus…
GO:0044085	cellular component biogenesis	biological_process	0.050459	0.62253	209	2752	3019	43909	Cluster-4291.0,Cluster-4896.0,Cluster-21897.26796,Cluster-21897.73446,Cluster-21897.81363,Cluster-21024.0,Cluster-1427.0,Cluster-21897.55063,Cluster-21897.50164,Cluster-21897.66334,Cluster-21897.8150,Cluster-21897.62969,Cluster-21897.50165,Cluster-21897.65986,Cluster-21897.70433,Cluster-21897.36147,Cluster-21897.73123,Cluster-21897.70605,Cluster-21897.22327,Cluster-20064.0,Cluster-21897.38178,Clu…
GO:0004013	adenosylhomocysteinase activity	molecular_function	0.050739	0.62253	2	2752	6	43909	Cluster-14049.0,Cluster-21897.98711
GO:0016802	trialkylsulfonium hydrolase activity	molecular_function	0.050739	0.62253	2	2752	6	43909	Cluster-14049.0,Cluster-21897.98711
GO:0072330	monocarboxylic acid biosynthetic process	biological_process	0.051284	0.62253	23	2752	250	43909	Cluster-21897.68255,Cluster-21897.53521,Cluster-21897.84647,Cluster-21897.6721,Cluster-21897.36893,Cluster-21897.34743,Cluster-21897.42313,Cluster-21897.26501,Cluster-21897.65321,Cluster-21897.82991,Cluster-21897.55700,Cluster-21897.44934,Cluster-13840.0,Cluster-2881.0,Cluster-21897.81785,Cluster-21897.32379,Cluster-21897.98362,Cluster-21897.56421,Cluster-21897.61375,Cluster-21897.25443,Cluster-2…
GO:0003854	3-beta-hydroxy-delta5-steroid dehydrogenase activity	molecular_function	0.051312	0.62253	10	2752	82	43909	Cluster-21897.74206,Cluster-21897.74205,Cluster-21897.49737,Cluster-21897.52234,Cluster-22309.0,Cluster-21897.47454,Cluster-21897.42008,Cluster-21897.59154,Cluster-21897.49716,Cluster-21897.56501
GO:0008207	C21-steroid hormone metabolic process	biological_process	0.051312	0.62253	10	2752	82	43909	Cluster-21897.52234,Cluster-22309.0,Cluster-21897.49737,Cluster-21897.74206,Cluster-21897.74205,Cluster-21897.56501,Cluster-21897.59154,Cluster-21897.42008,Cluster-21897.49716,Cluster-21897.47454
GO:0008209	androgen metabolic process	biological_process	0.051312	0.62253	10	2752	82	43909	Cluster-21897.56501,Cluster-21897.47454,Cluster-21897.59154,Cluster-21897.42008,Cluster-21897.49716,Cluster-21897.49737,Cluster-21897.52234,Cluster-22309.0,Cluster-21897.74206,Cluster-21897.74205
GO:0008210	estrogen metabolic process	biological_process	0.051312	0.62253	10	2752	82	43909	Cluster-21897.56501,Cluster-21897.59154,Cluster-21897.42008,Cluster-21897.49716,Cluster-21897.47454,Cluster-21897.52234,Cluster-22309.0,Cluster-21897.49737,Cluster-21897.74206,Cluster-21897.74205
GO:0016229	steroid dehydrogenase activity	molecular_function	0.051312	0.62253	10	2752	82	43909	Cluster-21897.74205,Cluster-21897.74206,Cluster-21897.49737,Cluster-22309.0,Cluster-21897.52234,Cluster-21897.47454,Cluster-21897.49716,Cluster-21897.42008,Cluster-21897.59154,Cluster-21897.56501
GO:0033764	steroid dehydrogenase activity, acting on the CH-OH group of donors, NAD or NADP as acceptor	molecular_function	0.051312	0.62253	10	2752	82	43909	Cluster-21897.56501,Cluster-21897.47454,Cluster-21897.59154,Cluster-21897.42008,Cluster-21897.49716,Cluster-21897.49737,Cluster-21897.52234,Cluster-22309.0,Cluster-21897.74206,Cluster-21897.74205
GO:0008250	oligosaccharyltransferase complex	cellular_component	0.051523	0.62253	5	2752	32	43909	Cluster-21897.60312,Cluster-21897.62004,Cluster-21897.87429,Cluster-21897.67308,Cluster-21897.36405
GO:0006576	cellular biogenic amine metabolic process	biological_process	0.051584	0.62253	23	2752	255	43909	Cluster-21897.31316,Cluster-21897.59109,Cluster-21897.103575,Cluster-21897.61059,Cluster-21897.56421,Cluster-21897.61375,Cluster-21897.63529,Cluster-21897.53283,Cluster-21897.39067,Cluster-4729.0,Cluster-13840.0,Cluster-22832.0,Cluster-21897.82991,Cluster-4611.0,Cluster-1537.0,Cluster-21897.41100,Cluster-21897.65321,Cluster-23888.5,Cluster-21897.12344,Cluster-5142.0,Cluster-21897.84647,Cluster-21…
GO:0007264	small GTPase mediated signal transduction	biological_process	0.05166	0.62253	48	2752	568	43909	Cluster-21897.51935,Cluster-21897.34323,Cluster-21897.8091,Cluster-21897.63733,Cluster-5142.0,Cluster-19228.0,Cluster-21897.12344,Cluster-1537.0,Cluster-4611.0,Cluster-21897.14172,Cluster-21897.41365,Cluster-21897.47880,Cluster-21897.38969,Cluster-21897.71314,Cluster-21897.55835,Cluster-21897.28248,Cluster-21897.57502,Cluster-21897.53283,Cluster-21897.60743,Cluster-21897.100707,Cluster-21897.7327…
GO:0016634	oxidoreductase activity, acting on the CH-CH group of donors, oxygen as acceptor	molecular_function	0.052239	0.62806	5	2752	31	43909	Cluster-21897.46737,Cluster-21897.64898,Cluster-21897.35324,Cluster-21897.27824,Cluster-21897.82428
GO:0004427	inorganic diphosphatase activity	molecular_function	0.05277	0.63261	3	2752	15	43909	Cluster-4051.0,Cluster-21897.3591,Cluster-4242.1
GO:0051287	NAD binding	molecular_function	0.052898	0.63261	28	2752	305	43909	Cluster-21897.44934,Cluster-2881.0,Cluster-13840.0,Cluster-21897.63529,Cluster-21897.59154,Cluster-15966.1,Cluster-21897.98362,Cluster-21897.47454,Cluster-21897.41006,Cluster-21568.0,Cluster-14049.0,Cluster-21897.45135,Cluster-21897.61375,Cluster-21897.97061,Cluster-21897.22636,Cluster-21897.53521,Cluster-21897.57704,Cluster-4123.0,Cluster-21897.30807,Cluster-21897.61898,Cluster-21897.49716,Clust…
GO:0004506	squalene monooxygenase activity	molecular_function	0.052978	0.63261	3	2752	13	43909	Cluster-21897.70966,Cluster-13840.0,Cluster-21897.60534
GO:0044106	cellular amine metabolic process	biological_process	0.053703	0.63657	23	2752	256	43909	Cluster-21897.63529,Cluster-21897.53283,Cluster-21897.39067,Cluster-4729.0,Cluster-13840.0,Cluster-21897.59109,Cluster-21897.31316,Cluster-21897.103575,Cluster-21897.61059,Cluster-21897.56421,Cluster-21897.61375,Cluster-23888.5,Cluster-21897.12344,Cluster-5142.0,Cluster-21897.84647,Cluster-21897.68255,Cluster-21897.53521,Cluster-22832.0,Cluster-21897.82991,Cluster-4611.0,Cluster-21897.41100,Clust…
GO:0004579	dolichyl-diphosphooligosaccharide-protein glycotransferase activity	molecular_function	0.054036	0.63657	3	2752	14	43909	Cluster-21897.67308,Cluster-21897.87429,Cluster-21897.62004
GO:0009110	vitamin biosynthetic process	biological_process	0.054581	0.63657	29	2752	329	43909	Cluster-21897.44934,Cluster-21897.79969,Cluster-2881.0,Cluster-21897.16659,Cluster-13840.0,Cluster-21897.66605,Cluster-21897.66000,Cluster-21897.98362,Cluster-21897.65867,Cluster-21897.56421,Cluster-21897.90975,Cluster-21897.15131,Cluster-21897.61375,Cluster-21897.25443,Cluster-21897.48045,Cluster-21897.58436,Cluster-21897.56159,Cluster-21897.53521,Cluster-21897.57704,Cluster-3074.0,Cluster-21897…
GO:0042364	water-soluble vitamin biosynthetic process	biological_process	0.054581	0.63657	29	2752	329	43909	Cluster-21897.65866,Cluster-21897.26501,Cluster-21897.71346,Cluster-21897.79971,Cluster-21897.53521,Cluster-21897.57704,Cluster-3074.0,Cluster-21897.34323,Cluster-21897.19759,Cluster-21897.54411,Cluster-21897.24186,Cluster-21897.34743,Cluster-21897.56421,Cluster-21897.90975,Cluster-21897.15131,Cluster-21897.61375,Cluster-21897.25443,Cluster-21897.48045,Cluster-21897.58436,Cluster-21897.56159,Clus…
GO:0006473	protein acetylation	biological_process	0.054642	0.63657	5	2752	32	43909	Cluster-21897.81129,Cluster-21897.21638,Cluster-21897.68996,Cluster-21897.82299,Cluster-21897.70418
GO:0006475	internal protein amino acid acetylation	biological_process	0.054642	0.63657	5	2752	32	43909	Cluster-21897.21638,Cluster-21897.81129,Cluster-21897.68996,Cluster-21897.82299,Cluster-21897.70418
GO:0018393	internal peptidyl-lysine acetylation	biological_process	0.054642	0.63657	5	2752	32	43909	Cluster-21897.82299,Cluster-21897.68996,Cluster-21897.70418,Cluster-21897.21638,Cluster-21897.81129
GO:0018394	peptidyl-lysine acetylation	biological_process	0.054642	0.63657	5	2752	32	43909	Cluster-21897.81129,Cluster-21897.21638,Cluster-21897.68996,Cluster-21897.82299,Cluster-21897.70418
GO:0043543	protein acylation	biological_process	0.054642	0.63657	5	2752	32	43909	Cluster-21897.81129,Cluster-21897.21638,Cluster-21897.68996,Cluster-21897.70418,Cluster-21897.82299
GO:0009308	amine metabolic process	biological_process	0.054779	0.63657	25	2752	285	43909	Cluster-21897.82991,Cluster-21897.54054,Cluster-22832.0,Cluster-21897.65321,Cluster-21897.40861,Cluster-21897.41100,Cluster-1537.0,Cluster-4611.0,Cluster-21897.84647,Cluster-5142.0,Cluster-21897.12344,Cluster-23888.5,Cluster-21897.53521,Cluster-21897.68255,Cluster-21897.61059,Cluster-21897.103575,Cluster-21897.31316,Cluster-21897.59109,Cluster-21897.61375,Cluster-21897.56421,Cluster-21897.39067,C…
GO:0050570	4-hydroxythreonine-4-phosphate dehydrogenase activity	molecular_function	0.05508	0.63657	1	2752	1	43909	Cluster-21897.57704
GO:0009085	lysine biosynthetic process	biological_process	0.055156	0.63657	5	2752	35	43909	Cluster-21897.56501,Cluster-21897.26501,Cluster-4123.0,Cluster-21568.0,Cluster-16962.0
GO:0009089	lysine biosynthetic process via diaminopimelate	biological_process	0.055156	0.63657	5	2752	35	43909	Cluster-21897.26501,Cluster-21897.56501,Cluster-4123.0,Cluster-21568.0,Cluster-16962.0
GO:0046451	diaminopimelate metabolic process	biological_process	0.055156	0.63657	5	2752	35	43909	Cluster-4123.0,Cluster-21897.26501,Cluster-21897.56501,Cluster-21568.0,Cluster-16962.0
GO:0019752	carboxylic acid metabolic process	biological_process	0.055248	0.63657	174	2752	2390	43909	Cluster-21897.89143,Cluster-21897.12439,Cluster-21897.52626,Cluster-21897.36893,Cluster-21897.53521,Cluster-21897.56514,Cluster-21897.87876,Cluster-22832.0,Cluster-21897.71346,Cluster-21897.69710,Cluster-21897.107139,Cluster-16456.0,Cluster-21897.107041,Cluster-21897.56342,Cluster-21897.31337,Cluster-21897.65321,Cluster-21897.53376,Cluster-21897.73027,Cluster-21897.36029,Cluster-21897.70616,Clust…
GO:0006554	lysine catabolic process	biological_process	0.055449	0.63657	13	2752	123	43909	Cluster-21897.56421,Cluster-21897.61375,Cluster-21897.65321,Cluster-21897.67693,Cluster-21897.82991,Cluster-21897.83642,Cluster-21897.53521,Cluster-21897.68255,Cluster-13840.0,Cluster-21897.90190,Cluster-21897.50385,Cluster-21897.89143,Cluster-21897.84647
GO:0009068	aspartate family amino acid catabolic process	biological_process	0.055449	0.63657	13	2752	123	43909	Cluster-21897.50385,Cluster-21897.90190,Cluster-13840.0,Cluster-21897.68255,Cluster-21897.53521,Cluster-21897.83642,Cluster-21897.84647,Cluster-21897.89143,Cluster-21897.65321,Cluster-21897.61375,Cluster-21897.56421,Cluster-21897.82991,Cluster-21897.67693
GO:0010948	negative regulation of cell cycle process	biological_process	0.055583	0.63657	12	2752	108	43909	Cluster-21897.706,Cluster-21897.14172,Cluster-21897.40503,Cluster-19779.0,Cluster-20237.0,Cluster-21897.7372,Cluster-21897.59283,Cluster-21897.99535,Cluster-21897.32379,Cluster-19228.0,Cluster-21897.66462,Cluster-21897.29569
GO:0005758	mitochondrial intermembrane space	cellular_component	0.055733	0.63657	2	2752	7	43909	Cluster-21897.64384,Cluster-21897.52507
GO:0031970	organelle envelope lumen	cellular_component	0.055733	0.63657	2	2752	7	43909	Cluster-21897.64384,Cluster-21897.52507
GO:0000014	single-stranded DNA endodeoxyribonuclease activity	molecular_function	0.055914	0.63725	2	2752	6	43909	Cluster-21897.46730,Cluster-21897.47152
GO:0009056	catabolic process	biological_process	0.056101	0.638	151	2752	2078	43909	Cluster-21897.58739,Cluster-21897.1876,Cluster-21897.82991,Cluster-21897.67693,Cluster-21897.46730,Cluster-21897.29569,Cluster-21897.65621,Cluster-23888.5,Cluster-21897.84647,Cluster-21897.66495,Cluster-21897.78071,Cluster-21897.24384,Cluster-11709.2,Cluster-21897.56421,Cluster-21897.93600,Cluster-21897.21199,Cluster-21734.0,Cluster-21897.68614,Cluster-21897.12243,Cluster-3996.0,Cluster-21897.715…
GO:0005635	nuclear envelope	cellular_component	0.056655	0.64291	10	2752	89	43909	Cluster-21897.56552,Cluster-21897.67481,Cluster-21897.103529,Cluster-21897.69824,Cluster-3989.2,Cluster-21897.21205,Cluster-17003.0,Cluster-21897.7194,Cluster-21897.38272,Cluster-4817.0
GO:0051705	multi-organism behavior	biological_process	0.056853	0.64377	5	2752	35	43909	Cluster-21897.52647,Cluster-21897.58506,Cluster-21897.31316,Cluster-21897.52648,Cluster-21897.69716
GO:0006066	alcohol metabolic process	biological_process	0.057598	0.64708	10	2752	90	43909	Cluster-21897.23237,Cluster-21897.52093,Cluster-21897.57982,Cluster-21897.45518,Cluster-21897.80713,Cluster-21897.57981,Cluster-15548.0,Cluster-21897.11123,Cluster-21897.47891,Cluster-21897.56441
GO:0001948	glycoprotein binding	molecular_function	0.057639	0.64708	2	2752	6	43909	Cluster-21897.26495,Cluster-21897.66411
GO:0043394	proteoglycan binding	molecular_function	0.057639	0.64708	2	2752	6	43909	Cluster-21897.26495,Cluster-21897.66411
GO:0043395	heparan sulfate proteoglycan binding	molecular_function	0.057639	0.64708	2	2752	6	43909	Cluster-21897.26495,Cluster-21897.66411
GO:0000096	sulfur amino acid metabolic process	biological_process	0.057925	0.64891	9	2752	78	43909	Cluster-21897.53948,Cluster-21897.98711,Cluster-21897.29110,Cluster-21897.106756,Cluster-14049.0,Cluster-21897.52753,Cluster-21897.30884,Cluster-14559.0,Cluster-21897.54784
GO:0003997	acyl-CoA oxidase activity	molecular_function	0.058279	0.65149	4	2752	22	43909	Cluster-21897.27824,Cluster-21897.82428,Cluster-21897.35324,Cluster-21897.64898
GO:0008146	sulfotransferase activity	molecular_function	0.059392	0.66252	9	2752	77	43909	Cluster-21897.60755,Cluster-21897.48413,Cluster-21897.47793,Cluster-21897.48169,Cluster-21897.17715,Cluster-21897.64219,Cluster-21897.34940,Cluster-21897.57529,Cluster-21897.51847
GO:0044724	single-organism carbohydrate catabolic process	biological_process	0.059815	0.66297	15	2752	153	43909	Cluster-21897.30884,Cluster-21897.52093,Cluster-21897.57982,Cluster-18321.2,Cluster-21897.57981,Cluster-21897.41198,Cluster-21897.45518,Cluster-15548.0,Cluster-16448.0,Cluster-13369.1,Cluster-4940.0,Cluster-23888.5,Cluster-21897.45938,Cluster-21897.56441,Cluster-21897.47891
GO:0016758	transferase activity, transferring hexosyl groups	molecular_function	0.05982	0.66297	47	2752	573	43909	Cluster-21897.46588,Cluster-21897.3273,Cluster-21897.32292,Cluster-21897.47737,Cluster-21897.29154,Cluster-21897.34590,Cluster-21897.97923,Cluster-21897.27065,Cluster-21897.80119,Cluster-21897.64168,Cluster-21897.38034,Cluster-21897.29251,Cluster-21897.54311,Cluster-21897.25764,Cluster-21897.57744,Cluster-21897.66376,Cluster-21897.99238,Cluster-21897.62796,Cluster-21897.56513,Cluster-21897.70110,…
GO:0033057	multicellular organismal reproductive behavior	biological_process	0.06019	0.66297	3	2752	15	43909	Cluster-21897.58506,Cluster-21897.69716,Cluster-21897.31316
GO:0045924	regulation of female receptivity	biological_process	0.06019	0.66297	3	2752	15	43909	Cluster-21897.69716,Cluster-21897.31316,Cluster-21897.58506
GO:0046008	regulation of female receptivity, post-mating	biological_process	0.06019	0.66297	3	2752	15	43909	Cluster-21897.58506,Cluster-21897.69716,Cluster-21897.31316
GO:0060180	female mating behavior	biological_process	0.06019	0.66297	3	2752	15	43909	Cluster-21897.58506,Cluster-21897.31316,Cluster-21897.69716
GO:0004457	lactate dehydrogenase activity	molecular_function	0.060597	0.66467	1	2752	1	43909	Cluster-21897.30884
GO:0004459	L-lactate dehydrogenase activity	molecular_function	0.060597	0.66467	1	2752	1	43909	Cluster-21897.30884
GO:0005198	structural molecule activity	molecular_function	0.061113	0.66711	172	2752	2467	43909	Cluster-21897.42796,Cluster-21897.67357,Cluster-21897.63032,Cluster-21897.56622,Cluster-1543.0,Cluster-21897.55718,Cluster-2286.0,Cluster-10079.0,Cluster-4607.0,Cluster-21897.92298,Cluster-21897.68607,Cluster-2440.0,Cluster-21897.8380,Cluster-21897.13326,Cluster-21897.27618,Cluster-21897.81778,Cluster-23888.4,Cluster-21897.24835,Cluster-21897.27065,Cluster-2903.0,Cluster-21897.100928,Cluster-2189…
GO:0016757	transferase activity, transferring glycosyl groups	molecular_function	0.061196	0.66711	61	2752	772	43909	Cluster-21897.41880,Cluster-21897.90858,Cluster-21897.70461,Cluster-21897.43440,Cluster-21897.34591,Cluster-21897.34608,Cluster-21897.61395,Cluster-21897.3291,Cluster-21897.105157,Cluster-21897.65624,Cluster-21897.60312,Cluster-21897.107573,Cluster-21897.52866,Cluster-21897.41966,Cluster-21897.67308,Cluster-21897.62004,Cluster-21897.87517,Cluster-21897.62082,Cluster-21897.37899,Cluster-21897.6848…
GO:0004161	dimethylallyltranstransferase activity	molecular_function	0.0612	0.66711	2	2752	6	43909	Cluster-21897.60606,Cluster-21897.23102
GO:0071804	cellular potassium ion transport	biological_process	0.061598	0.66867	3	2752	15	43909	Cluster-21897.103329,Cluster-21897.56178,Cluster-21897.106456
GO:0071805	potassium ion transmembrane transport	biological_process	0.061598	0.66867	3	2752	15	43909	Cluster-21897.56178,Cluster-21897.103329,Cluster-21897.106456
GO:0006672	ceramide metabolic process	biological_process	0.061999	0.67164	2	2752	7	43909	Cluster-21897.85467,Cluster-21897.8289
GO:0016641	oxidoreductase activity, acting on the CH-NH2 group of donors, oxygen as acceptor	molecular_function	0.06263	0.67707	4	2752	24	43909	Cluster-21897.54054,Cluster-21897.19759,Cluster-21897.90975,Cluster-21897.15131
GO:0006213	pyrimidine nucleoside metabolic process	biological_process	0.063526	0.68535	4	2752	25	43909	Cluster-21897.56004,Cluster-11393.0,Cluster-21897.52480,Cluster-21897.72844
GO:0006333	chromatin assembly or disassembly	biological_process	0.063794	0.68683	6	2752	45	43909	Cluster-21897.106743,Cluster-21897.52128,Cluster-3166.0,Cluster-21897.38178,Cluster-15216.0,Cluster-1412.0
GO:0009628	response to abiotic stimulus	biological_process	0.064261	0.68914	11	2752	98	43909	Cluster-21897.58212,Cluster-21897.77044,Cluster-21897.84322,Cluster-21897.73020,Cluster-21897.58210,Cluster-21897.76809,Cluster-21897.58213,Cluster-21897.77045,Cluster-21897.103708,Cluster-21897.53376,Cluster-2417.0
GO:0043650	dicarboxylic acid biosynthetic process	biological_process	0.064418	0.68914	12	2752	111	43909	Cluster-3074.0,Cluster-21897.16659,Cluster-21897.79969,Cluster-21897.34323,Cluster-21897.24186,Cluster-21897.65867,Cluster-21897.62983,Cluster-12678.0,Cluster-21897.65866,Cluster-21897.71346,Cluster-21897.79971,Cluster-21897.58436
GO:0060589	nucleoside-triphosphatase regulator activity	molecular_function	0.064695	0.68914	30	2752	343	43909	Cluster-22752.0,Cluster-21897.64669,Cluster-21897.46824,Cluster-21897.51352,Cluster-21897.16850,Cluster-21897.43370,Cluster-21897.41365,Cluster-21897.43375,Cluster-21897.55938,Cluster-21897.22691,Cluster-21897.37694,Cluster-21897.31492,Cluster-21897.94137,Cluster-21897.45262,Cluster-14078.0,Cluster-21897.61008,Cluster-21897.51865,Cluster-21897.75008,Cluster-9823.2,Cluster-21897.5181,Cluster-21897…
GO:1901135	carbohydrate derivative metabolic process	biological_process	0.064751	0.68914	161	2752	2274	43909	Cluster-21897.50677,Cluster-15548.0,Cluster-16448.0,Cluster-21897.80106,Cluster-24051.0,Cluster-21897.16125,Cluster-21897.55749,Cluster-21897.41714,Cluster-21897.69361,Cluster-21897.55490,Cluster-21897.67600,Cluster-21897.34242,Cluster-21897.7624,Cluster-21897.87429,Cluster-21897.70342,Cluster-21897.62004,Cluster-21897.54142,Cluster-1935.0,Cluster-21897.43770,Cluster-21897.37365,Cluster-21897.443…
GO:0008373	sialyltransferase activity	molecular_function	0.064874	0.68914	1	2752	1	43909	Cluster-21897.65624
GO:0007166	cell surface receptor signaling pathway	biological_process	0.065025	0.68914	27	2752	310	43909	Cluster-21897.58210,Cluster-21897.94889,Cluster-21897.87876,Cluster-3902.0,Cluster-21897.28883,Cluster-21897.61765,Cluster-21897.66495,Cluster-21897.68850,Cluster-21897.31328,Cluster-21897.50071,Cluster-21897.53376,Cluster-21897.41797,Cluster-21897.32729,Cluster-21897.68851,Cluster-21897.53795,Cluster-21897.73020,Cluster-21897.47171,Cluster-21897.47691,Cluster-21897.41357,Cluster-21897.54157,Clus…
GO:0046112	nucleobase biosynthetic process	biological_process	0.065392	0.68914	3	2752	18	43909	Cluster-21897.39067,Cluster-21897.59109,Cluster-21897.47552
GO:0019941	modification-dependent protein catabolic process	biological_process	0.065796	0.68914	28	2752	322	43909	Cluster-4946.0,Cluster-20237.0,Cluster-21897.7372,Cluster-2880.0,Cluster-19779.0,Cluster-1770.0,Cluster-22241.0,Cluster-21897.14172,Cluster-24051.0,Cluster-21897.30884,Cluster-21897.706,Cluster-21897.29569,Cluster-4834.0,Cluster-16034.0,Cluster-19228.0,Cluster-21897.99535,Cluster-11709.2,Cluster-21897.53578,Cluster-21897.71140,Cluster-1576.0,Cluster-21897.21199,Cluster-1573.0,Cluster-21734.0,Clus…
GO:0043632	modification-dependent macromolecule catabolic process	biological_process	0.065796	0.68914	28	2752	322	43909	Cluster-4834.0,Cluster-21897.29569,Cluster-11709.2,Cluster-21897.99535,Cluster-16034.0,Cluster-19228.0,Cluster-2880.0,Cluster-19779.0,Cluster-21897.7372,Cluster-20237.0,Cluster-4946.0,Cluster-21897.706,Cluster-21897.30884,Cluster-21897.14172,Cluster-24051.0,Cluster-22241.0,Cluster-1770.0,Cluster-21897.51544,Cluster-21897.45537,Cluster-21897.20305,Cluster-21897.32379,Cluster-1576.0,Cluster-21897.7…
GO:0006637	acyl-CoA metabolic process	biological_process	0.065958	0.68914	5	2752	33	43909	Cluster-21897.27824,Cluster-21897.82428,Cluster-21897.35324,Cluster-21897.64898,Cluster-21897.33699
GO:0035383	thioester metabolic process	biological_process	0.065958	0.68914	5	2752	33	43909	Cluster-21897.27824,Cluster-21897.82428,Cluster-21897.64898,Cluster-21897.35324,Cluster-21897.33699
GO:0006334	nucleosome assembly	biological_process	0.065991	0.68914	5	2752	35	43909	Cluster-15216.0,Cluster-21897.38178,Cluster-3166.0,Cluster-21897.52128,Cluster-21897.106743
GO:0031497	chromatin assembly	biological_process	0.065991	0.68914	5	2752	35	43909	Cluster-15216.0,Cluster-21897.106743,Cluster-21897.38178,Cluster-21897.52128,Cluster-3166.0
GO:0034728	nucleosome organization	biological_process	0.065991	0.68914	5	2752	35	43909	Cluster-21897.106743,Cluster-3166.0,Cluster-21897.52128,Cluster-21897.38178,Cluster-15216.0
GO:0005092	GDP-dissociation inhibitor activity	molecular_function	0.066457	0.68914	4	2752	22	43909	Cluster-21897.43375,Cluster-21897.43370,Cluster-21897.45262,Cluster-21897.31492
GO:0005094	Rho GDP-dissociation inhibitor activity	molecular_function	0.066457	0.68914	4	2752	22	43909	Cluster-21897.45262,Cluster-21897.31492,Cluster-21897.43370,Cluster-21897.43375
GO:0030170	pyridoxal phosphate binding	molecular_function	0.066818	0.68914	14	2752	139	43909	Cluster-21897.68307,Cluster-21897.47962,Cluster-21897.93452,Cluster-21897.758,Cluster-21897.47337,Cluster-21897.69720,Cluster-21897.63488,Cluster-14760.0,Cluster-21897.34743,Cluster-21897.54521,Cluster-23700.0,Cluster-21897.59831,Cluster-21897.52623,Cluster-21897.50694
GO:0008374	O-acyltransferase activity	molecular_function	0.067013	0.68914	4	2752	24	43909	Cluster-21897.29095,Cluster-23999.0,Cluster-21897.90975,Cluster-21897.48405
GO:0006527	arginine catabolic process	biological_process	0.067017	0.68914	2	2752	7	43909	Cluster-4209.0,Cluster-21897.10982
GO:0002143	tRNA wobble position uridine thiolation	biological_process	0.067071	0.68914	1	2752	1	43909	Cluster-21897.43493
GO:0015919	peroxisomal membrane transport	biological_process	0.067234	0.68914	2	2752	7	43909	Cluster-21897.74383,Cluster-21897.77696
GO:0045046	protein import into peroxisome membrane	biological_process	0.067234	0.68914	2	2752	7	43909	Cluster-21897.74383,Cluster-21897.77696
GO:0007249	I-kappaB kinase/NF-kappaB signaling	biological_process	0.067287	0.68914	5	2752	32	43909	Cluster-21897.64070,Cluster-21897.67481,Cluster-21897.38272,Cluster-21897.103391,Cluster-21897.67483
GO:0043122	regulation of I-kappaB kinase/NF-kappaB signaling	biological_process	0.067287	0.68914	5	2752	32	43909	Cluster-21897.67483,Cluster-21897.103391,Cluster-21897.38272,Cluster-21897.67481,Cluster-21897.64070
GO:0043123	positive regulation of I-kappaB kinase/NF-kappaB signaling	biological_process	0.067287	0.68914	5	2752	32	43909	Cluster-21897.38272,Cluster-21897.103391,Cluster-21897.67483,Cluster-21897.64070,Cluster-21897.67481
GO:0004553	hydrolase activity, hydrolyzing O-glycosyl compounds	molecular_function	0.07	0.7058	46	2752	574	43909	Cluster-21897.56359,Cluster-21897.101706,Cluster-21897.54654,Cluster-21897.12576,Cluster-1971.2,Cluster-21897.30884,Cluster-21897.47057,Cluster-24671.0,Cluster-21897.100833,Cluster-21897.26390,Cluster-17641.1,Cluster-21897.74407,Cluster-21897.28598,Cluster-21897.15612,Cluster-21897.56412,Cluster-21897.61558,Cluster-21897.67659,Cluster-21897.873,Cluster-21897.66776,Cluster-21897.41009,Cluster-2189…
GO:0018874	benzoate metabolic process	biological_process	0.070068	0.7058	8	2752	68	43909	Cluster-21897.82991,Cluster-21897.61375,Cluster-21897.65321,Cluster-21897.56421,Cluster-21897.84647,Cluster-13840.0,Cluster-21897.53521,Cluster-21897.68255
GO:0008641	small protein activating enzyme activity	molecular_function	0.07011	0.7058	5	2752	34	43909	Cluster-19235.0,Cluster-21897.71140,Cluster-21897.63529,Cluster-21897.86759,Cluster-21897.30884
GO:0000162	tryptophan biosynthetic process	biological_process	0.070257	0.7058	6	2752	48	43909	Cluster-21897.63529,Cluster-21897.59109,Cluster-21897.31316,Cluster-22832.0,Cluster-23888.5,Cluster-21897.39067
GO:0006571	tyrosine biosynthetic process	biological_process	0.070257	0.7058	6	2752	48	43909	Cluster-21897.63529,Cluster-21897.59109,Cluster-21897.31316,Cluster-22832.0,Cluster-23888.5,Cluster-21897.39067
GO:0009073	aromatic amino acid family biosynthetic process	biological_process	0.070257	0.7058	6	2752	48	43909	Cluster-21897.63529,Cluster-21897.31316,Cluster-21897.59109,Cluster-22832.0,Cluster-23888.5,Cluster-21897.39067
GO:0009094	L-phenylalanine biosynthetic process	biological_process	0.070257	0.7058	6	2752	48	43909	Cluster-21897.39067,Cluster-21897.63529,Cluster-22832.0,Cluster-21897.31316,Cluster-23888.5,Cluster-21897.59109
GO:0009095	aromatic amino acid family biosynthetic process, prephenate pathway	biological_process	0.070257	0.7058	6	2752	48	43909	Cluster-21897.59109,Cluster-21897.31316,Cluster-22832.0,Cluster-23888.5,Cluster-21897.63529,Cluster-21897.39067
GO:0046219	indolalkylamine biosynthetic process	biological_process	0.070257	0.7058	6	2752	48	43909	Cluster-21897.39067,Cluster-21897.63529,Cluster-22832.0,Cluster-21897.31316,Cluster-21897.59109,Cluster-23888.5
GO:1902223	erythrose 4-phosphate/phosphoenolpyruvate family amino acid biosynthetic process	biological_process	0.070257	0.7058	6	2752	48	43909	Cluster-21897.39067,Cluster-21897.63529,Cluster-21897.59109,Cluster-21897.31316,Cluster-22832.0,Cluster-23888.5
GO:0008418	protein-N-terminal asparagine amidohydrolase activity	molecular_function	0.070524	0.70605	3	2752	15	43909	Cluster-21897.100384,Cluster-21897.31337,Cluster-21897.4832
GO:0004037	allantoicase activity	molecular_function	0.070551	0.70605	2	2752	7	43909	Cluster-21897.81845,Cluster-21897.94508
GO:0006633	fatty acid biosynthetic process	biological_process	0.070689	0.70608	16	2752	168	43909	Cluster-21897.55700,Cluster-13840.0,Cluster-21897.81785,Cluster-21897.32379,Cluster-21897.56421,Cluster-21897.61375,Cluster-21897.26796,Cluster-21897.96649,Cluster-21897.53521,Cluster-21897.68255,Cluster-21897.36893,Cluster-21897.6721,Cluster-21897.84647,Cluster-21897.42313,Cluster-21897.65321,Cluster-21897.82991
GO:0004887	thyroid hormone receptor activity	molecular_function	0.071064	0.70848	1	2752	1	43909	Cluster-21897.68400
GO:0015743	malate transport	biological_process	0.071431	0.71079	6	2752	47	43909	Cluster-21897.64356,Cluster-21897.55267,Cluster-25375.3,Cluster-21897.102233,Cluster-21897.8226,Cluster-21897.30501
GO:0006022	aminoglycan metabolic process	biological_process	0.071743	0.71255	30	2752	371	43909	Cluster-21897.58739,Cluster-21897.56809,Cluster-21897.51430,Cluster-21897.55297,Cluster-21897.55616,Cluster-21897.56327,Cluster-21897.55989,Cluster-21897.74424,Cluster-21897.56822,Cluster-21897.50677,Cluster-21897.44390,Cluster-21897.36893,Cluster-21897.66495,Cluster-21897.55191,Cluster-21897.50164,Cluster-21897.53687,Cluster-21897.3996,Cluster-21897.54142,Cluster-21897.67310,Cluster-21897.56920,…
GO:0016459	myosin complex	cellular_component	0.071907	0.71283	12	2752	116	43909	Cluster-21897.21110,Cluster-21897.64601,Cluster-21897.28537,Cluster-21897.31743,Cluster-21897.61368,Cluster-21897.41551,Cluster-21897.97724,Cluster-21897.104131,Cluster-21897.86738,Cluster-21897.6721,Cluster-21897.102212,Cluster-21897.9083
GO:0044281	small molecule metabolic process	biological_process	0.072134	0.71373	330	2752	4822	43909	Cluster-21897.56169,Cluster-3881.0,Cluster-21897.34242,Cluster-21897.67600,Cluster-21897.52929,Cluster-21897.16659,Cluster-21897.106504,Cluster-21897.83642,Cluster-21897.69361,Cluster-21897.60343,Cluster-21897.41714,Cluster-21897.16125,Cluster-21897.20566,Cluster-21897.80678,Cluster-24051.0,Cluster-21897.105157,Cluster-21897.80106,Cluster-21897.53610,Cluster-21897.34323,Cluster-21897.33699,Cluste…
GO:0048519	negative regulation of biological process	biological_process	0.07232	0.71422	47	2752	582	43909	Cluster-21897.52647,Cluster-21897.32884,Cluster-21897.73020,Cluster-21897.74818,Cluster-21897.62969,Cluster-21897.58212,Cluster-21897.49355,Cluster-21897.31474,Cluster-21897.58213,Cluster-21897.52648,Cluster-21897.52012,Cluster-21897.44509,Cluster-21897.99280,Cluster-21897.55495,Cluster-21897.58210,Cluster-21897.64070,Cluster-21897.37081,Cluster-21897.38548,Cluster-21897.29569,Cluster-21897.49308…
GO:0006582	melanin metabolic process	biological_process	0.072829	0.71791	3	2752	15	43909	Cluster-21897.107042,Cluster-21897.28939,Cluster-21897.107041
GO:0016748	succinyltransferase activity	molecular_function	0.073239	0.71925	2	2752	7	43909	Cluster-4209.0,Cluster-21897.10982
GO:0016749	N-succinyltransferase activity	molecular_function	0.073239	0.71925	2	2752	7	43909	Cluster-4209.0,Cluster-21897.10982
GO:0006558	L-phenylalanine metabolic process	biological_process	0.074043	0.72444	7	2752	59	43909	Cluster-21897.45938,Cluster-21897.39067,Cluster-23888.5,Cluster-21897.31316,Cluster-22832.0,Cluster-21897.59109,Cluster-21897.63529
GO:1902221	erythrose 4-phosphate/phosphoenolpyruvate family amino acid metabolic process	biological_process	0.074043	0.72444	7	2752	59	43909	Cluster-21897.45938,Cluster-22832.0,Cluster-21897.31316,Cluster-21897.59109,Cluster-23888.5,Cluster-21897.63529,Cluster-21897.39067
GO:0005777	peroxisome	cellular_component	0.075436	0.73291	9	2752	81	43909	Cluster-21897.67745,Cluster-21897.65053,Cluster-21897.27824,Cluster-21897.82428,Cluster-21897.77696,Cluster-21897.64898,Cluster-21897.35324,Cluster-21897.22147,Cluster-21897.74383
GO:0042579	microbody	cellular_component	0.075436	0.73291	9	2752	81	43909	Cluster-21897.67745,Cluster-21897.27824,Cluster-21897.65053,Cluster-21897.82428,Cluster-21897.77696,Cluster-21897.35324,Cluster-21897.64898,Cluster-21897.22147,Cluster-21897.74383
GO:0051186	cofactor metabolic process	biological_process	0.07575	0.73291	87	2752	1168	43909	Cluster-21897.9645,Cluster-21897.34743,Cluster-21897.82428,Cluster-21897.29106,Cluster-21897.50295,Cluster-21897.34639,Cluster-21897.69750,Cluster-21897.79971,Cluster-21897.55046,Cluster-21897.42104,Cluster-18321.2,Cluster-21897.41006,Cluster-21897.66000,Cluster-21897.106756,Cluster-21897.79969,Cluster-21278.0,Cluster-21089.1,Cluster-21897.44934,Cluster-21897.84647,Cluster-21897.98711,Cluster-218…
GO:0005637	nuclear inner membrane	cellular_component	0.075885	0.73291	4	2752	26	43909	Cluster-3989.2,Cluster-4817.0,Cluster-21897.21205,Cluster-21897.56552
GO:0005639	integral component of nuclear inner membrane	cellular_component	0.075885	0.73291	4	2752	26	43909	Cluster-21897.21205,Cluster-21897.56552,Cluster-3989.2,Cluster-4817.0
GO:0031229	intrinsic component of nuclear inner membrane	cellular_component	0.075885	0.73291	4	2752	26	43909	Cluster-4817.0,Cluster-3989.2,Cluster-21897.56552,Cluster-21897.21205
GO:0044453	nuclear membrane part	cellular_component	0.075885	0.73291	4	2752	26	43909	Cluster-4817.0,Cluster-3989.2,Cluster-21897.56552,Cluster-21897.21205
GO:0010167	response to nitrate	biological_process	0.077485	0.74561	4	2752	24	43909	Cluster-21897.88162,Cluster-21897.38030,Cluster-21897.49368,Cluster-21897.33896
GO:0015706	nitrate transport	biological_process	0.077485	0.74561	4	2752	24	43909	Cluster-21897.38030,Cluster-21897.49368,Cluster-21897.33896,Cluster-21897.88162
GO:0006730	one-carbon metabolic process	biological_process	0.078157	0.74769	3	2752	17	43909	Cluster-21897.98711,Cluster-19704.0,Cluster-14049.0
GO:0019843	rRNA binding	molecular_function	0.078267	0.74769	5	2752	41	43909	Cluster-21897.84048,Cluster-21897.8845,Cluster-3525.0,Cluster-21897.49176,Cluster-21897.104488
GO:0007006	mitochondrial membrane organization	biological_process	0.078516	0.74769	2	2752	8	43909	Cluster-21897.52507,Cluster-21897.64384
GO:0016597	amino acid binding	molecular_function	0.078719	0.74769	5	2752	37	43909	Cluster-21897.8430,Cluster-21897.8887,Cluster-21897.21135,Cluster-21897.99584,Cluster-21897.99583
GO:0019751	polyol metabolic process	biological_process	0.078732	0.74769	8	2752	72	43909	Cluster-15548.0,Cluster-21897.47891,Cluster-21897.56441,Cluster-21897.57982,Cluster-21897.52093,Cluster-21897.80713,Cluster-21897.45518,Cluster-21897.57981
GO:0004616	phosphogluconate dehydrogenase (decarboxylating) activity	molecular_function	0.079441	0.74769	8	2752	69	43909	Cluster-21897.30807,Cluster-21897.53521,Cluster-21897.44934,Cluster-21897.41006,Cluster-21897.43770,Cluster-21897.63529,Cluster-15530.1,Cluster-21897.46278
GO:0019521	D-gluconate metabolic process	biological_process	0.079441	0.74769	8	2752	69	43909	Cluster-21897.63529,Cluster-21897.43770,Cluster-21897.41006,Cluster-21897.53521,Cluster-21897.44934,Cluster-21897.30807,Cluster-21897.46278,Cluster-15530.1
GO:0006900	membrane budding	biological_process	0.079551	0.74769	2	2752	8	43909	Cluster-21897.53310,Cluster-21897.117
GO:0006901	vesicle coating	biological_process	0.079551	0.74769	2	2752	8	43909	Cluster-21897.117,Cluster-21897.53310
GO:0007212	dopamine receptor signaling pathway	biological_process	0.079551	0.74769	2	2752	8	43909	Cluster-21897.53310,Cluster-21897.117
GO:0030276	clathrin binding	molecular_function	0.079551	0.74769	2	2752	8	43909	Cluster-21897.117,Cluster-21897.53310
GO:0032051	clathrin light chain binding	molecular_function	0.079551	0.74769	2	2752	8	43909	Cluster-21897.53310,Cluster-21897.117
GO:0048268	clathrin coat assembly	biological_process	0.079551	0.74769	2	2752	8	43909	Cluster-21897.53310,Cluster-21897.117
GO:0007093	mitotic cell cycle checkpoint	biological_process	0.079792	0.74862	10	2752	90	43909	Cluster-19779.0,Cluster-20237.0,Cluster-21897.7372,Cluster-21897.706,Cluster-21897.14172,Cluster-21897.29569,Cluster-21897.6721,Cluster-21897.99535,Cluster-21897.32379,Cluster-19228.0
GO:0004451	isocitrate lyase activity	molecular_function	0.080551	0.75439	2	2752	7	43909	Cluster-21897.70840,Cluster-21897.57434
GO:0016887	ATPase activity	molecular_function	0.080887	0.7562	82	2752	1078	43909	Cluster-21897.60606,Cluster-21897.40893,Cluster-21897.6336,Cluster-21897.35373,Cluster-21897.101706,Cluster-21897.28537,Cluster-3199.0,Cluster-21897.51865,Cluster-17736.0,Cluster-16697.0,Cluster-21897.60743,Cluster-21897.99440,Cluster-21897.104569,Cluster-1424.0,Cluster-21897.23102,Cluster-21897.11744,Cluster-25303.0,Cluster-24295.0,Cluster-21897.38654,Cluster-21897.94254,Cluster-21897.60875,Clus…
GO:0008284	positive regulation of cell proliferation	biological_process	0.081342	0.7591	4	2752	26	43909	Cluster-21897.35049,Cluster-21897.50071,Cluster-21897.93452,Cluster-21897.47171
GO:0016817	hydrolase activity, acting on acid anhydrides	molecular_function	0.081668	0.76078	178	2752	2515	43909	Cluster-17641.1,Cluster-21897.21110,Cluster-21897.54543,Cluster-21897.41551,Cluster-21897.101706,Cluster-21897.12344,Cluster-21897.35373,Cluster-15556.0,Cluster-3199.0,Cluster-21897.51865,Cluster-21897.61059,Cluster-21897.104569,Cluster-21897.54492,Cluster-21897.60743,Cluster-21897.47171,Cluster-21897.41103,Cluster-21897.56517,Cluster-13786.0,Cluster-21897.64601,Cluster-19779.0,Cluster-21897.9425…
GO:0015939	pantothenate metabolic process	biological_process	0.082883	0.76938	11	2752	106	43909	Cluster-21897.34743,Cluster-21897.98362,Cluster-21897.44934,Cluster-21897.53521,Cluster-2881.0,Cluster-13840.0,Cluster-21897.48045,Cluster-21897.56421,Cluster-21897.25443,Cluster-21897.61375,Cluster-21897.26501
GO:0015940	pantothenate biosynthetic process	biological_process	0.082883	0.76938	11	2752	106	43909	Cluster-21897.34743,Cluster-21897.98362,Cluster-21897.44934,Cluster-21897.53521,Cluster-2881.0,Cluster-13840.0,Cluster-21897.48045,Cluster-21897.56421,Cluster-21897.26501,Cluster-21897.61375,Cluster-21897.25443
GO:0019520	aldonic acid metabolic process	biological_process	0.083411	0.77226	8	2752	70	43909	Cluster-21897.46278,Cluster-15530.1,Cluster-21897.43770,Cluster-21897.63529,Cluster-21897.41006,Cluster-21897.44934,Cluster-21897.53521,Cluster-21897.30807
GO:0016746	transferase activity, transferring acyl groups	molecular_function	0.083488	0.77226	53	2752	685	43909	Cluster-21897.29095,Cluster-21897.10982,Cluster-21897.68996,Cluster-21897.57052,Cluster-21897.61470,Cluster-21897.109328,Cluster-21897.80431,Cluster-21897.55209,Cluster-21897.56586,Cluster-21897.61265,Cluster-21897.23355,Cluster-21897.82178,Cluster-4785.0,Cluster-21897.81785,Cluster-21897.38578,Cluster-21897.49458,Cluster-21897.54512,Cluster-21897.30241,Cluster-24995.0,Cluster-21897.31997,Cluster…
GO:0046655	folic acid metabolic process	biological_process	0.084447	0.7784	10	2752	91	43909	Cluster-21897.24186,Cluster-21897.65867,Cluster-3074.0,Cluster-21897.16659,Cluster-21897.79969,Cluster-21897.34323,Cluster-21897.71346,Cluster-21897.79971,Cluster-21897.58436,Cluster-21897.65866
GO:0046656	folic acid biosynthetic process	biological_process	0.084447	0.7784	10	2752	91	43909	Cluster-21897.71346,Cluster-21897.79971,Cluster-21897.58436,Cluster-21897.65866,Cluster-21897.24186,Cluster-21897.65867,Cluster-3074.0,Cluster-21897.16659,Cluster-21897.79969,Cluster-21897.34323
GO:0044432	endoplasmic reticulum part	cellular_component	0.085205	0.78295	41	2752	517	43909	Cluster-21897.60312,Cluster-21897.101706,Cluster-21897.109150,Cluster-21897.57871,Cluster-21897.50340,Cluster-21897.67308,Cluster-21897.84970,Cluster-21897.55689,Cluster-24671.0,Cluster-21897.55718,Cluster-21897.61568,Cluster-21897.52863,Cluster-21897.7624,Cluster-21897.87429,Cluster-21897.1600,Cluster-21897.62004,Cluster-21897.103595,Cluster-21897.47906,Cluster-21897.117,Cluster-21897.43018,Clus…
GO:0015740	C4-dicarboxylate transport	biological_process	0.085239	0.78295	6	2752	50	43909	Cluster-21897.30501,Cluster-21897.8226,Cluster-21897.102233,Cluster-25375.3,Cluster-21897.64356,Cluster-21897.55267
GO:0005231	excitatory extracellular ligand-gated ion channel activity	molecular_function	0.086361	0.79187	4	2752	25	43909	Cluster-21897.68437,Cluster-21897.83077,Cluster-21897.38803,Cluster-21897.26258
GO:0043436	oxoacid metabolic process	biological_process	0.086813	0.79463	174	2752	2430	43909	Cluster-21897.63488,Cluster-21897.98711,Cluster-21897.46388,Cluster-21897.84647,Cluster-23888.5,Cluster-21897.29110,Cluster-14078.0,Cluster-21897.58210,Cluster-21897.59831,Cluster-21897.67693,Cluster-21897.82991,Cluster-21897.54900,Cluster-16962.0,Cluster-21897.11505,Cluster-21897.30372,Cluster-14760.0,Cluster-21897.103808,Cluster-13840.0,Cluster-21897.82930,Cluster-21897.54385,Cluster-21897.5570…
GO:0019835	cytolysis	biological_process	0.08806	0.80348	8	2752	73	43909	Cluster-21897.79361,Cluster-21897.70399,Cluster-21897.67310,Cluster-23715.0,Cluster-21897.23158,Cluster-21897.65305,Cluster-21897.54727,Cluster-21897.65978
GO:0006082	organic acid metabolic process	biological_process	0.088086	0.80348	174	2752	2432	43909	Cluster-21897.53610,Cluster-4209.0,Cluster-21897.90990,Cluster-21897.61765,Cluster-21897.25528,Cluster-15548.0,Cluster-16448.0,Cluster-21897.65005,Cluster-21897.33699,Cluster-21897.34323,Cluster-3074.0,Cluster-21897.31316,Cluster-21897.65223,Cluster-21897.25443,Cluster-21897.57434,Cluster-21897.16659,Cluster-21897.60343,Cluster-21897.83642,Cluster-21897.76570,Cluster-21897.18179,Cluster-21897.658…
GO:0017148	negative regulation of translation	biological_process	0.089126	0.80897	4	2752	27	43909	Cluster-21897.65261,Cluster-21897.74818,Cluster-21897.32884,Cluster-21897.55495
GO:0034249	negative regulation of cellular amide metabolic process	biological_process	0.089126	0.80897	4	2752	27	43909	Cluster-21897.65261,Cluster-21897.74818,Cluster-21897.32884,Cluster-21897.55495
GO:0005096	GTPase activator activity	molecular_function	0.089339	0.80897	18	2752	194	43909	Cluster-21897.51865,Cluster-9823.2,Cluster-21897.75008,Cluster-21897.5181,Cluster-21897.57302,Cluster-21897.28248,Cluster-21897.9144,Cluster-21897.76570,Cluster-21897.52560,Cluster-21897.84669,Cluster-21897.99048,Cluster-21897.38596,Cluster-21897.64669,Cluster-21897.16850,Cluster-21897.46824,Cluster-21897.41365,Cluster-21897.37694,Cluster-21897.94137
GO:0008384	IkappaB kinase activity	molecular_function	0.089457	0.80897	2	2752	8	43909	Cluster-21897.73201,Cluster-21897.51823
GO:0008385	IkappaB kinase complex	cellular_component	0.089457	0.80897	2	2752	8	43909	Cluster-21897.51823,Cluster-21897.73201
GO:0070008	serine-type exopeptidase activity	molecular_function	0.089708	0.80984	12	2752	122	43909	Cluster-21897.23054,Cluster-21897.95311,Cluster-21897.11744,Cluster-21897.59366,Cluster-21897.62759,Cluster-21897.48862,Cluster-13774.0,Cluster-21897.48272,Cluster-21897.12666,Cluster-21897.36118,Cluster-21897.42537,Cluster-21897.100266
GO:0051302	regulation of cell division	biological_process	0.090274	0.80984	16	2752	172	43909	Cluster-21897.32379,Cluster-1552.0,Cluster-3579.0,Cluster-21897.59283,Cluster-21897.99535,Cluster-19228.0,Cluster-21897.60446,Cluster-21897.66462,Cluster-21897.29569,Cluster-21897.706,Cluster-21897.14172,Cluster-21897.40503,Cluster-21897.88484,Cluster-19779.0,Cluster-21897.7372,Cluster-20237.0
GO:0016624	oxidoreductase activity, acting on the aldehyde or oxo group of donors, disulfide as acceptor	molecular_function	0.090385	0.80984	4	2752	26	43909	Cluster-21897.84747,Cluster-21897.58466,Cluster-21897.63991,Cluster-21897.47409
GO:0008191	metalloendopeptidase inhibitor activity	molecular_function	0.090479	0.80984	3	2752	17	43909	Cluster-21897.52648,Cluster-21897.52647,Cluster-21897.31474
GO:0010576	metalloenzyme regulator activity	molecular_function	0.090479	0.80984	3	2752	17	43909	Cluster-21897.52648,Cluster-21897.31474,Cluster-21897.52647
GO:0048551	metalloenzyme inhibitor activity	molecular_function	0.090479	0.80984	3	2752	17	43909	Cluster-21897.31474,Cluster-21897.52647,Cluster-21897.52648
GO:0045930	negative regulation of mitotic cell cycle	biological_process	0.090746	0.81018	10	2752	93	43909	Cluster-21897.29569,Cluster-21897.6721,Cluster-21897.99535,Cluster-19228.0,Cluster-21897.32379,Cluster-19779.0,Cluster-21897.7372,Cluster-20237.0,Cluster-21897.706,Cluster-21897.14172
GO:0005665	DNA-directed RNA polymerase II, core complex	cellular_component	0.091433	0.81018	4	2752	28	43909	Cluster-22832.0,Cluster-21897.98667,Cluster-21897.105583,Cluster-21897.9975
GO:1901362	organic cyclic compound biosynthetic process	biological_process	0.091876	0.81018	390	2752	5793	43909	Cluster-21897.8226,Cluster-21024.0,Cluster-1427.0,Cluster-21897.7434,Cluster-4785.0,Cluster-21897.39740,Cluster-21897.62407,Cluster-2140.0,Cluster-21897.47844,Cluster-21897.27463,Cluster-21897.22327,Cluster-21897.12303,Cluster-15101.0,Cluster-21897.49308,Cluster-21897.32404,Cluster-21897.29936,Cluster-21897.66000,Cluster-21897.82009,Cluster-21897.106756,Cluster-21897.84012,Cluster-21897.107167,Cl…
GO:0016569	covalent chromatin modification	biological_process	0.092057	0.81018	7	2752	61	43909	Cluster-21897.90190,Cluster-21897.70418,Cluster-21897.83642,Cluster-21897.67693,Cluster-21897.89143,Cluster-21897.66000,Cluster-21897.65621
GO:0016570	histone modification	biological_process	0.092057	0.81018	7	2752	61	43909	Cluster-21897.65621,Cluster-21897.66000,Cluster-21897.89143,Cluster-21897.67693,Cluster-21897.83642,Cluster-21897.70418,Cluster-21897.90190
GO:0000255	allantoin metabolic process	biological_process	0.092095	0.81018	2	2752	8	43909	Cluster-21897.94508,Cluster-21897.81845
GO:0000256	allantoin catabolic process	biological_process	0.092095	0.81018	2	2752	8	43909	Cluster-21897.81845,Cluster-21897.94508
GO:0043605	cellular amide catabolic process	biological_process	0.092095	0.81018	2	2752	8	43909	Cluster-21897.81845,Cluster-21897.94508
GO:0005923	bicellular tight junction	cellular_component	0.092213	0.81018	3	2752	16	43909	Cluster-21897.56787,Cluster-21897.55385,Cluster-21897.54720
GO:0043296	apical junction complex	cellular_component	0.092213	0.81018	3	2752	16	43909	Cluster-21897.56787,Cluster-21897.54720,Cluster-21897.55385
GO:0070160	occluding junction	cellular_component	0.092213	0.81018	3	2752	16	43909	Cluster-21897.54720,Cluster-21897.55385,Cluster-21897.56787
GO:0006625	protein targeting to peroxisome	biological_process	0.092998	0.81164	4	2752	26	43909	Cluster-21897.77696,Cluster-21897.74383,Cluster-21897.65053,Cluster-21897.67745
GO:0043574	peroxisomal transport	biological_process	0.092998	0.81164	4	2752	26	43909	Cluster-21897.67745,Cluster-21897.65053,Cluster-21897.77696,Cluster-21897.74383
GO:0072662	protein localization to peroxisome	biological_process	0.092998	0.81164	4	2752	26	43909	Cluster-21897.77696,Cluster-21897.74383,Cluster-21897.67745,Cluster-21897.65053
GO:0072663	establishment of protein localization to peroxisome	biological_process	0.092998	0.81164	4	2752	26	43909	Cluster-21897.77696,Cluster-21897.74383,Cluster-21897.67745,Cluster-21897.65053
GO:0008023	transcription elongation factor complex	cellular_component	0.093407	0.81387	5	2752	38	43909	Cluster-21897.33777,Cluster-21897.22327,Cluster-21897.66000,Cluster-4516.0,Cluster-21897.65621
GO:0009432	SOS response	biological_process	0.094581	0.82273	4	2752	28	43909	Cluster-21897.56816,Cluster-21897.60451,Cluster-21897.56815,Cluster-2613.0
GO:0004733	pyridoxamine-phosphate oxidase activity	molecular_function	0.094934	0.82444	3	2752	17	43909	Cluster-21897.15131,Cluster-21897.19759,Cluster-21897.90975
GO:0035737	injection of substance in to other organism	biological_process	0.096397	0.82892	2	2752	9	43909	Cluster-21897.52648,Cluster-21897.52647
GO:0035738	envenomation resulting in modification of morphology or physiology of other organism	biological_process	0.096397	0.82892	2	2752	9	43909	Cluster-21897.52648,Cluster-21897.52647
GO:0044559	envenomation resulting in modulation of voltage-gated potassium channel activity in other organism	biological_process	0.096397	0.82892	2	2752	9	43909	Cluster-21897.52648,Cluster-21897.52647
GO:0044560	envenomation resulting in modulation of ion channel activity in other organism	biological_process	0.096397	0.82892	2	2752	9	43909	Cluster-21897.52647,Cluster-21897.52648
GO:0044562	envenomation resulting in negative regulation of voltage-gated potassium channel activity in other organism	biological_process	0.096397	0.82892	2	2752	9	43909	Cluster-21897.52648,Cluster-21897.52647
GO:0044564	envenomation resulting in occlusion of the pore of voltage-gated potassium channel in other organism	biological_process	0.096397	0.82892	2	2752	9	43909	Cluster-21897.52647,Cluster-21897.52648
GO:0005164	tumor necrosis factor receptor binding	molecular_function	0.097156	0.83159	3	2752	16	43909	Cluster-21897.51789,Cluster-21897.43018,Cluster-21897.43849
GO:0032813	tumor necrosis factor receptor superfamily binding	molecular_function	0.097156	0.83159	3	2752	16	43909	Cluster-21897.51789,Cluster-21897.43018,Cluster-21897.43849
GO:0009186	deoxyribonucleoside diphosphate metabolic process	biological_process	0.097208	0.83159	4	2752	27	43909	Cluster-21897.101719,Cluster-21897.72551,Cluster-21897.100186,Cluster-21897.13267
GO:0016586	RSC complex	cellular_component	0.097428	0.83159	2	2752	9	43909	Cluster-21897.9680,Cluster-21897.5093
GO:0016798	hydrolase activity, acting on glycosyl bonds	molecular_function	0.097499	0.83159	49	2752	633	43909	Cluster-21897.90571,Cluster-21897.56404,Cluster-21897.59884,Cluster-21897.69521,Cluster-21897.56809,Cluster-21897.55032,Cluster-21897.50360,Cluster-3926.0,Cluster-21897.66495,Cluster-3166.0,Cluster-21897.55081,Cluster-21897.64266,Cluster-21897.34930,Cluster-21897.75953,Cluster-21897.7362,Cluster-21897.37004,Cluster-21897.13479,Cluster-21897.57014,Cluster-21897.52486,Cluster-21897.57463,Cluster-21…
GO:0009887	organ morphogenesis	biological_process	0.098334	0.83721	2	2752	9	43909	Cluster-21897.47171,Cluster-21897.50071
GO:0006072	glycerol-3-phosphate metabolic process	biological_process	0.098476	0.83721	4	2752	29	43909	Cluster-2881.0,Cluster-21897.61375,Cluster-21897.53521,Cluster-21897.98362
GO:0004367	glycerol-3-phosphate dehydrogenase [NAD+] activity	molecular_function	0.099242	0.84235	2	2752	9	43909	Cluster-21897.98362,Cluster-2881.0
GO:0007127	meiosis I	biological_process	0.099646	0.84296	7	2752	63	43909	Cluster-21897.59283,Cluster-21897.40503,Cluster-9673.0,Cluster-21897.61030,Cluster-21897.95748,Cluster-21897.54497,Cluster-21897.66462
GO:0070887	cellular response to chemical stimulus	biological_process	0.099671	0.84296	26	2752	302	43909	Cluster-21897.71998,Cluster-21897.29937,Cluster-21897.94783,Cluster-21897.39132,Cluster-21897.51379,Cluster-21897.72449,Cluster-21897.68400,Cluster-21897.44397,Cluster-21897.3333,Cluster-21897.100904,Cluster-21897.65889,Cluster-21897.90189,Cluster-21897.53590,Cluster-21897.22027,Cluster-21897.53429,Cluster-21897.17074,Cluster-21897.93600,Cluster-21897.56169,Cluster-21897.23945,Cluster-21897.34379…
GO:0006011	UDP-glucose metabolic process	biological_process	0.099794	0.84296	2	2752	10	43909	Cluster-21897.73635,Cluster-21897.30335
GO:0044238	primary metabolic process	biological_process	0.10025	0.84546	1264	2752	19457	43909	Cluster-21897.9680,Cluster-21897.17135,Cluster-21897.55371,Cluster-21897.67095,Cluster-21897.53948,Cluster-21897.7194,Cluster-21897.36665,Cluster-1395.0,Cluster-21897.70110,Cluster-21897.34705,Cluster-21897.58693,Cluster-21897.8845,Cluster-21897.95311,Cluster-21897.100379,Cluster-21897.55170,Cluster-21897.60446,Cluster-21897.56514,Cluster-21897.70875,Cluster-21897.53521,Cluster-21897.71346,Cluste…
GO:0044267	cellular protein metabolic process	biological_process	0.10069	0.8478	332	2752	4910	43909	Cluster-21897.70418,Cluster-21897.103206,Cluster-20237.0,Cluster-2286.0,Cluster-21897.65624,Cluster-1770.0,Cluster-21897.42796,Cluster-3176.0,Cluster-21897.32994,Cluster-21897.61915,Cluster-2235.0,Cluster-21897.61490,Cluster-21897.8380,Cluster-21897.4210,Cluster-21897.55368,Cluster-21897.45135,Cluster-21897.81778,Cluster-21897.92298,Cluster-21897.51544,Cluster-21897.62761,Cluster-21897.15612,Clus…
GO:0051028	mRNA transport	biological_process	0.10161	0.85345	12	2752	125	43909	Cluster-21897.38272,Cluster-2035.0,Cluster-4817.0,Cluster-21897.33777,Cluster-21897.74424,Cluster-21897.7194,Cluster-17003.0,Cluster-21897.22327,Cluster-4516.0,Cluster-3989.2,Cluster-1883.0,Cluster-21897.67481
GO:0003989	acetyl-CoA carboxylase activity	molecular_function	0.10217	0.85345	4	2752	28	43909	Cluster-21897.36893,Cluster-21897.6721,Cluster-21897.26796,Cluster-21897.32379
GO:0009317	acetyl-CoA carboxylase complex	cellular_component	0.10217	0.85345	4	2752	28	43909	Cluster-21897.26796,Cluster-21897.32379,Cluster-21897.36893,Cluster-21897.6721
GO:0016421	CoA carboxylase activity	molecular_function	0.10217	0.85345	4	2752	28	43909	Cluster-21897.36893,Cluster-21897.6721,Cluster-21897.32379,Cluster-21897.26796
GO:0016885	ligase activity, forming carbon-carbon bonds	molecular_function	0.10217	0.85345	4	2752	28	43909	Cluster-21897.32379,Cluster-21897.26796,Cluster-21897.36893,Cluster-21897.6721
GO:0006835	dicarboxylic acid transport	biological_process	0.10307	0.8596	7	2752	64	43909	Cluster-21897.55267,Cluster-21897.64356,Cluster-25375.3,Cluster-21897.8226,Cluster-21897.30501,Cluster-21897.102233,Cluster-21897.71335
GO:0051783	regulation of nuclear division	biological_process	0.10329	0.86003	12	2752	121	43909	Cluster-19228.0,Cluster-21897.32379,Cluster-21897.99535,Cluster-21897.59283,Cluster-21897.29569,Cluster-21897.66462,Cluster-21897.40503,Cluster-21897.14172,Cluster-21897.706,Cluster-20237.0,Cluster-21897.7372,Cluster-19779.0
GO:0044723	single-organism carbohydrate metabolic process	biological_process	0.10457	0.86818	65	2752	867	43909	Cluster-1560.0,Cluster-16448.0,Cluster-15548.0,Cluster-21897.51935,Cluster-21897.101706,Cluster-21897.30807,Cluster-9760.0,Cluster-21897.52093,Cluster-21897.30884,Cluster-21897.55236,Cluster-13369.1,Cluster-21897.57434,Cluster-21897.63529,Cluster-4940.0,Cluster-21897.55835,Cluster-21897.43018,Cluster-15530.1,Cluster-21897.62004,Cluster-1935.0,Cluster-21897.80713,Cluster-21897.70840,Cluster-21897.…
GO:0016903	oxidoreductase activity, acting on the aldehyde or oxo group of donors	molecular_function	0.1046	0.86818	13	2752	138	43909	Cluster-21897.49716,Cluster-21897.60743,Cluster-21897.47454,Cluster-21568.0,Cluster-21897.24633,Cluster-21897.58466,Cluster-21897.47409,Cluster-21897.63991,Cluster-21897.45938,Cluster-16962.0,Cluster-21897.84747,Cluster-21897.52234,Cluster-21897.26501
GO:0050215	propanediol dehydratase activity	molecular_function	0.10496	0.86888	2	2752	9	43909	Cluster-21897.49372,Cluster-21897.62932
GO:0016247	channel regulator activity	molecular_function	0.10501	0.86888	19	2752	232	43909	Cluster-16161.0,Cluster-21897.39289,Cluster-21897.78223,Cluster-3166.0,Cluster-21897.55938,Cluster-21897.55046,Cluster-21897.51352,Cluster-21897.55338,Cluster-21897.55544,Cluster-18045.0,Cluster-21897.55348,Cluster-21897.10022,Cluster-21897.55873,Cluster-21897.68009,Cluster-9784.1,Cluster-21897.44599,Cluster-21897.40920,Cluster-21897.55687,Cluster-21897.82518
GO:0043492	ATPase activity, coupled to movement of substances	molecular_function	0.10601	0.87579	25	2752	292	43909	Cluster-21897.73831,Cluster-21897.60445,Cluster-21897.38596,Cluster-21897.87991,Cluster-21897.52560,Cluster-21897.77353,Cluster-21897.66725,Cluster-21897.2225,Cluster-21897.51865,Cluster-21897.73272,Cluster-21897.37634,Cluster-21897.29251,Cluster-21897.65320,Cluster-21897.101706,Cluster-21897.47836,Cluster-21897.94254,Cluster-21897.60448,Cluster-21897.854,Cluster-21897.40893,Cluster-25303.0,Clust…
GO:0005525	GTP binding	molecular_function	0.10666	0.87972	71	2752	939	43909	Cluster-21897.39237,Cluster-21897.38034,Cluster-21897.47836,Cluster-21897.91948,Cluster-21897.54886,Cluster-21897.67172,Cluster-21897.64904,Cluster-21897.854,Cluster-21897.40254,Cluster-21897.32292,Cluster-21897.14506,Cluster-24675.0,Cluster-12340.0,Cluster-24328.5,Cluster-21897.8092,Cluster-21897.101255,Cluster-5142.0,Cluster-21897.9645,Cluster-19228.0,Cluster-21897.8091,Cluster-21897.14172,Clus…
GO:0034754	cellular hormone metabolic process	biological_process	0.10733	0.88385	10	2752	97	43909	Cluster-21897.56501,Cluster-21897.47454,Cluster-21897.49716,Cluster-21897.59154,Cluster-21897.42008,Cluster-21897.49737,Cluster-21897.52234,Cluster-22309.0,Cluster-21897.74205,Cluster-21897.74206
GO:0072528	pyrimidine-containing compound biosynthetic process	biological_process	0.10765	0.88475	11	2752	120	43909	Cluster-21897.39067,Cluster-21897.84739,Cluster-11393.0,Cluster-21897.54411,Cluster-21897.47552,Cluster-21897.44892,Cluster-21897.32404,Cluster-21897.59109,Cluster-21897.20566,Cluster-21897.36442,Cluster-21897.93876
GO:0031369	translation initiation factor binding	molecular_function	0.10777	0.88475	3	2752	18	43909	Cluster-21897.65261,Cluster-21897.55495,Cluster-21897.32884
GO:0016638	oxidoreductase activity, acting on the CH-NH2 group of donors	molecular_function	0.10859	0.8885	6	2752	52	43909	Cluster-12678.0,Cluster-21897.62983,Cluster-21897.15131,Cluster-21897.19759,Cluster-21897.90975,Cluster-21897.54054
GO:0016485	protein processing	biological_process	0.10897	0.8885	13	2752	145	43909	Cluster-21897.103595,Cluster-21897.76272,Cluster-21897.72508,Cluster-2815.0,Cluster-21897.97402,Cluster-21897.67600,Cluster-21897.62796,Cluster-21897.13652,Cluster-21897.60087,Cluster-21897.83284,Cluster-21897.34978,Cluster-21897.61568,Cluster-21897.50340
GO:0051604	protein maturation	biological_process	0.10897	0.8885	13	2752	145	43909	Cluster-21897.72508,Cluster-21897.76272,Cluster-21897.103595,Cluster-21897.60087,Cluster-21897.13652,Cluster-21897.62796,Cluster-21897.97402,Cluster-21897.67600,Cluster-2815.0,Cluster-21897.83284,Cluster-21897.34978,Cluster-21897.50340,Cluster-21897.61568
GO:0032787	monocarboxylic acid metabolic process	biological_process	0.10949	0.8885	55	2752	718	43909	Cluster-21897.35324,Cluster-21897.41198,Cluster-21897.73027,Cluster-21897.26501,Cluster-21897.65321,Cluster-21897.82991,Cluster-21897.53521,Cluster-23888.5,Cluster-21897.43770,Cluster-21897.98711,Cluster-21897.84647,Cluster-21897.6721,Cluster-21897.36893,Cluster-21897.66699,Cluster-21897.61829,Cluster-21897.56421,Cluster-21897.49617,Cluster-21897.61375,Cluster-21897.96649,Cluster-21897.48045,Clus…
GO:0019089	transmission of virus	biological_process	0.10981	0.8885	3	2752	18	43909	Cluster-21897.55689,Cluster-21897.56382,Cluster-21897.65299
GO:0044007	dissemination or transmission of symbiont from host	biological_process	0.10981	0.8885	3	2752	18	43909	Cluster-21897.65299,Cluster-21897.56382,Cluster-21897.55689
GO:0051821	dissemination or transmission of organism from other organism involved in symbiotic interaction	biological_process	0.10981	0.8885	3	2752	18	43909	Cluster-21897.56382,Cluster-21897.55689,Cluster-21897.65299
GO:0044262	cellular carbohydrate metabolic process	biological_process	0.10996	0.8885	32	2752	400	43909	Cluster-21897.57982,Cluster-21897.57981,Cluster-21897.69521,Cluster-21897.43770,Cluster-21897.57744,Cluster-21897.53521,Cluster-21897.64266,Cluster-21897.62796,Cluster-21897.46278,Cluster-21897.50424,Cluster-24671.0,Cluster-21897.52093,Cluster-21897.30884,Cluster-21897.55236,Cluster-1560.0,Cluster-15548.0,Cluster-9760.0,Cluster-21897.101706,Cluster-21897.47891,Cluster-21897.30807,Cluster-21897.43…
GO:0004649	poly(ADP-ribose) glycohydrolase activity	molecular_function	0.11032	0.8885	2	2752	9	43909	Cluster-3166.0,Cluster-21897.7362
GO:0006403	RNA localization	biological_process	0.11043	0.8885	15	2752	167	43909	Cluster-1883.0,Cluster-21897.67481,Cluster-21897.22327,Cluster-3989.2,Cluster-4516.0,Cluster-21897.55422,Cluster-21897.33777,Cluster-17003.0,Cluster-21897.7194,Cluster-21897.74424,Cluster-21897.53677,Cluster-21897.53676,Cluster-21897.38272,Cluster-2035.0,Cluster-4817.0
GO:0050657	nucleic acid transport	biological_process	0.11043	0.8885	15	2752	167	43909	Cluster-21897.33777,Cluster-17003.0,Cluster-21897.74424,Cluster-21897.7194,Cluster-21897.53676,Cluster-21897.53677,Cluster-21897.38272,Cluster-2035.0,Cluster-4817.0,Cluster-1883.0,Cluster-21897.67481,Cluster-21897.22327,Cluster-3989.2,Cluster-21897.55422,Cluster-4516.0
GO:0050658	RNA transport	biological_process	0.11043	0.8885	15	2752	167	43909	Cluster-21897.22327,Cluster-3989.2,Cluster-21897.55422,Cluster-4516.0,Cluster-1883.0,Cluster-21897.67481,Cluster-21897.53676,Cluster-21897.53677,Cluster-21897.38272,Cluster-2035.0,Cluster-4817.0,Cluster-21897.33777,Cluster-17003.0,Cluster-21897.74424,Cluster-21897.7194
GO:0051236	establishment of RNA localization	biological_process	0.11043	0.8885	15	2752	167	43909	Cluster-1883.0,Cluster-21897.67481,Cluster-21897.22327,Cluster-4516.0,Cluster-21897.55422,Cluster-3989.2,Cluster-21897.33777,Cluster-21897.74424,Cluster-21897.7194,Cluster-17003.0,Cluster-21897.38272,Cluster-21897.53677,Cluster-21897.53676,Cluster-4817.0,Cluster-2035.0
GO:0018149	peptide cross-linking	biological_process	0.11061	0.88857	3	2752	17	43909	Cluster-21897.67095,Cluster-21897.82559,Cluster-21897.30241
GO:0042175	nuclear outer membrane-endoplasmic reticulum membrane network	cellular_component	0.11275	0.89829	39	2752	502	43909	Cluster-21897.84970,Cluster-21897.50340,Cluster-21897.67308,Cluster-21897.57871,Cluster-21897.109150,Cluster-21897.60312,Cluster-21897.55718,Cluster-21897.55689,Cluster-21897.52863,Cluster-21897.61568,Cluster-2815.0,Cluster-21897.75628,Cluster-21897.67600,Cluster-21897.117,Cluster-21897.47906,Cluster-21897.103595,Cluster-21897.62004,Cluster-21897.87429,Cluster-21897.7624,Cluster-21897.1600,Cluste…
GO:0032561	guanyl ribonucleotide binding	molecular_function	0.11364	0.89829	71	2752	943	43909	Cluster-21897.14506,Cluster-24675.0,Cluster-21897.8092,Cluster-12340.0,Cluster-24328.5,Cluster-21897.101255,Cluster-21897.38034,Cluster-21897.39237,Cluster-21897.47836,Cluster-21897.54886,Cluster-21897.91948,Cluster-21897.67172,Cluster-21897.854,Cluster-21897.64904,Cluster-21897.32292,Cluster-21897.40254,Cluster-21897.57502,Cluster-21897.53283,Cluster-21897.100707,Cluster-21897.70806,Cluster-2127…
GO:0005549	odorant binding	molecular_function	0.11366	0.89829	4	2752	31	43909	Cluster-21897.37537,Cluster-21897.68630,Cluster-21897.64075,Cluster-21897.45865
GO:0006081	cellular aldehyde metabolic process	biological_process	0.1137	0.89829	23	2752	272	43909	Cluster-18321.2,Cluster-21897.55032,Cluster-21897.82991,Cluster-21897.30807,Cluster-21897.53521,Cluster-21897.34639,Cluster-21897.98711,Cluster-21897.66699,Cluster-21897.84647,Cluster-21897.43770,Cluster-15530.1,Cluster-1935.0,Cluster-21897.70840,Cluster-21897.56421,Cluster-21897.49617,Cluster-21897.46278,Cluster-21897.82930,Cluster-21897.45938,Cluster-21897.44934,Cluster-21897.41006,Cluster-2189…
GO:0044743	intracellular protein transmembrane import	biological_process	0.11378	0.89829	7	2752	65	43909	Cluster-21897.64384,Cluster-21897.52507,Cluster-21897.77696,Cluster-21897.74383,Cluster-21897.51213,Cluster-21897.67745,Cluster-21897.65053
GO:0065002	intracellular protein transmembrane transport	biological_process	0.11378	0.89829	7	2752	65	43909	Cluster-21897.64384,Cluster-21897.52507,Cluster-21897.77696,Cluster-21897.74383,Cluster-21897.51213,Cluster-21897.67745,Cluster-21897.65053
GO:0019438	aromatic compound biosynthetic process	biological_process	0.1139	0.89829	373	2752	5564	43909	Cluster-21897.9963,Cluster-21897.41103,Cluster-21897.24185,Cluster-21897.61568,Cluster-21897.63529,Cluster-1592.0,Cluster-21897.40388,Cluster-21897.56787,Cluster-21897.104569,Cluster-21897.24633,Cluster-21897.97061,Cluster-3535.0,Cluster-21897.9975,Cluster-21897.32262,Cluster-21897.23403,Cluster-21897.90189,Cluster-21897.41551,Cluster-3382.0,Cluster-21897.63733,Cluster-21897.52877,Cluster-21897.3…
GO:0044248	cellular catabolic process	biological_process	0.1148	0.89829	124	2752	1733	43909	Cluster-1770.0,Cluster-21897.14172,Cluster-21897.54095,Cluster-21897.7121,Cluster-20237.0,Cluster-1824.0,Cluster-21897.52740,Cluster-16034.0,Cluster-19228.0,Cluster-21897.15743,Cluster-21897.99535,Cluster-21897.105348,Cluster-21897.1251,Cluster-21897.82428,Cluster-21897.66315,Cluster-21897.47891,Cluster-21897.52480,Cluster-21897.90190,Cluster-4834.0,Cluster-21897.22636,Cluster-21897.7897,Cluster-…
GO:0030269	tetrahydromethanopterin S-methyltransferase activity	molecular_function	0.11514	0.89829	6	2752	49	43909	Cluster-21897.79969,Cluster-21897.65866,Cluster-21897.65867,Cluster-21897.79971,Cluster-21897.24186,Cluster-21897.71346
GO:0042086	5-methyl-5,6,7,8-tetrahydromethanopterin-dependent methyltransferase activity	molecular_function	0.11514	0.89829	6	2752	49	43909	Cluster-21897.65866,Cluster-21897.79969,Cluster-21897.71346,Cluster-21897.24186,Cluster-21897.79971,Cluster-21897.65867
GO:0005388	calcium-transporting ATPase activity	molecular_function	0.11531	0.89829	4	2752	27	43909	Cluster-21897.38596,Cluster-21897.52914,Cluster-21897.52560,Cluster-21897.51865
GO:0016528	sarcoplasm	cellular_component	0.11531	0.89829	4	2752	27	43909	Cluster-21897.52914,Cluster-21897.51865,Cluster-21897.52560,Cluster-21897.38596
GO:0016529	sarcoplasmic reticulum	cellular_component	0.11531	0.89829	4	2752	27	43909	Cluster-21897.52560,Cluster-21897.51865,Cluster-21897.52914,Cluster-21897.38596
GO:0004867	serine-type endopeptidase inhibitor activity	molecular_function	0.11674	0.89829	10	2752	103	43909	Cluster-21897.67095,Cluster-21897.91819,Cluster-21897.44513,Cluster-21897.100491,Cluster-21897.31474,Cluster-21897.41042,Cluster-21897.62832,Cluster-3226.0,Cluster-21897.64498,Cluster-21897.41329
GO:0008238	exopeptidase activity	molecular_function	0.11742	0.89829	27	2752	330	43909	Cluster-21897.42537,Cluster-21897.56339,Cluster-21897.100266,Cluster-21897.23912,Cluster-21897.69949,Cluster-21897.43794,Cluster-21897.62759,Cluster-21897.48862,Cluster-21897.62986,Cluster-21897.81718,Cluster-21897.51953,Cluster-21897.102933,Cluster-3123.0,Cluster-21897.95311,Cluster-21897.79288,Cluster-21897.36118,Cluster-21897.55648,Cluster-21897.57077,Cluster-21897.39320,Cluster-21897.12666,Cl…
GO:0015980	energy derivation by oxidation of organic compounds	biological_process	0.11772	0.89829	38	2752	490	43909	Cluster-21897.71346,Cluster-21897.65866,Cluster-21897.16850,Cluster-21897.94529,Cluster-21897.58740,Cluster-21897.40254,Cluster-21897.56517,Cluster-21897.41198,Cluster-21897.81217,Cluster-21897.37211,Cluster-21897.27833,Cluster-21897.36405,Cluster-21897.43066,Cluster-25375.3,Cluster-21897.89154,Cluster-21897.98236,Cluster-21897.27824,Cluster-21897.54385,Cluster-21897.29788,Cluster-21897.3291,Clus…
GO:0010817	regulation of hormone levels	biological_process	0.11779	0.89829	10	2752	99	43909	Cluster-21897.56501,Cluster-21897.49716,Cluster-21897.42008,Cluster-21897.59154,Cluster-21897.47454,Cluster-21897.52234,Cluster-22309.0,Cluster-21897.49737,Cluster-21897.74205,Cluster-21897.74206
GO:0042445	hormone metabolic process	biological_process	0.11779	0.89829	10	2752	99	43909	Cluster-21897.42008,Cluster-21897.59154,Cluster-21897.49716,Cluster-21897.47454,Cluster-21897.56501,Cluster-21897.74206,Cluster-21897.74205,Cluster-22309.0,Cluster-21897.52234,Cluster-21897.49737
GO:0000723	telomere maintenance	biological_process	0.11913	0.89829	12	2752	135	43909	Cluster-21897.48992,Cluster-21897.108352,Cluster-21897.86956,Cluster-21897.95821,Cluster-21897.52857,Cluster-21897.54543,Cluster-21897.60446,Cluster-21897.52131,Cluster-21897.106794,Cluster-21897.49102,Cluster-21897.49458,Cluster-21897.47282
GO:0032200	telomere organization	biological_process	0.11913	0.89829	12	2752	135	43909	Cluster-21897.48992,Cluster-21897.108352,Cluster-21897.86956,Cluster-21897.52857,Cluster-21897.95821,Cluster-21897.54543,Cluster-21897.60446,Cluster-21897.52131,Cluster-21897.49458,Cluster-21897.49102,Cluster-21897.106794,Cluster-21897.47282
GO:0060249	anatomical structure homeostasis	biological_process	0.11913	0.89829	12	2752	135	43909	Cluster-21897.60446,Cluster-21897.52131,Cluster-21897.106794,Cluster-21897.49102,Cluster-21897.49458,Cluster-21897.47282,Cluster-21897.48992,Cluster-21897.108352,Cluster-21897.86956,Cluster-21897.95821,Cluster-21897.52857,Cluster-21897.54543
GO:0031406	carboxylic acid binding	molecular_function	0.11974	0.89829	6	2752	55	43909	Cluster-21897.66431,Cluster-21897.99583,Cluster-21897.99584,Cluster-21897.21135,Cluster-21897.8887,Cluster-21897.8430
GO:0043177	organic acid binding	molecular_function	0.11974	0.89829	6	2752	55	43909	Cluster-21897.21135,Cluster-21897.99584,Cluster-21897.8887,Cluster-21897.8430,Cluster-21897.66431,Cluster-21897.99583
GO:0045149	acetoin metabolic process	biological_process	0.11999	0.89829	2	2752	9	43909	Cluster-21897.21734,Cluster-21897.21735
GO:0045151	acetoin biosynthetic process	biological_process	0.11999	0.89829	2	2752	9	43909	Cluster-21897.21735,Cluster-21897.21734
GO:0047605	acetolactate decarboxylase activity	molecular_function	0.11999	0.89829	2	2752	9	43909	Cluster-21897.21734,Cluster-21897.21735
GO:0030682	evasion or tolerance of host defense response	biological_process	0.12049	0.89829	5	2752	43	43909	Cluster-21897.55908,Cluster-21897.59940,Cluster-21897.56597,Cluster-21897.55749,Cluster-21897.55056
GO:0051807	evasion or tolerance of defense response of other organism involved in symbiotic interaction	biological_process	0.12049	0.89829	5	2752	43	43909	Cluster-21897.56597,Cluster-21897.55908,Cluster-21897.59940,Cluster-21897.55056,Cluster-21897.55749
GO:0008408	3'-5' exonuclease activity	molecular_function	0.12051	0.89829	13	2752	137	43909	Cluster-21897.87517,Cluster-21897.61991,Cluster-21897.60451,Cluster-21897.38654,Cluster-21897.30807,Cluster-21897.47836,Cluster-21897.60209,Cluster-21897.74303,Cluster-21897.56815,Cluster-21897.78636,Cluster-21897.87512,Cluster-21897.50189,Cluster-21897.56816
GO:0021549	cerebellum development	biological_process	0.12121	0.89829	1	2752	2	43909	Cluster-21897.10981
GO:0022037	metencephalon development	biological_process	0.12121	0.89829	1	2752	2	43909	Cluster-21897.10981
GO:0030902	hindbrain development	biological_process	0.12121	0.89829	1	2752	2	43909	Cluster-21897.10981
GO:0016765	transferase activity, transferring alkyl or aryl (other than methyl) groups	molecular_function	0.12164	0.89829	12	2752	130	43909	Cluster-21897.60606,Cluster-21897.54784,Cluster-21897.28771,Cluster-21897.52753,Cluster-21897.62983,Cluster-21897.91138,Cluster-21897.29110,Cluster-21897.54411,Cluster-21897.106756,Cluster-21897.23102,Cluster-21897.49889,Cluster-21897.53948
GO:0006766	vitamin metabolic process	biological_process	0.12234	0.89829	42	2752	534	43909	Cluster-21897.56159,Cluster-21897.15131,Cluster-21897.56169,Cluster-21897.25443,Cluster-21897.23945,Cluster-21897.98362,Cluster-21897.65867,Cluster-21897.76680,Cluster-21897.66000,Cluster-2881.0,Cluster-21897.79969,Cluster-21897.66605,Cluster-21897.16659,Cluster-21897.44934,Cluster-21897.79971,Cluster-21897.20566,Cluster-21897.34743,Cluster-21897.3333,Cluster-21897.65889,Cluster-21897.54411,Clust…
GO:0006767	water-soluble vitamin metabolic process	biological_process	0.12234	0.89829	42	2752	534	43909	Cluster-21897.57704,Cluster-21897.53521,Cluster-21897.107042,Cluster-21897.19759,Cluster-21897.24186,Cluster-21897.44397,Cluster-21897.26501,Cluster-21897.65866,Cluster-21897.51379,Cluster-21897.71346,Cluster-21897.87115,Cluster-21897.107041,Cluster-13840.0,Cluster-21897.56421,Cluster-21897.61375,Cluster-21897.93600,Cluster-21897.90975,Cluster-21897.48045,Cluster-21897.58436,Cluster-21897.53590,C…
GO:0007094	mitotic spindle assembly checkpoint	biological_process	0.1231	0.89829	9	2752	86	43909	Cluster-19228.0,Cluster-21897.32379,Cluster-21897.99535,Cluster-21897.29569,Cluster-21897.14172,Cluster-21897.706,Cluster-20237.0,Cluster-21897.7372,Cluster-19779.0
GO:0009895	negative regulation of catabolic process	biological_process	0.1231	0.89829	9	2752	86	43909	Cluster-19779.0,Cluster-20237.0,Cluster-21897.7372,Cluster-21897.706,Cluster-21897.14172,Cluster-21897.29569,Cluster-21897.99535,Cluster-19228.0,Cluster-21897.32379
GO:0031330	negative regulation of cellular catabolic process	biological_process	0.1231	0.89829	9	2752	86	43909	Cluster-21897.29569,Cluster-19228.0,Cluster-21897.32379,Cluster-21897.99535,Cluster-21897.7372,Cluster-20237.0,Cluster-19779.0,Cluster-21897.14172,Cluster-21897.706
GO:0031396	regulation of protein ubiquitination	biological_process	0.1231	0.89829	9	2752	86	43909	Cluster-21897.99535,Cluster-21897.32379,Cluster-19228.0,Cluster-21897.29569,Cluster-21897.706,Cluster-21897.14172,Cluster-19779.0,Cluster-21897.7372,Cluster-20237.0
GO:0031397	negative regulation of protein ubiquitination	biological_process	0.1231	0.89829	9	2752	86	43909	Cluster-21897.706,Cluster-21897.14172,Cluster-19779.0,Cluster-20237.0,Cluster-21897.7372,Cluster-21897.99535,Cluster-19228.0,Cluster-21897.32379,Cluster-21897.29569
GO:0031577	spindle checkpoint	biological_process	0.1231	0.89829	9	2752	86	43909	Cluster-21897.14172,Cluster-21897.706,Cluster-21897.7372,Cluster-20237.0,Cluster-19779.0,Cluster-21897.32379,Cluster-19228.0,Cluster-21897.99535,Cluster-21897.29569
GO:0032435	negative regulation of proteasomal ubiquitin-dependent protein catabolic process	biological_process	0.1231	0.89829	9	2752	86	43909	Cluster-21897.29569,Cluster-21897.99535,Cluster-21897.32379,Cluster-19228.0,Cluster-19779.0,Cluster-21897.7372,Cluster-20237.0,Cluster-21897.706,Cluster-21897.14172
GO:0033046	negative regulation of sister chromatid segregation	biological_process	0.1231	0.89829	9	2752	86	43909	Cluster-20237.0,Cluster-21897.7372,Cluster-19779.0,Cluster-21897.14172,Cluster-21897.706,Cluster-21897.29569,Cluster-21897.32379,Cluster-19228.0,Cluster-21897.99535
GO:0033048	negative regulation of mitotic sister chromatid segregation	biological_process	0.1231	0.89829	9	2752	86	43909	Cluster-21897.14172,Cluster-21897.706,Cluster-21897.7372,Cluster-20237.0,Cluster-19779.0,Cluster-21897.32379,Cluster-19228.0,Cluster-21897.99535,Cluster-21897.29569
GO:0042177	negative regulation of protein catabolic process	biological_process	0.1231	0.89829	9	2752	86	43909	Cluster-21897.29569,Cluster-21897.99535,Cluster-21897.32379,Cluster-19228.0,Cluster-19779.0,Cluster-20237.0,Cluster-21897.7372,Cluster-21897.706,Cluster-21897.14172
GO:0045839	negative regulation of mitotic nuclear division	biological_process	0.1231	0.89829	9	2752	86	43909	Cluster-21897.706,Cluster-21897.14172,Cluster-19779.0,Cluster-21897.7372,Cluster-20237.0,Cluster-21897.99535,Cluster-19228.0,Cluster-21897.32379,Cluster-21897.29569
GO:0045841	negative regulation of mitotic metaphase/anaphase transition	biological_process	0.1231	0.89829	9	2752	86	43909	Cluster-20237.0,Cluster-21897.7372,Cluster-19779.0,Cluster-21897.14172,Cluster-21897.706,Cluster-21897.29569,Cluster-19228.0,Cluster-21897.32379,Cluster-21897.99535
GO:0051340	regulation of ligase activity	biological_process	0.1231	0.89829	9	2752	86	43909	Cluster-20237.0,Cluster-21897.7372,Cluster-19779.0,Cluster-21897.14172,Cluster-21897.706,Cluster-21897.29569,Cluster-21897.32379,Cluster-19228.0,Cluster-21897.99535
GO:0051352	negative regulation of ligase activity	biological_process	0.1231	0.89829	9	2752	86	43909	Cluster-21897.29569,Cluster-19228.0,Cluster-21897.32379,Cluster-21897.99535,Cluster-20237.0,Cluster-21897.7372,Cluster-19779.0,Cluster-21897.14172,Cluster-21897.706
GO:0051436	negative regulation of ubiquitin-protein ligase activity involved in mitotic cell cycle	biological_process	0.1231	0.89829	9	2752	86	43909	Cluster-21897.29569,Cluster-21897.32379,Cluster-19228.0,Cluster-21897.99535,Cluster-21897.7372,Cluster-20237.0,Cluster-19779.0,Cluster-21897.14172,Cluster-21897.706
GO:0051438	regulation of ubiquitin-protein transferase activity	biological_process	0.1231	0.89829	9	2752	86	43909	Cluster-21897.32379,Cluster-19228.0,Cluster-21897.99535,Cluster-21897.29569,Cluster-21897.14172,Cluster-21897.706,Cluster-21897.7372,Cluster-20237.0,Cluster-19779.0
GO:0051439	regulation of ubiquitin-protein ligase activity involved in mitotic cell cycle	biological_process	0.1231	0.89829	9	2752	86	43909	Cluster-21897.29569,Cluster-21897.99535,Cluster-21897.32379,Cluster-19228.0,Cluster-19779.0,Cluster-21897.7372,Cluster-20237.0,Cluster-21897.706,Cluster-21897.14172
GO:0051444	negative regulation of ubiquitin-protein transferase activity	biological_process	0.1231	0.89829	9	2752	86	43909	Cluster-21897.7372,Cluster-20237.0,Cluster-19779.0,Cluster-21897.14172,Cluster-21897.706,Cluster-21897.29569,Cluster-19228.0,Cluster-21897.32379,Cluster-21897.99535
GO:0051985	negative regulation of chromosome segregation	biological_process	0.1231	0.89829	9	2752	86	43909	Cluster-21897.14172,Cluster-21897.706,Cluster-20237.0,Cluster-21897.7372,Cluster-19779.0,Cluster-19228.0,Cluster-21897.32379,Cluster-21897.99535,Cluster-21897.29569
GO:0071173	spindle assembly checkpoint	biological_process	0.1231	0.89829	9	2752	86	43909	Cluster-21897.14172,Cluster-21897.706,Cluster-21897.7372,Cluster-20237.0,Cluster-19779.0,Cluster-21897.32379,Cluster-19228.0,Cluster-21897.99535,Cluster-21897.29569
GO:0071174	mitotic spindle checkpoint	biological_process	0.1231	0.89829	9	2752	86	43909	Cluster-19779.0,Cluster-20237.0,Cluster-21897.7372,Cluster-21897.706,Cluster-21897.14172,Cluster-21897.29569,Cluster-21897.99535,Cluster-21897.32379,Cluster-19228.0
GO:1901799	negative regulation of proteasomal protein catabolic process	biological_process	0.1231	0.89829	9	2752	86	43909	Cluster-19779.0,Cluster-20237.0,Cluster-21897.7372,Cluster-21897.706,Cluster-21897.14172,Cluster-21897.29569,Cluster-21897.99535,Cluster-19228.0,Cluster-21897.32379
GO:1902100	negative regulation of metaphase/anaphase transition of cell cycle	biological_process	0.1231	0.89829	9	2752	86	43909	Cluster-21897.706,Cluster-21897.14172,Cluster-19779.0,Cluster-20237.0,Cluster-21897.7372,Cluster-21897.99535,Cluster-19228.0,Cluster-21897.32379,Cluster-21897.29569
GO:1903051	negative regulation of proteolysis involved in cellular protein catabolic process	biological_process	0.1231	0.89829	9	2752	86	43909	Cluster-21897.14172,Cluster-21897.706,Cluster-20237.0,Cluster-21897.7372,Cluster-19779.0,Cluster-19228.0,Cluster-21897.32379,Cluster-21897.99535,Cluster-21897.29569
GO:1903320	regulation of protein modification by small protein conjugation or removal	biological_process	0.1231	0.89829	9	2752	86	43909	Cluster-19228.0,Cluster-21897.32379,Cluster-21897.99535,Cluster-21897.29569,Cluster-21897.14172,Cluster-21897.706,Cluster-21897.7372,Cluster-20237.0,Cluster-19779.0
GO:1903321	negative regulation of protein modification by small protein conjugation or removal	biological_process	0.1231	0.89829	9	2752	86	43909	Cluster-21897.14172,Cluster-21897.706,Cluster-21897.7372,Cluster-20237.0,Cluster-19779.0,Cluster-21897.32379,Cluster-19228.0,Cluster-21897.99535,Cluster-21897.29569
GO:1903363	negative regulation of cellular protein catabolic process	biological_process	0.1231	0.89829	9	2752	86	43909	Cluster-21897.14172,Cluster-21897.706,Cluster-21897.7372,Cluster-20237.0,Cluster-19779.0,Cluster-21897.32379,Cluster-19228.0,Cluster-21897.99535,Cluster-21897.29569
GO:1904666	regulation of ubiquitin protein ligase activity	biological_process	0.1231	0.89829	9	2752	86	43909	Cluster-21897.99535,Cluster-21897.32379,Cluster-19228.0,Cluster-21897.29569,Cluster-21897.706,Cluster-21897.14172,Cluster-19779.0,Cluster-21897.7372,Cluster-20237.0
GO:1904667	negative regulation of ubiquitin protein ligase activity	biological_process	0.1231	0.89829	9	2752	86	43909	Cluster-19779.0,Cluster-21897.7372,Cluster-20237.0,Cluster-21897.706,Cluster-21897.14172,Cluster-21897.29569,Cluster-21897.99535,Cluster-21897.32379,Cluster-19228.0
GO:2000816	negative regulation of mitotic sister chromatid separation	biological_process	0.1231	0.89829	9	2752	86	43909	Cluster-19779.0,Cluster-20237.0,Cluster-21897.7372,Cluster-21897.706,Cluster-21897.14172,Cluster-21897.29569,Cluster-21897.99535,Cluster-19228.0,Cluster-21897.32379
GO:2001251	negative regulation of chromosome organization	biological_process	0.1231	0.89829	9	2752	86	43909	Cluster-21897.706,Cluster-21897.14172,Cluster-19779.0,Cluster-21897.7372,Cluster-20237.0,Cluster-21897.99535,Cluster-19228.0,Cluster-21897.32379,Cluster-21897.29569
GO:0004852	uroporphyrinogen-III synthase activity	molecular_function	0.12363	0.90089	1	2752	2	43909	Cluster-21897.69750
GO:0042908	xenobiotic transport	biological_process	0.12522	0.90733	1	2752	2	43909	Cluster-21897.87429
GO:0042910	xenobiotic transporter activity	molecular_function	0.12522	0.90733	1	2752	2	43909	Cluster-21897.87429
GO:0042919	benzoate transport	biological_process	0.12522	0.90733	1	2752	2	43909	Cluster-21897.87429
GO:0042925	benzoate transporter activity	molecular_function	0.12522	0.90733	1	2752	2	43909	Cluster-21897.87429
GO:0016052	carbohydrate catabolic process	biological_process	0.12537	0.90733	16	2752	185	43909	Cluster-21897.57981,Cluster-18321.2,Cluster-21897.41198,Cluster-21897.57982,Cluster-21897.52093,Cluster-21897.30884,Cluster-21897.47891,Cluster-15548.0,Cluster-16448.0,Cluster-23888.5,Cluster-21897.45518,Cluster-21897.56441,Cluster-21897.45938,Cluster-21897.873,Cluster-13369.1,Cluster-4940.0
GO:0004618	phosphoglycerate kinase activity	molecular_function	0.12555	0.90735	1	2752	2	43909	Cluster-13369.1
GO:0005507	copper ion binding	molecular_function	0.12649	0.91221	11	2752	117	43909	Cluster-21897.77346,Cluster-21897.17213,Cluster-21897.83733,Cluster-3847.0,Cluster-21897.65393,Cluster-21897.54054,Cluster-21897.50694,Cluster-21897.52623,Cluster-21897.17218,Cluster-21897.47337,Cluster-21897.69720
GO:0042537	benzene-containing compound metabolic process	biological_process	0.12657	0.91221	8	2752	78	43909	Cluster-21897.68255,Cluster-21897.53521,Cluster-13840.0,Cluster-21897.84647,Cluster-21897.56421,Cluster-21897.61375,Cluster-21897.65321,Cluster-21897.82991
GO:0019001	guanyl nucleotide binding	molecular_function	0.12695	0.91298	71	2752	952	43909	Cluster-21897.74455,Cluster-21897.6336,Cluster-21897.12344,Cluster-21897.51935,Cluster-21897.34323,Cluster-17641.1,Cluster-4611.0,Cluster-21897.43907,Cluster-21897.60743,Cluster-21897.71314,Cluster-21897.55835,Cluster-4729.0,Cluster-21897.28248,Cluster-21897.61059,Cluster-21897.66346,Cluster-21897.27273,Cluster-21897.64162,Cluster-1428.0,Cluster-13036.0,Cluster-3516.0,Cluster-21897.62759,Cluster-…
GO:0008203	cholesterol metabolic process	biological_process	0.1272	0.91298	2	2752	9	43909	Cluster-21897.11123,Cluster-21897.23237
GO:1902652	secondary alcohol metabolic process	biological_process	0.1272	0.91298	2	2752	9	43909	Cluster-21897.11123,Cluster-21897.23237
GO:0004869	cysteine-type endopeptidase inhibitor activity	molecular_function	0.12747	0.91366	3	2752	19	43909	Cluster-21897.33769,Cluster-21897.83677,Cluster-21897.12654
GO:0003774	motor activity	molecular_function	0.12807	0.91412	23	2752	271	43909	Cluster-21897.28537,Cluster-21897.53367,Cluster-21897.75856,Cluster-21897.97724,Cluster-21897.69113,Cluster-21897.86738,Cluster-21897.21110,Cluster-21897.37751,Cluster-21897.64601,Cluster-17062.0,Cluster-21897.103924,Cluster-21897.61368,Cluster-21897.31743,Cluster-21897.62241,Cluster-21897.41551,Cluster-21897.67357,Cluster-21897.104131,Cluster-21897.102212,Cluster-21897.51213,Cluster-21897.6721,C…
GO:0005789	endoplasmic reticulum membrane	cellular_component	0.12822	0.91412	38	2752	494	43909	Cluster-21897.32292,Cluster-21897.97900,Cluster-21897.52371,Cluster-21897.5966,Cluster-21897.80431,Cluster-21897.55566,Cluster-21897.54330,Cluster-21897.55577,Cluster-21897.40386,Cluster-21897.65621,Cluster-21897.52865,Cluster-21897.81363,Cluster-21897.62796,Cluster-21897.36405,Cluster-21897.95289,Cluster-21897.55442,Cluster-21897.35717,Cluster-21897.34978,Cluster-21897.55689,Cluster-21897.55718,…
GO:0019354	siroheme biosynthetic process	biological_process	0.1284	0.91412	6	2752	54	43909	Cluster-21897.53521,Cluster-21089.1,Cluster-21897.71140,Cluster-21897.30884,Cluster-18225.0,Cluster-21897.98711
GO:0043115	precorrin-2 dehydrogenase activity	molecular_function	0.1284	0.91412	6	2752	54	43909	Cluster-21897.71140,Cluster-21897.53521,Cluster-21089.1,Cluster-21897.30884,Cluster-18225.0,Cluster-21897.98711
GO:0046156	siroheme metabolic process	biological_process	0.1284	0.91412	6	2752	54	43909	Cluster-21089.1,Cluster-21897.53521,Cluster-21897.71140,Cluster-21897.30884,Cluster-18225.0,Cluster-21897.98711
GO:1900673	olefin metabolic process	biological_process	0.12931	0.91788	2	2752	10	43909	Cluster-21897.107041,Cluster-21897.107042
GO:0015931	nucleobase-containing compound transport	biological_process	0.1297	0.91788	16	2752	185	43909	Cluster-2035.0,Cluster-21897.74424,Cluster-3989.2,Cluster-21897.55422,Cluster-21897.22327,Cluster-21897.67481,Cluster-4817.0,Cluster-21897.53677,Cluster-21897.53676,Cluster-21897.38272,Cluster-17003.0,Cluster-21897.7194,Cluster-21897.49158,Cluster-21897.33777,Cluster-4516.0,Cluster-1883.0
GO:0015948	methanogenesis	biological_process	0.1298	0.91788	8	2752	75	43909	Cluster-21897.54385,Cluster-21897.16659,Cluster-21897.27824,Cluster-21897.65867,Cluster-21897.82428,Cluster-25375.3,Cluster-21897.65866,Cluster-21897.71346
GO:0015975	energy derivation by oxidation of reduced inorganic compounds	biological_process	0.1298	0.91788	8	2752	75	43909	Cluster-21897.27824,Cluster-21897.65867,Cluster-21897.82428,Cluster-21897.54385,Cluster-21897.16659,Cluster-21897.71346,Cluster-25375.3,Cluster-21897.65866
GO:0043447	alkane biosynthetic process	biological_process	0.1298	0.91788	8	2752	75	43909	Cluster-21897.71346,Cluster-21897.65866,Cluster-25375.3,Cluster-21897.65867,Cluster-21897.82428,Cluster-21897.27824,Cluster-21897.16659,Cluster-21897.54385
GO:0004564	beta-fructofuranosidase activity	molecular_function	0.13339	0.93696	3	2752	20	43909	Cluster-21897.43018,Cluster-24671.0,Cluster-21897.101706
GO:0004575	sucrose alpha-glucosidase activity	molecular_function	0.13339	0.93696	3	2752	20	43909	Cluster-21897.101706,Cluster-21897.43018,Cluster-24671.0
GO:0015926	glucosidase activity	molecular_function	0.13339	0.93696	3	2752	20	43909	Cluster-24671.0,Cluster-21897.43018,Cluster-21897.101706
GO:0017177	glucosidase II complex	cellular_component	0.13339	0.93696	3	2752	20	43909	Cluster-21897.43018,Cluster-24671.0,Cluster-21897.101706
GO:0090599	alpha-glucosidase activity	molecular_function	0.13339	0.93696	3	2752	20	43909	Cluster-24671.0,Cluster-21897.43018,Cluster-21897.101706
GO:0016877	ligase activity, forming carbon-sulfur bonds	molecular_function	0.13412	0.94082	5	2752	41	43909	Cluster-19235.0,Cluster-21897.71140,Cluster-21897.30884,Cluster-21897.63529,Cluster-21897.86759
GO:0016813	hydrolase activity, acting on carbon-nitrogen (but not peptide) bonds, in linear amidines	molecular_function	0.13461	0.94296	3	2752	20	43909	Cluster-21897.82799,Cluster-21897.81845,Cluster-21897.94508
GO:0006354	DNA-templated transcription, elongation	biological_process	0.1354	0.94723	8	2752	81	43909	Cluster-21897.94106,Cluster-21897.33777,Cluster-17059.0,Cluster-21897.66000,Cluster-21897.65621,Cluster-21897.27463,Cluster-21897.22327,Cluster-4516.0
GO:0042623	ATPase activity, coupled	molecular_function	0.13654	0.95398	40	2752	514	43909	Cluster-21897.47836,Cluster-17618.0,Cluster-21897.29251,Cluster-21897.65320,Cluster-21897.49875,Cluster-21897.97033,Cluster-21897.52914,Cluster-21897.31962,Cluster-13786.0,Cluster-18917.0,Cluster-21897.82969,Cluster-25303.0,Cluster-21897.60448,Cluster-21897.94254,Cluster-21897.54465,Cluster-21897.854,Cluster-21897.38654,Cluster-21897.102191,Cluster-16685.0,Cluster-21897.77353,Cluster-21897.52560,…
GO:0071949	FAD binding	molecular_function	0.13759	0.95867	10	2752	101	43909	Cluster-13840.0,Cluster-21089.1,Cluster-21897.60534,Cluster-18225.0,Cluster-21897.54411,Cluster-23715.0,Cluster-21897.61375,Cluster-21897.70966,Cluster-21897.41198,Cluster-21897.48045
GO:0030688	preribosome, small subunit precursor	cellular_component	0.13775	0.95867	2	2752	11	43909	Cluster-21897.54900,Cluster-21897.9680
GO:1901988	negative regulation of cell cycle phase transition	biological_process	0.13811	0.95867	9	2752	89	43909	Cluster-21897.7372,Cluster-20237.0,Cluster-19779.0,Cluster-21897.14172,Cluster-21897.706,Cluster-21897.29569,Cluster-21897.32379,Cluster-19228.0,Cluster-21897.99535
GO:1901991	negative regulation of mitotic cell cycle phase transition	biological_process	0.13811	0.95867	9	2752	89	43909	Cluster-21897.29569,Cluster-19228.0,Cluster-21897.32379,Cluster-21897.99535,Cluster-21897.7372,Cluster-20237.0,Cluster-19779.0,Cluster-21897.14172,Cluster-21897.706
GO:0043565	sequence-specific DNA binding	molecular_function	0.13838	0.95867	77	2752	1051	43909	Cluster-21897.99535,Cluster-15101.1,Cluster-21897.69892,Cluster-20173.0,Cluster-21897.23186,Cluster-21897.98868,Cluster-21897.29937,Cluster-21897.13350,Cluster-21897.33088,Cluster-21897.72449,Cluster-21897.109779,Cluster-21897.65674,Cluster-21897.52740,Cluster-21897.96045,Cluster-21897.84012,Cluster-21897.22636,Cluster-25327.0,Cluster-21897.29936,Cluster-21897.8380,Cluster-21897.52705,Cluster-218…
GO:0018958	phenol-containing compound metabolic process	biological_process	0.13847	0.95867	3	2752	20	43909	Cluster-21897.107042,Cluster-21897.107041,Cluster-21897.28939
GO:0018130	heterocycle biosynthetic process	biological_process	0.13952	0.95867	377	2752	5665	43909	Cluster-3300.0,Cluster-21897.90975,Cluster-21897.34379,Cluster-21897.64277,Cluster-21897.93426,Cluster-21897.105686,Cluster-21897.77212,Cluster-21897.2200,Cluster-21897.34273,Cluster-21897.38030,Cluster-21897.48945,Cluster-21897.70860,Cluster-21897.55032,Cluster-21897.70571,Cluster-21897.71711,Cluster-4673.0,Cluster-21897.66699,Cluster-4254.0,Cluster-17736.0,Cluster-21897.31316,Cluster-21897.9770…
GO:0009331	glycerol-3-phosphate dehydrogenase complex	cellular_component	0.13976	0.95867	2	2752	11	43909	Cluster-21897.98362,Cluster-2881.0
GO:0006323	DNA packaging	biological_process	0.14005	0.95867	10	2752	107	43909	Cluster-21897.58907,Cluster-21897.106743,Cluster-21897.52128,Cluster-3166.0,Cluster-24328.5,Cluster-15216.0,Cluster-21897.51354,Cluster-21897.60875,Cluster-21897.55063,Cluster-21897.38178
GO:0010256	endomembrane system organization	biological_process	0.14022	0.95867	13	2752	148	43909	Cluster-21897.7194,Cluster-21897.86586,Cluster-17003.0,Cluster-21897.8899,Cluster-4817.0,Cluster-2035.0,Cluster-21897.35717,Cluster-21897.58297,Cluster-21897.47620,Cluster-1883.0,Cluster-21897.47906,Cluster-3989.2,Cluster-21897.32075
GO:0016568	chromatin modification	biological_process	0.14045	0.95867	12	2752	132	43909	Cluster-21897.67693,Cluster-21897.5093,Cluster-21897.37751,Cluster-21897.70418,Cluster-21897.9680,Cluster-21897.65621,Cluster-21897.66000,Cluster-21897.89143,Cluster-21897.75856,Cluster-21897.90190,Cluster-21897.83642,Cluster-21897.67357
GO:0009061	anaerobic respiration	biological_process	0.14056	0.95867	8	2752	77	43909	Cluster-21897.71346,Cluster-25375.3,Cluster-21897.65866,Cluster-21897.27824,Cluster-21897.82428,Cluster-21897.65867,Cluster-21897.54385,Cluster-21897.16659
GO:0010467	gene expression	biological_process	0.14081	0.95867	492	2752	7509	43909	Cluster-21897.66334,Cluster-21897.104934,Cluster-21897.34421,Cluster-21897.92409,Cluster-21897.62983,Cluster-21897.55063,Cluster-21897.87082,Cluster-21897.30789,Cluster-21897.96214,Cluster-21897.23192,Cluster-21897.26796,Cluster-4896.0,Cluster-21897.33777,Cluster-21897.34544,Cluster-21897.46109,Cluster-21897.36147,Cluster-21897.63426,Cluster-21897.83733,Cluster-20064.0,Cluster-21897.24189,Cluster…
GO:0010273	detoxification of copper ion	biological_process	0.14105	0.95867	1	2752	3	43909	Cluster-3847.0
GO:0046686	response to cadmium ion	biological_process	0.14105	0.95867	1	2752	3	43909	Cluster-3847.0
GO:0071585	detoxification of cadmium ion	biological_process	0.14105	0.95867	1	2752	3	43909	Cluster-3847.0
GO:0097501	stress response to metal ion	biological_process	0.14105	0.95867	1	2752	3	43909	Cluster-3847.0
GO:1990169	stress response to copper ion	biological_process	0.14105	0.95867	1	2752	3	43909	Cluster-3847.0
GO:1990170	stress response to cadmium ion	biological_process	0.14105	0.95867	1	2752	3	43909	Cluster-3847.0
GO:0018196	peptidyl-asparagine modification	biological_process	0.1411	0.95867	3	2752	21	43909	Cluster-21897.67308,Cluster-21897.87429,Cluster-21897.62004
GO:0018279	protein N-linked glycosylation via asparagine	biological_process	0.1411	0.95867	3	2752	21	43909	Cluster-21897.67308,Cluster-21897.62004,Cluster-21897.87429
GO:0008200	ion channel inhibitor activity	molecular_function	0.14141	0.95867	15	2752	187	43909	Cluster-21897.55046,Cluster-21897.55338,Cluster-21897.55544,Cluster-21897.82518,Cluster-21897.68009,Cluster-21897.55873,Cluster-21897.55348,Cluster-18045.0,Cluster-16161.0,Cluster-21897.40920,Cluster-21897.55687,Cluster-3166.0,Cluster-21897.78223,Cluster-21897.39289,Cluster-9784.1
GO:0016248	channel inhibitor activity	molecular_function	0.14141	0.95867	15	2752	187	43909	Cluster-21897.40920,Cluster-21897.55687,Cluster-3166.0,Cluster-21897.39289,Cluster-21897.78223,Cluster-9784.1,Cluster-21897.68009,Cluster-21897.55873,Cluster-21897.55348,Cluster-18045.0,Cluster-16161.0,Cluster-21897.55544,Cluster-21897.55338,Cluster-21897.82518,Cluster-21897.55046
GO:0008272	sulfate transport	biological_process	0.14403	0.96888	4	2752	30	43909	Cluster-21897.81722,Cluster-21897.53507,Cluster-21897.40730,Cluster-21897.5809
GO:0015116	sulfate transmembrane transporter activity	molecular_function	0.14403	0.96888	4	2752	30	43909	Cluster-21897.40730,Cluster-21897.5809,Cluster-21897.81722,Cluster-21897.53507
GO:0032269	negative regulation of cellular protein metabolic process	biological_process	0.14436	0.96888	16	2752	180	43909	Cluster-19779.0,Cluster-21897.7372,Cluster-20237.0,Cluster-21897.706,Cluster-21897.14172,Cluster-21897.29569,Cluster-21897.55495,Cluster-21897.99535,Cluster-19228.0,Cluster-21897.31474,Cluster-21897.52648,Cluster-21897.52647,Cluster-21897.32884,Cluster-21897.32379,Cluster-21897.74818,Cluster-21897.65261
GO:0051248	negative regulation of protein metabolic process	biological_process	0.14436	0.96888	16	2752	180	43909	Cluster-21897.29569,Cluster-21897.55495,Cluster-19228.0,Cluster-21897.99535,Cluster-20237.0,Cluster-21897.7372,Cluster-19779.0,Cluster-21897.14172,Cluster-21897.706,Cluster-21897.52647,Cluster-21897.32884,Cluster-21897.32379,Cluster-21897.65261,Cluster-21897.74818,Cluster-21897.31474,Cluster-21897.52648
GO:0007128	meiotic prophase I	biological_process	0.14522	0.96888	3	2752	20	43909	Cluster-21897.54497,Cluster-21897.61030,Cluster-21897.95748
GO:0051324	prophase	biological_process	0.14522	0.96888	3	2752	20	43909	Cluster-21897.61030,Cluster-21897.95748,Cluster-21897.54497
GO:0098762	meiotic cell cycle phase	biological_process	0.14522	0.96888	3	2752	20	43909	Cluster-21897.54497,Cluster-21897.61030,Cluster-21897.95748
GO:0098764	meiosis I cell cycle phase	biological_process	0.14522	0.96888	3	2752	20	43909	Cluster-21897.54497,Cluster-21897.95748,Cluster-21897.61030
GO:0032400	melanosome localization	biological_process	0.14587	0.96888	2	2752	10	43909	Cluster-21897.79913,Cluster-21897.79912
GO:0032401	establishment of melanosome localization	biological_process	0.14587	0.96888	2	2752	10	43909	Cluster-21897.79913,Cluster-21897.79912
GO:0032402	melanosome transport	biological_process	0.14587	0.96888	2	2752	10	43909	Cluster-21897.79912,Cluster-21897.79913
GO:0033059	cellular pigmentation	biological_process	0.14587	0.96888	2	2752	10	43909	Cluster-21897.79913,Cluster-21897.79912
GO:0043473	pigmentation	biological_process	0.14587	0.96888	2	2752	10	43909	Cluster-21897.79913,Cluster-21897.79912
GO:0051875	pigment granule localization	biological_process	0.14587	0.96888	2	2752	10	43909	Cluster-21897.79913,Cluster-21897.79912
GO:0051904	pigment granule transport	biological_process	0.14587	0.96888	2	2752	10	43909	Cluster-21897.79913,Cluster-21897.79912
GO:0051905	establishment of pigment granule localization	biological_process	0.14587	0.96888	2	2752	10	43909	Cluster-21897.79913,Cluster-21897.79912
GO:0003995	acyl-CoA dehydrogenase activity	molecular_function	0.14677	0.97367	6	2752	54	43909	Cluster-21897.64898,Cluster-20140.0,Cluster-21897.82428,Cluster-21897.53531,Cluster-21897.27824,Cluster-21897.79864
GO:0022857	transmembrane transporter activity	molecular_function	0.14767	0.97838	214	2752	3091	43909	Cluster-21897.25783,Cluster-21897.60507,Cluster-21897.47983,Cluster-21897.63191,Cluster-21897.40893,Cluster-21897.80106,Cluster-21897.16125,Cluster-4611.0,Cluster-19945.0,Cluster-21897.57316,Cluster-21897.22869,Cluster-20502.1,Cluster-21897.22569,Cluster-21897.62711,Cluster-21897.42096,Cluster-21897.54198,Cluster-21897.93553,Cluster-21897.15222,Cluster-21897.50596,Cluster-21897.57006,Cluster-2189…
GO:0042626	ATPase activity, coupled to transmembrane movement of substances	molecular_function	0.14834	0.98161	24	2752	291	43909	Cluster-21897.40893,Cluster-25303.0,Cluster-21897.854,Cluster-21897.60448,Cluster-21897.94254,Cluster-21897.77904,Cluster-21897.52914,Cluster-21897.82969,Cluster-13786.0,Cluster-21897.65320,Cluster-21897.29251,Cluster-21897.47836,Cluster-21897.101706,Cluster-21897.66725,Cluster-21897.37634,Cluster-21897.51865,Cluster-21897.2225,Cluster-21897.73272,Cluster-21897.38596,Cluster-21897.60445,Cluster-2…
GO:0044391	ribosomal subunit	cellular_component	0.14884	0.98324	8	2752	83	43909	Cluster-21897.83642,Cluster-21897.90190,Cluster-21897.50515,Cluster-21897.27065,Cluster-21897.89143,Cluster-1427.0,Cluster-21897.81480,Cluster-21897.27618
GO:0061024	membrane organization	biological_process	0.14896	0.98324	34	2752	446	43909	Cluster-21897.58297,Cluster-21897.74383,Cluster-21897.69856,Cluster-2654.0,Cluster-21897.117,Cluster-1552.0,Cluster-21278.0,Cluster-21897.47171,Cluster-21897.53310,Cluster-4817.0,Cluster-21897.64384,Cluster-21897.91179,Cluster-21897.49279,Cluster-3989.2,Cluster-21897.43762,Cluster-21897.52507,Cluster-21897.9645,Cluster-21897.47620,Cluster-21897.79133,Cluster-21897.32075,Cluster-21897.101255,Clust…
GO:0044802	single-organism membrane organization	biological_process	0.14988	0.98734	28	2752	361	43909	Cluster-1552.0,Cluster-21278.0,Cluster-17003.0,Cluster-21897.7194,Cluster-21897.47171,Cluster-4817.0,Cluster-21897.47620,Cluster-21897.58297,Cluster-21897.79133,Cluster-21897.69856,Cluster-21897.74383,Cluster-21897.32075,Cluster-2654.0,Cluster-21897.101255,Cluster-21897.54330,Cluster-21897.52507,Cluster-21897.86586,Cluster-21897.77696,Cluster-21897.9645,Cluster-21897.65621,Cluster-21897.108979,Cl…
GO:0051321	meiotic cell cycle	biological_process	0.14996	0.98734	9	2752	96	43909	Cluster-21897.61030,Cluster-21897.51135,Cluster-21897.40503,Cluster-9673.0,Cluster-21897.95748,Cluster-21897.66462,Cluster-21897.54497,Cluster-21897.95214,Cluster-21897.59283
GO:0044444	cytoplasmic part	cellular_component	0.15239	1	285	2752	4355	43909	Cluster-21897.79913,Cluster-2904.0,Cluster-21897.52560,Cluster-10845.0,Cluster-21897.90893,Cluster-21897.107029,Cluster-21897.73201,Cluster-21897.25764,Cluster-21897.89143,Cluster-4200.0,Cluster-21897.19759,Cluster-21897.100577,Cluster-21897.99562,Cluster-21897.56342,Cluster-21897.50607,Cluster-21897.81480,Cluster-21897.83925,Cluster-21897.47171,Cluster-21897.98362,Cluster-21897.2814,Cluster-2881…
GO:0044706	multi-multicellular organism process	biological_process	0.15261	1	3	2752	22	43909	Cluster-21897.58506,Cluster-21897.69716,Cluster-21897.31316
GO:0009218	pyrimidine ribonucleotide metabolic process	biological_process	0.15336	1	3	2752	25	43909	Cluster-21897.32404,Cluster-11393.0,Cluster-21897.84739
GO:0009220	pyrimidine ribonucleotide biosynthetic process	biological_process	0.15336	1	3	2752	25	43909	Cluster-21897.84739,Cluster-11393.0,Cluster-21897.32404
GO:1902531	regulation of intracellular signal transduction	biological_process	0.15381	1	17	2752	193	43909	Cluster-21897.103391,Cluster-21897.41365,Cluster-21897.67481,Cluster-21897.54720,Cluster-21897.16850,Cluster-21897.67483,Cluster-21897.63733,Cluster-21897.64070,Cluster-21897.33666,Cluster-21897.75008,Cluster-21897.62969,Cluster-21897.39357,Cluster-21897.38272,Cluster-21897.50766,Cluster-21897.38969,Cluster-21897.84669,Cluster-21897.37901
GO:0004373	glycogen (starch) synthase activity	molecular_function	0.15485	1	1	2752	3	43909	Cluster-21897.79608
GO:0005977	glycogen metabolic process	biological_process	0.15485	1	1	2752	3	43909	Cluster-21897.79608
GO:0005978	glycogen biosynthetic process	biological_process	0.15485	1	1	2752	3	43909	Cluster-21897.79608
GO:0016593	Cdc73/Paf1 complex	cellular_component	0.15523	1	2	2752	12	43909	Cluster-21897.65621,Cluster-21897.66000
GO:0016042	lipid catabolic process	biological_process	0.15596	1	16	2752	180	43909	Cluster-21897.93600,Cluster-21897.44418,Cluster-21897.56848,Cluster-21897.71500,Cluster-21897.62390,Cluster-21897.11123,Cluster-21897.27824,Cluster-21897.22622,Cluster-21897.41714,Cluster-21897.64898,Cluster-21897.66722,Cluster-21897.35324,Cluster-21897.103503,Cluster-21897.23237,Cluster-21897.82428,Cluster-21897.65005
GO:0046496	nicotinamide nucleotide metabolic process	biological_process	0.15644	1	24	2752	300	43909	Cluster-21897.45938,Cluster-21897.44934,Cluster-13369.1,Cluster-21897.41006,Cluster-21897.63529,Cluster-4940.0,Cluster-15530.1,Cluster-1935.0,Cluster-21897.46278,Cluster-21897.30807,Cluster-21897.34639,Cluster-21897.53521,Cluster-16448.0,Cluster-15548.0,Cluster-21897.43770,Cluster-23888.5,Cluster-21897.55032,Cluster-18321.2,Cluster-21897.41198,Cluster-21897.30884,Cluster-21897.93650,Cluster-21897…
GO:0016977	chitosanase activity	molecular_function	0.15737	1	1	2752	3	43909	Cluster-21897.59884
GO:0022904	respiratory electron transport chain	biological_process	0.15752	1	25	2752	325	43909	Cluster-21897.66000,Cluster-21897.98236,Cluster-21897.53310,Cluster-21897.41714,Cluster-21897.89154,Cluster-21897.102676,Cluster-21897.69361,Cluster-21897.67659,Cluster-21897.36405,Cluster-21897.67600,Cluster-21897.27833,Cluster-21897.43066,Cluster-21897.34242,Cluster-21897.43849,Cluster-21897.81217,Cluster-21897.5102,Cluster-21897.29106,Cluster-21897.37211,Cluster-21897.60312,Cluster-21897.29788…
GO:0016556	mRNA modification	biological_process	0.16115	1	1	2752	3	43909	Cluster-4611.0
GO:0080009	mRNA methylation	biological_process	0.16115	1	1	2752	3	43909	Cluster-4611.0
GO:0006220	pyrimidine nucleotide metabolic process	biological_process	0.16131	1	6	2752	62	43909	Cluster-21897.93876,Cluster-21897.44892,Cluster-21897.84739,Cluster-11393.0,Cluster-3247.0,Cluster-21897.32404
GO:0033645	host cell endomembrane system	cellular_component	0.1614	1	1	2752	3	43909	Cluster-21897.59940
GO:0044165	host cell endoplasmic reticulum	cellular_component	0.1614	1	1	2752	3	43909	Cluster-21897.59940
GO:0044167	host cell endoplasmic reticulum membrane	cellular_component	0.1614	1	1	2752	3	43909	Cluster-21897.59940
GO:0044385	integral to membrane of host cell	cellular_component	0.1614	1	1	2752	3	43909	Cluster-21897.59940
GO:0044386	integral to host endoplasmic reticulum membrane	cellular_component	0.1614	1	1	2752	3	43909	Cluster-21897.59940
GO:0014065	phosphatidylinositol 3-kinase signaling	biological_process	0.1616	1	2	2752	13	43909	Cluster-21897.39357,Cluster-21897.54720
GO:0014066	regulation of phosphatidylinositol 3-kinase signaling	biological_process	0.1616	1	2	2752	13	43909	Cluster-21897.54720,Cluster-21897.39357
GO:0014068	positive regulation of phosphatidylinositol 3-kinase signaling	biological_process	0.1616	1	2	2752	13	43909	Cluster-21897.54720,Cluster-21897.39357
GO:0043548	phosphatidylinositol 3-kinase binding	molecular_function	0.1616	1	2	2752	13	43909	Cluster-21897.39357,Cluster-21897.54720
GO:0048015	phosphatidylinositol-mediated signaling	biological_process	0.1616	1	2	2752	13	43909	Cluster-21897.54720,Cluster-21897.39357
GO:0048017	inositol lipid-mediated signaling	biological_process	0.1616	1	2	2752	13	43909	Cluster-21897.54720,Cluster-21897.39357
GO:0000795	synaptonemal complex	cellular_component	0.16222	1	3	2752	21	43909	Cluster-21897.61030,Cluster-21897.95748,Cluster-21897.54497
GO:0004834	tryptophan synthase activity	molecular_function	0.16223	1	1	2752	3	43909	Cluster-21897.31316
GO:0043161	proteasome-mediated ubiquitin-dependent protein catabolic process	biological_process	0.1623	1	11	2752	120	43909	Cluster-21897.30884,Cluster-21897.14172,Cluster-21897.706,Cluster-20237.0,Cluster-21897.71140,Cluster-21897.7372,Cluster-19779.0,Cluster-19228.0,Cluster-21897.32379,Cluster-21897.99535,Cluster-21897.29569
GO:0016838	carbon-oxygen lyase activity, acting on phosphates	molecular_function	0.16311	1	3	2752	22	43909	Cluster-21897.59109,Cluster-21897.83140,Cluster-21897.39067
GO:0004866	endopeptidase inhibitor activity	molecular_function	0.16345	1	16	2752	189	43909	Cluster-21897.44513,Cluster-21897.91819,Cluster-3226.0,Cluster-21897.64498,Cluster-21897.33769,Cluster-21897.50640,Cluster-21897.100491,Cluster-21897.67095,Cluster-21897.52647,Cluster-21897.52648,Cluster-21897.41329,Cluster-21897.31474,Cluster-21897.12654,Cluster-21897.62832,Cluster-21897.41042,Cluster-21897.83677
GO:0061135	endopeptidase regulator activity	molecular_function	0.16345	1	16	2752	189	43909	Cluster-21897.100491,Cluster-21897.52647,Cluster-21897.67095,Cluster-21897.52648,Cluster-21897.41329,Cluster-21897.41042,Cluster-21897.83677,Cluster-21897.62832,Cluster-21897.31474,Cluster-21897.12654,Cluster-21897.44513,Cluster-21897.91819,Cluster-21897.33769,Cluster-3226.0,Cluster-21897.64498,Cluster-21897.50640
GO:0006635	fatty acid beta-oxidation	biological_process	0.16385	1	4	2752	32	43909	Cluster-21897.82428,Cluster-21897.27824,Cluster-21897.35324,Cluster-21897.64898
GO:0009062	fatty acid catabolic process	biological_process	0.16385	1	4	2752	32	43909	Cluster-21897.64898,Cluster-21897.35324,Cluster-21897.27824,Cluster-21897.82428
GO:0019395	fatty acid oxidation	biological_process	0.16385	1	4	2752	32	43909	Cluster-21897.64898,Cluster-21897.35324,Cluster-21897.27824,Cluster-21897.82428
GO:0034440	lipid oxidation	biological_process	0.16385	1	4	2752	32	43909	Cluster-21897.35324,Cluster-21897.64898,Cluster-21897.82428,Cluster-21897.27824
GO:0046434	organophosphate catabolic process	biological_process	0.16412	1	11	2752	118	43909	Cluster-21897.103503,Cluster-21897.55908,Cluster-21897.93600,Cluster-21897.1876,Cluster-21897.61375,Cluster-21897.55749,Cluster-21897.42928,Cluster-21897.98362,Cluster-21897.53521,Cluster-2881.0,Cluster-21897.62390
GO:0008593	regulation of Notch signaling pathway	biological_process	0.16605	1	2	2752	11	43909	Cluster-21897.47171,Cluster-21897.50071
GO:0010942	positive regulation of cell death	biological_process	0.16709	1	5	2752	45	43909	Cluster-21897.35857,Cluster-21897.50161,Cluster-21897.41100,Cluster-21897.77671,Cluster-21897.97402
GO:0043065	positive regulation of apoptotic process	biological_process	0.16709	1	5	2752	45	43909	Cluster-21897.77671,Cluster-21897.97402,Cluster-21897.41100,Cluster-21897.35857,Cluster-21897.50161
GO:0043068	positive regulation of programmed cell death	biological_process	0.16709	1	5	2752	45	43909	Cluster-21897.97402,Cluster-21897.77671,Cluster-21897.41100,Cluster-21897.50161,Cluster-21897.35857
GO:0000154	rRNA modification	biological_process	0.16762	1	8	2752	82	43909	Cluster-21897.42104,Cluster-21897.66334,Cluster-21897.59748,Cluster-21897.38167,Cluster-21897.70342,Cluster-21897.102245,Cluster-21897.101403,Cluster-21897.36147
GO:0015399	primary active transmembrane transporter activity	molecular_function	0.16787	1	25	2752	310	43909	Cluster-21897.60445,Cluster-21897.38596,Cluster-21897.73831,Cluster-21897.87991,Cluster-21897.77353,Cluster-21897.52560,Cluster-21897.66725,Cluster-21897.37634,Cluster-21897.62377,Cluster-21897.2225,Cluster-21897.73272,Cluster-21897.51865,Cluster-21897.65320,Cluster-21897.29251,Cluster-21897.47836,Cluster-21897.101706,Cluster-25303.0,Cluster-21897.40893,Cluster-21897.854,Cluster-21897.60448,Clust…
GO:0015405	P-P-bond-hydrolysis-driven transmembrane transporter activity	molecular_function	0.16787	1	25	2752	310	43909	Cluster-21897.60448,Cluster-21897.854,Cluster-21897.94254,Cluster-25303.0,Cluster-21897.40893,Cluster-21897.82969,Cluster-13786.0,Cluster-21897.52914,Cluster-21897.77904,Cluster-21897.29251,Cluster-21897.65320,Cluster-21897.101706,Cluster-21897.47836,Cluster-21897.66725,Cluster-21897.51865,Cluster-21897.2225,Cluster-21897.62377,Cluster-21897.73272,Cluster-21897.37634,Cluster-21897.73831,Cluster-2…
GO:0046500	S-adenosylmethionine metabolic process	biological_process	0.1684	1	9	2752	97	43909	Cluster-21897.54784,Cluster-21897.42104,Cluster-21897.52753,Cluster-21897.70342,Cluster-21897.29110,Cluster-21897.106756,Cluster-21897.53948,Cluster-3902.0,Cluster-21897.36147
GO:0051348	negative regulation of transferase activity	biological_process	0.16847	1	9	2752	93	43909	Cluster-19779.0,Cluster-21897.7372,Cluster-20237.0,Cluster-21897.706,Cluster-21897.14172,Cluster-21897.29569,Cluster-21897.99535,Cluster-21897.32379,Cluster-19228.0
GO:0010374	stomatal complex development	biological_process	0.1695	1	1	2752	3	43909	Cluster-21897.16415
GO:0048580	regulation of post-embryonic development	biological_process	0.1695	1	1	2752	3	43909	Cluster-21897.16415
GO:0048582	positive regulation of post-embryonic development	biological_process	0.1695	1	1	2752	3	43909	Cluster-21897.16415
GO:0090558	plant epidermis development	biological_process	0.1695	1	1	2752	3	43909	Cluster-21897.16415
GO:2000038	regulation of stomatal complex development	biological_process	0.1695	1	1	2752	3	43909	Cluster-21897.16415
GO:2000123	positive regulation of stomatal complex development	biological_process	0.1695	1	1	2752	3	43909	Cluster-21897.16415
GO:0007420	brain development	biological_process	0.17	1	1	2752	3	43909	Cluster-21897.10981
GO:0060322	head development	biological_process	0.17	1	1	2752	3	43909	Cluster-21897.10981
GO:0009065	glutamine family amino acid catabolic process	biological_process	0.17043	1	2	2752	12	43909	Cluster-21897.10982,Cluster-4209.0
GO:0051536	iron-sulfur cluster binding	molecular_function	0.17231	1	21	2752	265	43909	Cluster-21897.55272,Cluster-21897.87595,Cluster-21897.99578,Cluster-21897.108650,Cluster-21897.73446,Cluster-3379.0,Cluster-21897.20155,Cluster-21897.71165,Cluster-21897.103808,Cluster-21897.20656,Cluster-13476.1,Cluster-21897.28103,Cluster-21897.57996,Cluster-21897.59884,Cluster-21897.93650,Cluster-2201.0,Cluster-21897.97402,Cluster-21897.24903,Cluster-21897.62759,Cluster-21897.59391,Cluster-218…
GO:0051540	metal cluster binding	molecular_function	0.17231	1	21	2752	265	43909	Cluster-21897.59391,Cluster-21897.62759,Cluster-21897.24903,Cluster-21897.23017,Cluster-21897.59884,Cluster-21897.57996,Cluster-21897.28103,Cluster-21897.97402,Cluster-21897.93650,Cluster-2201.0,Cluster-21897.71165,Cluster-21897.20155,Cluster-13476.1,Cluster-21897.20656,Cluster-21897.103808,Cluster-21897.87595,Cluster-21897.55272,Cluster-3379.0,Cluster-21897.73446,Cluster-21897.108650,Cluster-218…
GO:0008833	deoxyribonuclease IV (phage-T4-induced) activity	molecular_function	0.17259	1	1	2752	3	43909	Cluster-21897.34590
GO:1901505	carbohydrate derivative transporter activity	molecular_function	0.17275	1	6	2752	58	43909	Cluster-22275.0,Cluster-14316.0,Cluster-21897.94529,Cluster-20152.2,Cluster-21897.49158,Cluster-4610.0
GO:0044265	cellular macromolecule catabolic process	biological_process	0.17276	1	63	2752	873	43909	Cluster-21897.51544,Cluster-21897.62236,Cluster-21897.60209,Cluster-21897.32379,Cluster-2293.0,Cluster-21897.47152,Cluster-21897.16943,Cluster-21897.45537,Cluster-13409.0,Cluster-21897.4210,Cluster-21897.53578,Cluster-21897.71140,Cluster-1883.0,Cluster-21897.65223,Cluster-21897.66315,Cluster-4834.0,Cluster-19228.0,Cluster-16034.0,Cluster-21897.99535,Cluster-21897.105348,Cluster-21897.1251,Cluster…
GO:0030042	actin filament depolymerization	biological_process	0.17319	1	3	2752	22	43909	Cluster-21897.38548,Cluster-21897.44509,Cluster-21897.73123
GO:0030834	regulation of actin filament depolymerization	biological_process	0.17319	1	3	2752	22	43909	Cluster-21897.73123,Cluster-21897.38548,Cluster-21897.44509
GO:0030835	negative regulation of actin filament depolymerization	biological_process	0.17319	1	3	2752	22	43909	Cluster-21897.44509,Cluster-21897.38548,Cluster-21897.73123
GO:0030837	negative regulation of actin filament polymerization	biological_process	0.17319	1	3	2752	22	43909	Cluster-21897.44509,Cluster-21897.38548,Cluster-21897.73123
GO:0031333	negative regulation of protein complex assembly	biological_process	0.17319	1	3	2752	22	43909	Cluster-21897.38548,Cluster-21897.44509,Cluster-21897.73123
GO:0032272	negative regulation of protein polymerization	biological_process	0.17319	1	3	2752	22	43909	Cluster-21897.73123,Cluster-21897.38548,Cluster-21897.44509
GO:0051261	protein depolymerization	biological_process	0.17319	1	3	2752	22	43909	Cluster-21897.73123,Cluster-21897.38548,Cluster-21897.44509
GO:0051693	actin filament capping	biological_process	0.17319	1	3	2752	22	43909	Cluster-21897.44509,Cluster-21897.38548,Cluster-21897.73123
GO:1901879	regulation of protein depolymerization	biological_process	0.17319	1	3	2752	22	43909	Cluster-21897.38548,Cluster-21897.44509,Cluster-21897.73123
GO:1901880	negative regulation of protein depolymerization	biological_process	0.17319	1	3	2752	22	43909	Cluster-21897.44509,Cluster-21897.38548,Cluster-21897.73123
GO:0050829	defense response to Gram-negative bacterium	biological_process	0.1732	1	2	2752	13	43909	Cluster-21897.67310,Cluster-21897.23158
GO:0071705	nitrogen compound transport	biological_process	0.17437	1	32	2752	423	43909	Cluster-21897.38030,Cluster-17003.0,Cluster-21897.7194,Cluster-21897.33777,Cluster-21897.53677,Cluster-21897.53676,Cluster-21897.38272,Cluster-21897.50829,Cluster-21897.81363,Cluster-21897.88162,Cluster-21897.67481,Cluster-21897.33896,Cluster-21897.62911,Cluster-21897.55422,Cluster-21897.22327,Cluster-21897.49158,Cluster-4817.0,Cluster-21897.86624,Cluster-21897.14838,Cluster-12326.0,Cluster-21897…
GO:0009147	pyrimidine nucleoside triphosphate metabolic process	biological_process	0.17456	1	2	2752	15	43909	Cluster-11393.0,Cluster-3247.0
GO:0008762	UDP-N-acetylmuramate dehydrogenase activity	molecular_function	0.17513	1	1	2752	4	43909	Cluster-3379.0
GO:0051016	barbed-end actin filament capping	biological_process	0.176	1	2	2752	12	43909	Cluster-21897.44509,Cluster-21897.38548
GO:0005215	transporter activity	molecular_function	0.17605	1	244	2752	3565	43909	Cluster-21897.97402,Cluster-21897.34096,Cluster-1443.0,Cluster-21897.52740,Cluster-1537.0,Cluster-21897.60178,Cluster-21897.55087,Cluster-21897.30501,Cluster-22275.0,Cluster-21897.19197,Cluster-21897.61175,Cluster-21897.83077,Cluster-21897.65978,Cluster-21897.75003,Cluster-21897.60591,Cluster-21897.9835,Cluster-14316.0,Cluster-1463.0,Cluster-21897.100352,Cluster-21897.71016,Cluster-21897.73272,Cl…
GO:0043226	organelle	cellular_component	0.17628	1	629	2752	9641	43909	Cluster-21897.17213,Cluster-21897.50090,Cluster-21897.67317,Cluster-21897.52877,Cluster-21897.24185,Cluster-1592.0,Cluster-21897.62082,Cluster-3801.1,Cluster-3535.0,Cluster-21897.108979,Cluster-21897.50189,Cluster-21897.72508,Cluster-21897.64601,Cluster-1518.0,Cluster-21897.12049,Cluster-22832.0,Cluster-21897.102191,Cluster-21897.57254,Cluster-21897.93534,Cluster-21897.42989,Cluster-21897.55442,C…
GO:0072524	pyridine-containing compound metabolic process	biological_process	0.17663	1	28	2752	361	43909	Cluster-21897.46278,Cluster-15530.1,Cluster-21897.15131,Cluster-1935.0,Cluster-21897.90975,Cluster-4940.0,Cluster-21897.63529,Cluster-13369.1,Cluster-21897.41006,Cluster-21897.44934,Cluster-21897.45938,Cluster-21897.94546,Cluster-21897.105157,Cluster-21897.87115,Cluster-21897.30884,Cluster-21897.93650,Cluster-21897.41198,Cluster-21897.55032,Cluster-18321.2,Cluster-21897.43770,Cluster-23888.5,Clus…
GO:0034212	peptide N-acetyltransferase activity	molecular_function	0.17676	1	6	2752	58	43909	Cluster-21897.68996,Cluster-21897.70418,Cluster-21897.82299,Cluster-21897.81129,Cluster-21897.109328,Cluster-21897.21638
GO:0061733	peptide-lysine-N-acetyltransferase activity	molecular_function	0.17676	1	6	2752	58	43909	Cluster-21897.82299,Cluster-21897.68996,Cluster-21897.70418,Cluster-21897.81129,Cluster-21897.109328,Cluster-21897.21638
GO:0016458	gene silencing	biological_process	0.17823	1	5	2752	46	43909	Cluster-21897.57529,Cluster-21897.52545,Cluster-21897.45135,Cluster-21897.44444,Cluster-21897.52012
GO:0004635	phosphoribosyl-AMP cyclohydrolase activity	molecular_function	0.18065	1	3	2752	22	43909	Cluster-21897.65005,Cluster-21897.41329,Cluster-21897.41042
GO:0016778	diphosphotransferase activity	molecular_function	0.18117	1	3	2752	22	43909	Cluster-21897.55032,Cluster-21897.20566,Cluster-21897.34639
GO:1901698	response to nitrogen compound	biological_process	0.18142	1	4	2752	34	43909	Cluster-21897.49368,Cluster-21897.38030,Cluster-21897.33896,Cluster-21897.88162
GO:0007610	behavior	biological_process	0.18248	1	5	2752	50	43909	Cluster-21897.52647,Cluster-21897.58506,Cluster-21897.31316,Cluster-21897.69716,Cluster-21897.52648
GO:0030248	cellulose binding	molecular_function	0.18255	1	2	2752	13	43909	Cluster-21897.55081,Cluster-21897.47057
GO:0046688	response to copper ion	biological_process	0.18435	1	1	2752	4	43909	Cluster-3847.0
GO:0004455	ketol-acid reductoisomerase activity	molecular_function	0.1844	1	1	2752	3	43909	Cluster-21897.34743
GO:0009082	branched-chain amino acid biosynthetic process	biological_process	0.18559	1	6	2752	58	43909	Cluster-21897.36029,Cluster-21897.54900,Cluster-14078.0,Cluster-21897.44919,Cluster-21897.34743,Cluster-21897.25528
GO:0009219	pyrimidine deoxyribonucleotide metabolic process	biological_process	0.18627	1	4	2752	39	43909	Cluster-21897.44892,Cluster-21897.84739,Cluster-21897.32404,Cluster-3247.0
GO:0009262	deoxyribonucleotide metabolic process	biological_process	0.18627	1	4	2752	39	43909	Cluster-21897.44892,Cluster-21897.84739,Cluster-21897.32404,Cluster-3247.0
GO:0009394	2'-deoxyribonucleotide metabolic process	biological_process	0.18627	1	4	2752	39	43909	Cluster-21897.44892,Cluster-21897.84739,Cluster-3247.0,Cluster-21897.32404
GO:0019692	deoxyribose phosphate metabolic process	biological_process	0.18627	1	4	2752	39	43909	Cluster-21897.84739,Cluster-21897.32404,Cluster-3247.0,Cluster-21897.44892
GO:0015947	methane metabolic process	biological_process	0.18628	1	8	2752	83	43909	Cluster-21897.54385,Cluster-21897.16659,Cluster-21897.27824,Cluster-21897.82428,Cluster-21897.65867,Cluster-25375.3,Cluster-21897.65866,Cluster-21897.71346
GO:0043446	cellular alkane metabolic process	biological_process	0.18628	1	8	2752	83	43909	Cluster-21897.16659,Cluster-21897.54385,Cluster-21897.82428,Cluster-21897.65867,Cluster-21897.27824,Cluster-21897.65866,Cluster-25375.3,Cluster-21897.71346
GO:0016125	sterol metabolic process	biological_process	0.18734	1	2	2752	12	43909	Cluster-21897.11123,Cluster-21897.23237
GO:0016667	oxidoreductase activity, acting on a sulfur group of donors	molecular_function	0.19024	1	31	2752	429	43909	Cluster-21897.61939,Cluster-21897.23333,Cluster-21897.61175,Cluster-21897.73867,Cluster-21897.41559,Cluster-21897.52626,Cluster-21897.8137,Cluster-21897.23331,Cluster-21897.49015,Cluster-21897.64468,Cluster-21897.57369,Cluster-21897.41198,Cluster-21897.51781,Cluster-21897.72769,Cluster-21897.56133,Cluster-21897.93650,Cluster-3686.0,Cluster-21897.94546,Cluster-21897.89863,Cluster-21897.10422,Clust…
GO:0007126	meiotic nuclear division	biological_process	0.1905	1	7	2752	75	43909	Cluster-21897.59283,Cluster-21897.40503,Cluster-21897.61030,Cluster-9673.0,Cluster-21897.95748,Cluster-21897.54497,Cluster-21897.66462
GO:1903046	meiotic cell cycle process	biological_process	0.1905	1	7	2752	75	43909	Cluster-21897.95748,Cluster-9673.0,Cluster-21897.61030,Cluster-21897.54497,Cluster-21897.66462,Cluster-21897.40503,Cluster-21897.59283
GO:0019058	viral life cycle	biological_process	0.19084	1	56	2752	780	43909	Cluster-21897.23102,Cluster-21897.56787,Cluster-18690.0,Cluster-21897.46223,Cluster-21897.106504,Cluster-24813.0,Cluster-21897.421,Cluster-21897.59489,Cluster-21897.43780,Cluster-21897.7664,Cluster-21897.32379,Cluster-21897.103715,Cluster-17736.0,Cluster-21897.74383,Cluster-21897.65240,Cluster-21897.81129,Cluster-21897.13652,Cluster-21897.43762,Cluster-21897.92292,Cluster-21897.83077,Cluster-2189…
GO:0043167	ion binding	molecular_function	0.19145	1	763	2752	11529	43909	Cluster-21897.14838,Cluster-21897.43776,Cluster-21897.99440,Cluster-21897.8372,Cluster-21897.60343,Cluster-21897.25994,Cluster-21897.19486,Cluster-21897.28537,Cluster-21897.87287,Cluster-21897.51935,Cluster-21897.34323,Cluster-21897.16672,Cluster-21897.20936,Cluster-3074.0,Cluster-21897.38938,Cluster-21897.91546,Cluster-21897.86824,Cluster-21897.20566,Cluster-21897.64669,Cluster-21897.38596,Clust…
GO:0044699	single-organism process	biological_process	0.19149	1	1244	2752	19174	43909	Cluster-21897.44147,Cluster-21897.80119,Cluster-21897.44509,Cluster-21897.28786,Cluster-21897.86586,Cluster-21897.55577,Cluster-21897.56385,Cluster-15101.0,Cluster-21897.74299,Cluster-21897.11158,Cluster-21897.43571,Cluster-21588.0,Cluster-21897.12551,Cluster-4233.1,Cluster-21897.57188,Cluster-21897.39740,Cluster-21897.27824,Cluster-21897.16415,Cluster-21897.73020,Cluster-21897.58213,Cluster-2189…
GO:0043229	intracellular organelle	cellular_component	0.19211	1	618	2752	9492	43909	Cluster-2140.0,Cluster-21897.49458,Cluster-21897.75162,Cluster-21897.59955,Cluster-24675.0,Cluster-21897.103529,Cluster-21897.36405,Cluster-21897.44012,Cluster-21897.56183,Cluster-21897.110504,Cluster-21897.51213,Cluster-21897.6721,Cluster-23888.4,Cluster-21897.64266,Cluster-21897.28883,Cluster-21897.22327,Cluster-21897.56552,Cluster-21897.52542,Cluster-21897.45537,Cluster-21897.42715,Cluster-218…
GO:0005509	calcium ion binding	molecular_function	0.19267	1	44	2752	597	43909	Cluster-21897.21135,Cluster-21897.82799,Cluster-21897.99583,Cluster-21897.95481,Cluster-21897.69968,Cluster-21897.56412,Cluster-21897.43776,Cluster-21897.51842,Cluster-21897.65585,Cluster-21897.70207,Cluster-2180.0,Cluster-21897.79971,Cluster-21897.12576,Cluster-21897.66451,Cluster-21897.58898,Cluster-21897.54720,Cluster-21897.8887,Cluster-21897.8430,Cluster-21897.68850,Cluster-21897.70292,Cluste…
GO:0071806	protein transmembrane transport	biological_process	0.19292	1	8	2752	89	43909	Cluster-21897.52507,Cluster-21897.77696,Cluster-21897.51213,Cluster-21897.67745,Cluster-21897.65053,Cluster-21897.64384,Cluster-21897.19253,Cluster-21897.74383
GO:0098599	palmitoyl hydrolase activity	molecular_function	0.19302	1	2	2752	13	43909	Cluster-21897.25078,Cluster-21897.62829
GO:0007259	JAK-STAT cascade	biological_process	0.19337	1	1	2752	4	43909	Cluster-21897.37211
GO:0003713	transcription coactivator activity	molecular_function	0.19341	1	4	2752	34	43909	Cluster-21897.68460,Cluster-21897.80119,Cluster-21897.70418,Cluster-21897.47737
GO:0002694	regulation of leukocyte activation	biological_process	0.19381	1	1	2752	3	43909	Cluster-21897.49176
GO:0050865	regulation of cell activation	biological_process	0.19381	1	1	2752	3	43909	Cluster-21897.49176
GO:0051249	regulation of lymphocyte activation	biological_process	0.19381	1	1	2752	3	43909	Cluster-21897.49176
GO:0016820	hydrolase activity, acting on acid anhydrides, catalyzing transmembrane movement of substances	molecular_function	0.19393	1	28	2752	360	43909	Cluster-21897.66725,Cluster-21897.37634,Cluster-21897.2225,Cluster-21897.73272,Cluster-21897.51865,Cluster-21897.60445,Cluster-21897.38596,Cluster-21897.73831,Cluster-21897.52560,Cluster-21897.87991,Cluster-21897.77353,Cluster-21897.40893,Cluster-25303.0,Cluster-21897.60448,Cluster-21897.94254,Cluster-21897.854,Cluster-21897.77904,Cluster-21897.97033,Cluster-21897.52914,Cluster-13786.0,Cluster-21…
GO:0052646	alditol phosphate metabolic process	biological_process	0.19537	1	4	2752	37	43909	Cluster-21897.98362,Cluster-21897.61375,Cluster-2881.0,Cluster-21897.53521
GO:0046058	cAMP metabolic process	biological_process	0.19636	1	3	2752	25	43909	Cluster-21897.55749,Cluster-24051.0,Cluster-21897.55908
GO:0016728	oxidoreductase activity, acting on CH or CH2 groups, disulfide as acceptor	molecular_function	0.19657	1	3	2752	23	43909	Cluster-21897.72551,Cluster-21897.101719,Cluster-21897.13267
GO:0098772	molecular function regulator	molecular_function	0.19688	1	92	2752	1308	43909	Cluster-21897.38969,Cluster-21897.47880,Cluster-9784.1,Cluster-21897.46223,Cluster-21897.40920,Cluster-21897.55687,Cluster-18045.0,Cluster-21897.55873,Cluster-21897.100491,Cluster-21897.16687,Cluster-21897.44418,Cluster-21897.83677,Cluster-21897.41042,Cluster-21897.1600,Cluster-21897.37694,Cluster-21897.91819,Cluster-21897.44513,Cluster-21897.55056,Cluster-21897.68349,Cluster-21897.55544,Cluster-…
GO:0008455	alpha-1,6-mannosylglycoprotein 2-beta-N-acetylglucosaminyltransferase activity	molecular_function	0.19712	1	2	2752	13	43909	Cluster-21897.43440,Cluster-21897.87517
GO:0042127	regulation of cell proliferation	biological_process	0.19765	1	4	2752	36	43909	Cluster-21897.35049,Cluster-21897.47171,Cluster-21897.93452,Cluster-21897.50071
GO:0051648	vesicle localization	biological_process	0.19777	1	2	2752	12	43909	Cluster-21897.79912,Cluster-21897.79913
GO:0051650	establishment of vesicle localization	biological_process	0.19777	1	2	2752	12	43909	Cluster-21897.79913,Cluster-21897.79912
GO:0009555	pollen development	biological_process	0.19841	1	1	2752	3	43909	Cluster-21897.71769
GO:0048229	gametophyte development	biological_process	0.19841	1	1	2752	3	43909	Cluster-21897.71769
GO:0005242	inward rectifier potassium channel activity	molecular_function	0.20061	1	4	2752	34	43909	Cluster-21897.107643,Cluster-21897.44795,Cluster-21897.32818,Cluster-21897.50596
GO:0031419	cobalamin binding	molecular_function	0.20092	1	2	2752	13	43909	Cluster-21897.49372,Cluster-21897.62932
GO:0009991	response to extracellular stimulus	biological_process	0.20104	1	7	2752	76	43909	Cluster-2613.0,Cluster-21897.56815,Cluster-16967.0,Cluster-21897.60451,Cluster-21949.0,Cluster-21897.56816,Cluster-21897.60564
GO:0031668	cellular response to extracellular stimulus	biological_process	0.20104	1	7	2752	76	43909	Cluster-21897.56815,Cluster-2613.0,Cluster-16967.0,Cluster-21949.0,Cluster-21897.56816,Cluster-21897.60564,Cluster-21897.60451
GO:0071496	cellular response to external stimulus	biological_process	0.20104	1	7	2752	76	43909	Cluster-16967.0,Cluster-2613.0,Cluster-21897.56815,Cluster-21897.60451,Cluster-21897.56816,Cluster-21949.0,Cluster-21897.60564
GO:0007131	reciprocal meiotic recombination	biological_process	0.20131	1	4	2752	38	43909	Cluster-9673.0,Cluster-21897.66462,Cluster-21897.59283,Cluster-21897.40503
GO:0035825	reciprocal DNA recombination	biological_process	0.20131	1	4	2752	38	43909	Cluster-21897.59283,Cluster-21897.40503,Cluster-9673.0,Cluster-21897.66462
GO:0051276	chromosome organization	biological_process	0.20141	1	55	2752	768	43909	Cluster-21897.37751,Cluster-21897.38178,Cluster-19779.0,Cluster-21897.54900,Cluster-21897.60875,Cluster-21897.67693,Cluster-21897.706,Cluster-3166.0,Cluster-21897.29569,Cluster-21897.106743,Cluster-21897.60446,Cluster-21897.65621,Cluster-1412.0,Cluster-21897.47282,Cluster-21897.89143,Cluster-21897.6721,Cluster-21897.93728,Cluster-21897.54991,Cluster-21897.55063,Cluster-24328.5,Cluster-21897.52857…
GO:0045333	cellular respiration	biological_process	0.20192	1	35	2752	475	43909	Cluster-21897.54385,Cluster-21897.98236,Cluster-21897.27824,Cluster-21897.89154,Cluster-25375.3,Cluster-21897.43066,Cluster-21897.36405,Cluster-21897.27833,Cluster-21897.37211,Cluster-21897.81217,Cluster-21897.41198,Cluster-21897.56517,Cluster-21897.40254,Cluster-21897.58740,Cluster-21897.16850,Cluster-21897.94529,Cluster-21897.65866,Cluster-21897.71346,Cluster-21897.69361,Cluster-21897.16659,Clu…
GO:0046870	cadmium ion binding	molecular_function	0.2021	1	1	2752	4	43909	Cluster-3847.0
GO:0033655	host cell cytoplasm part	cellular_component	0.20332	1	1	2752	4	43909	Cluster-21897.59940
GO:0090150	establishment of protein localization to membrane	biological_process	0.20344	1	15	2752	187	43909	Cluster-21897.9645,Cluster-21897.77696,Cluster-21897.52507,Cluster-21897.54330,Cluster-21278.0,Cluster-21897.60875,Cluster-21897.101255,Cluster-2654.0,Cluster-21897.49279,Cluster-21897.32075,Cluster-21897.74383,Cluster-21897.91179,Cluster-21897.47620,Cluster-21897.58297,Cluster-21897.64384
GO:0004652	polynucleotide adenylyltransferase activity	molecular_function	0.20397	1	2	2752	13	43909	Cluster-21897.89050,Cluster-21897.78744
GO:1901682	sulfur compound transmembrane transporter activity	molecular_function	0.20488	1	5	2752	46	43909	Cluster-21897.81722,Cluster-21897.93553,Cluster-21897.53507,Cluster-21897.40730,Cluster-21897.5809
GO:0003873	6-phosphofructo-2-kinase activity	molecular_function	0.20547	1	5	2752	49	43909	Cluster-21897.66810,Cluster-21897.37751,Cluster-21897.67357,Cluster-21897.51935,Cluster-21897.51513
GO:0007617	mating behavior	biological_process	0.20567	1	3	2752	26	43909	Cluster-21897.69716,Cluster-21897.31316,Cluster-21897.58506
GO:0019098	reproductive behavior	biological_process	0.20567	1	3	2752	26	43909	Cluster-21897.58506,Cluster-21897.69716,Cluster-21897.31316
GO:0044705	multi-organism reproductive behavior	biological_process	0.20567	1	3	2752	26	43909	Cluster-21897.58506,Cluster-21897.31316,Cluster-21897.69716
GO:0019783	ubiquitin-like protein-specific protease activity	molecular_function	0.20577	1	5	2752	50	43909	Cluster-21897.87699,Cluster-3500.0,Cluster-21897.90930,Cluster-21897.106695,Cluster-21897.24433
GO:0031167	rRNA methylation	biological_process	0.20692	1	5	2752	47	43909	Cluster-21897.59748,Cluster-21897.70342,Cluster-21897.38167,Cluster-21897.36147,Cluster-21897.42104
GO:0030153	bacteriocin immunity	biological_process	0.20708	1	4	2752	40	43909	Cluster-21897.104131,Cluster-21897.34273,Cluster-21897.8814,Cluster-21897.84525
GO:0004665	prephenate dehydrogenase (NADP+) activity	molecular_function	0.20756	1	1	2752	4	43909	Cluster-21897.63529
GO:0008977	prephenate dehydrogenase activity	molecular_function	0.20756	1	1	2752	4	43909	Cluster-21897.63529
GO:0046677	response to antibiotic	biological_process	0.20915	1	4	2752	38	43909	Cluster-2821.0,Cluster-21897.86529,Cluster-21897.102245,Cluster-21897.40015
GO:0008312	7S RNA binding	molecular_function	0.2094	1	3	2752	25	43909	Cluster-21278.0,Cluster-21897.9645,Cluster-2654.0
GO:0002115	store-operated calcium entry	biological_process	0.20953	1	3	2752	27	43909	Cluster-21897.55718,Cluster-21897.40386,Cluster-21897.52371
GO:2001256	regulation of store-operated calcium entry	biological_process	0.20953	1	3	2752	27	43909	Cluster-21897.55718,Cluster-21897.40386,Cluster-21897.52371
GO:0044038	cell wall macromolecule biosynthetic process	biological_process	0.21049	1	7	2752	74	43909	Cluster-21897.73446,Cluster-21897.36893,Cluster-21897.5901,Cluster-21897.50165,Cluster-21897.44390,Cluster-21897.50164,Cluster-21897.58739
GO:0070589	cellular component macromolecule biosynthetic process	biological_process	0.21049	1	7	2752	74	43909	Cluster-21897.44390,Cluster-21897.50165,Cluster-21897.73446,Cluster-21897.36893,Cluster-21897.5901,Cluster-21897.58739,Cluster-21897.50164
GO:0030337	DNA polymerase processivity factor activity	molecular_function	0.21054	1	3	2752	25	43909	Cluster-21897.46242,Cluster-21897.46223,Cluster-21897.65240
GO:0006790	sulfur compound metabolic process	biological_process	0.21196	1	30	2752	398	43909	Cluster-21897.64898,Cluster-21897.35324,Cluster-21897.20566,Cluster-21897.36442,Cluster-21897.66810,Cluster-21897.42104,Cluster-21897.54784,Cluster-21897.46945,Cluster-21897.30884,Cluster-3902.0,Cluster-21897.19759,Cluster-21897.33699,Cluster-21897.51513,Cluster-21897.47836,Cluster-21897.29110,Cluster-21897.54411,Cluster-21897.98711,Cluster-21897.82428,Cluster-21897.8030,Cluster-14049.0,Cluster-2…
GO:0006399	tRNA metabolic process	biological_process	0.21235	1	67	2752	951	43909	Cluster-18225.0,Cluster-21897.101137,Cluster-21897.65401,Cluster-21897.61375,Cluster-21897.19474,Cluster-17618.0,Cluster-21897.50189,Cluster-21897.12439,Cluster-16456.0,Cluster-24295.0,Cluster-21897.69710,Cluster-21897.107139,Cluster-22832.0,Cluster-21897.18179,Cluster-19779.0,Cluster-21897.62199,Cluster-21897.7600,Cluster-21897.98392,Cluster-21897.23102,Cluster-21897.70342,Cluster-21897.65560,Cl…
GO:0016423	tRNA (guanine) methyltransferase activity	molecular_function	0.21459	1	6	2752	61	43909	Cluster-21897.36147,Cluster-21897.65560,Cluster-21897.70342,Cluster-21897.42104,Cluster-21897.98392,Cluster-24328.5
GO:0009166	nucleotide catabolic process	biological_process	0.21492	1	4	2752	36	43909	Cluster-21897.55749,Cluster-21897.42928,Cluster-21897.55908,Cluster-21897.1876
GO:0000175	3'-5'-exoribonuclease activity	molecular_function	0.2151	1	6	2752	60	43909	Cluster-21897.60209,Cluster-21897.56815,Cluster-21897.60451,Cluster-21897.50189,Cluster-21897.38654,Cluster-21897.56816
GO:0042819	vitamin B6 biosynthetic process	biological_process	0.21545	1	4	2752	37	43909	Cluster-21897.57704,Cluster-21897.19759,Cluster-21897.15131,Cluster-21897.90975
GO:0006898	receptor-mediated endocytosis	biological_process	0.21547	1	2	2752	13	43909	Cluster-21897.61558,Cluster-21897.41009
GO:0008716	D-alanine-D-alanine ligase activity	molecular_function	0.21553	1	3	2752	23	43909	Cluster-21897.50164,Cluster-21897.36893,Cluster-21897.50165
GO:0046144	D-alanine family amino acid metabolic process	biological_process	0.21553	1	3	2752	23	43909	Cluster-21897.50164,Cluster-21897.36893,Cluster-21897.50165
GO:0046436	D-alanine metabolic process	biological_process	0.21553	1	3	2752	23	43909	Cluster-21897.50164,Cluster-21897.36893,Cluster-21897.50165
GO:0006270	DNA replication initiation	biological_process	0.21691	1	11	2752	130	43909	Cluster-21897.69440,Cluster-13196.0,Cluster-21897.68101,Cluster-21897.7664,Cluster-21897.38578,Cluster-21897.66605,Cluster-21897.7309,Cluster-21897.53874,Cluster-21897.56159,Cluster-21897.101617,Cluster-21897.43440
GO:0072329	monocarboxylic acid catabolic process	biological_process	0.21726	1	4	2752	36	43909	Cluster-21897.64898,Cluster-21897.35324,Cluster-21897.27824,Cluster-21897.82428
GO:0010564	regulation of cell cycle process	biological_process	0.21801	1	14	2752	170	43909	Cluster-21897.7372,Cluster-20237.0,Cluster-21897.88484,Cluster-19779.0,Cluster-21897.40503,Cluster-21897.14172,Cluster-3579.0,Cluster-21897.706,Cluster-21897.29569,Cluster-21897.66462,Cluster-21897.32379,Cluster-19228.0,Cluster-21897.99535,Cluster-21897.59283
GO:0006369	termination of RNA polymerase II transcription	biological_process	0.21808	1	1	2752	4	43909	Cluster-21897.46109
GO:0043242	negative regulation of protein complex disassembly	biological_process	0.21863	1	3	2752	25	43909	Cluster-21897.73123,Cluster-21897.38548,Cluster-21897.44509
GO:0009132	nucleoside diphosphate metabolic process	biological_process	0.2198	1	14	2752	175	43909	Cluster-21897.30884,Cluster-21897.72551,Cluster-18321.2,Cluster-21897.41198,Cluster-21897.13267,Cluster-16448.0,Cluster-15548.0,Cluster-13369.1,Cluster-11393.0,Cluster-4940.0,Cluster-21897.101719,Cluster-23888.5,Cluster-21897.45938,Cluster-21897.100186
GO:0051924	regulation of calcium ion transport	biological_process	0.22083	1	3	2752	28	43909	Cluster-21897.52371,Cluster-21897.55718,Cluster-21897.40386
GO:0042274	ribosomal small subunit biogenesis	biological_process	0.22127	1	1	2752	5	43909	Cluster-21897.98760
GO:0030261	chromosome condensation	biological_process	0.222	1	4	2752	37	43909	Cluster-21897.55063,Cluster-21897.51354,Cluster-21897.60875,Cluster-21897.58907
GO:0031400	negative regulation of protein modification process	biological_process	0.2228	1	9	2752	100	43909	Cluster-21897.99535,Cluster-19228.0,Cluster-21897.32379,Cluster-21897.29569,Cluster-21897.706,Cluster-21897.14172,Cluster-19779.0,Cluster-20237.0,Cluster-21897.7372
GO:0009187	cyclic nucleotide metabolic process	biological_process	0.22331	1	6	2752	64	43909	Cluster-21897.23333,Cluster-21897.23330,Cluster-21897.55908,Cluster-24051.0,Cluster-21897.23329,Cluster-21897.55749
GO:0009967	positive regulation of signal transduction	biological_process	0.22352	1	7	2752	76	43909	Cluster-21897.39357,Cluster-21897.38272,Cluster-21897.103391,Cluster-21897.67483,Cluster-21897.64070,Cluster-21897.67481,Cluster-21897.54720
GO:0010647	positive regulation of cell communication	biological_process	0.22352	1	7	2752	76	43909	Cluster-21897.64070,Cluster-21897.67481,Cluster-21897.54720,Cluster-21897.39357,Cluster-21897.38272,Cluster-21897.103391,Cluster-21897.67483
GO:0023056	positive regulation of signaling	biological_process	0.22352	1	7	2752	76	43909	Cluster-21897.64070,Cluster-21897.54720,Cluster-21897.67481,Cluster-21897.38272,Cluster-21897.39357,Cluster-21897.67483,Cluster-21897.103391
GO:0007346	regulation of mitotic cell cycle	biological_process	0.22422	1	11	2752	130	43909	Cluster-20237.0,Cluster-21897.7372,Cluster-19779.0,Cluster-3579.0,Cluster-21897.14172,Cluster-21897.706,Cluster-21897.29569,Cluster-21897.6721,Cluster-21897.32379,Cluster-19228.0,Cluster-21897.99535
GO:0045861	negative regulation of proteolysis	biological_process	0.22573	1	12	2752	139	43909	Cluster-21897.32379,Cluster-19228.0,Cluster-21897.99535,Cluster-21897.29569,Cluster-21897.52647,Cluster-21897.52648,Cluster-21897.14172,Cluster-21897.706,Cluster-21897.7372,Cluster-20237.0,Cluster-19779.0,Cluster-21897.31474
GO:0015698	inorganic anion transport	biological_process	0.22851	1	15	2752	182	43909	Cluster-21897.38030,Cluster-21897.88162,Cluster-21897.62711,Cluster-21897.63859,Cluster-21897.86624,Cluster-24964.1,Cluster-21897.22869,Cluster-21897.40730,Cluster-21897.49368,Cluster-21897.33896,Cluster-21897.53507,Cluster-20152.2,Cluster-21897.81722,Cluster-21897.5809,Cluster-21897.12666
GO:0007417	central nervous system development	biological_process	0.22899	1	1	2752	4	43909	Cluster-21897.10981
GO:0022900	electron transport chain	biological_process	0.23008	1	28	2752	389	43909	Cluster-21897.36405,Cluster-21897.67600,Cluster-21897.27833,Cluster-21897.34242,Cluster-21897.43066,Cluster-21897.66000,Cluster-21897.98236,Cluster-21897.53310,Cluster-21897.41714,Cluster-21897.102676,Cluster-21897.89154,Cluster-21897.60019,Cluster-21897.69361,Cluster-21897.59955,Cluster-21897.67659,Cluster-21897.3291,Cluster-21897.29788,Cluster-21897.56517,Cluster-21897.58740,Cluster-21897.94529…
GO:0016840	carbon-nitrogen lyase activity	molecular_function	0.23074	1	4	2752	37	43909	Cluster-21897.61568,Cluster-21897.34978,Cluster-21897.61939,Cluster-21897.24452
GO:0006612	protein targeting to membrane	biological_process	0.23121	1	10	2752	120	43909	Cluster-21897.9645,Cluster-21897.77696,Cluster-21897.54330,Cluster-21278.0,Cluster-21897.60875,Cluster-21897.101255,Cluster-2654.0,Cluster-21897.49279,Cluster-21897.74383,Cluster-21897.91179
GO:0007129	synapsis	biological_process	0.23174	1	3	2752	26	43909	Cluster-21897.61030,Cluster-21897.95748,Cluster-21897.54497
GO:0007130	synaptonemal complex assembly	biological_process	0.23174	1	3	2752	26	43909	Cluster-21897.95748,Cluster-21897.61030,Cluster-21897.54497
GO:0045143	homologous chromosome segregation	biological_process	0.23174	1	3	2752	26	43909	Cluster-21897.54497,Cluster-21897.61030,Cluster-21897.95748
GO:0070192	chromosome organization involved in meiosis	biological_process	0.23174	1	3	2752	26	43909	Cluster-21897.54497,Cluster-21897.61030,Cluster-21897.95748
GO:0070193	synaptonemal complex organization	biological_process	0.23174	1	3	2752	26	43909	Cluster-21897.54497,Cluster-21897.95748,Cluster-21897.61030
GO:0009069	serine family amino acid metabolic process	biological_process	0.23245	1	32	2752	419	43909	Cluster-21897.61765,Cluster-21897.77044,Cluster-21897.37694,Cluster-3074.0,Cluster-21897.41365,Cluster-21897.30884,Cluster-21897.17213,Cluster-21897.90990,Cluster-21897.17218,Cluster-21897.14849,Cluster-21897.15612,Cluster-21897.60343,Cluster-21897.76570,Cluster-21897.55855,Cluster-21897.77045,Cluster-21897.26987,Cluster-21897.46388,Cluster-21897.37325,Cluster-21897.52626,Cluster-21897.31328,Clus…
GO:0008410	CoA-transferase activity	molecular_function	0.23248	1	1	2752	4	43909	Cluster-21897.61659
GO:0009451	RNA modification	biological_process	0.23255	1	34	2752	470	43909	Cluster-21897.19474,Cluster-21897.66334,Cluster-4291.0,Cluster-24328.5,Cluster-21897.36147,Cluster-21897.101137,Cluster-19779.0,Cluster-21897.37610,Cluster-21897.23017,Cluster-21897.40458,Cluster-17736.0,Cluster-3199.0,Cluster-11637.0,Cluster-21897.65560,Cluster-21897.70342,Cluster-18690.0,Cluster-21897.43493,Cluster-21897.23102,Cluster-21897.103715,Cluster-21897.51311,Cluster-21897.98392,Cluster…
GO:0046148	pigment biosynthetic process	biological_process	0.23287	1	16	2752	200	43909	Cluster-21897.46306,Cluster-21897.30884,Cluster-21897.107041,Cluster-21897.41198,Cluster-21897.98711,Cluster-21897.69750,Cluster-21897.53521,Cluster-21897.61898,Cluster-21897.107042,Cluster-21897.48045,Cluster-21897.85185,Cluster-21897.71140,Cluster-23715.0,Cluster-21897.25443,Cluster-18225.0,Cluster-21089.1
GO:0008745	N-acetylmuramoyl-L-alanine amidase activity	molecular_function	0.23288	1	2	2752	14	43909	Cluster-21897.58739,Cluster-21897.44390
GO:0051191	prosthetic group biosynthetic process	biological_process	0.23328	1	1	2752	5	43909	Cluster-21897.30535
GO:0018193	peptidyl-amino acid modification	biological_process	0.23475	1	14	2752	178	43909	Cluster-21897.21638,Cluster-21897.81129,Cluster-21897.67693,Cluster-21897.82299,Cluster-21897.87429,Cluster-21897.70418,Cluster-21897.62004,Cluster-21897.67308,Cluster-21897.89143,Cluster-21897.60534,Cluster-21897.6619,Cluster-21897.83642,Cluster-21897.68996,Cluster-21897.90190
GO:0005576	extracellular region	cellular_component	0.23549	1	158	2752	2378	43909	Cluster-21897.55191,Cluster-21897.69440,Cluster-21897.10346,Cluster-21897.26315,Cluster-21897.56822,Cluster-3166.0,Cluster-21897.55989,Cluster-21897.107041,Cluster-21897.53694,Cluster-21897.50070,Cluster-21897.59884,Cluster-21897.32088,Cluster-21897.93452,Cluster-21897.69716,Cluster-21897.93761,Cluster-21897.67095,Cluster-21897.52560,Cluster-21897.26495,Cluster-21897.823,Cluster-21897.53879,Clust…
GO:0045595	regulation of cell differentiation	biological_process	0.23592	1	3	2752	26	43909	Cluster-21897.54900,Cluster-21897.50071,Cluster-21897.47171
GO:0016832	aldehyde-lyase activity	molecular_function	0.23674	1	3	2752	28	43909	Cluster-2293.0,Cluster-21897.18729,Cluster-21897.50894
GO:0004674	protein serine/threonine kinase activity	molecular_function	0.23676	1	28	2752	361	43909	Cluster-21897.58212,Cluster-21897.15612,Cluster-21897.14849,Cluster-21897.17218,Cluster-21897.76570,Cluster-21897.60343,Cluster-21897.73020,Cluster-21897.58213,Cluster-21897.77045,Cluster-1395.0,Cluster-21897.55855,Cluster-21897.51823,Cluster-21897.73201,Cluster-21897.26987,Cluster-21897.77044,Cluster-21897.31328,Cluster-21897.61765,Cluster-21897.46388,Cluster-21897.37325,Cluster-21897.52626,Clus…
GO:0008987	quinolinate synthetase A activity	molecular_function	0.23709	1	1	2752	4	43909	Cluster-21897.93650
GO:0019804	obsolete quinolinate synthetase complex	cellular_component	0.23709	1	1	2752	4	43909	Cluster-21897.93650
GO:0051640	organelle localization	biological_process	0.23752	1	3	2752	26	43909	Cluster-21897.79912,Cluster-21897.19724,Cluster-21897.79913
GO:0042575	DNA polymerase complex	cellular_component	0.24014	1	19	2752	253	43909	Cluster-21897.71896,Cluster-21897.54906,Cluster-21897.43440,Cluster-21897.46242,Cluster-18321.2,Cluster-21897.69440,Cluster-21897.78636,Cluster-21897.28173,Cluster-21897.17715,Cluster-21897.30807,Cluster-21897.47836,Cluster-21897.24903,Cluster-21897.65240,Cluster-21897.56159,Cluster-21897.34184,Cluster-21897.38578,Cluster-14258.0,Cluster-21897.46223,Cluster-21897.66605
GO:0004797	thymidine kinase activity	molecular_function	0.24044	1	2	2752	17	43909	Cluster-21897.84739,Cluster-21897.32404
GO:0006230	TMP biosynthetic process	biological_process	0.24044	1	2	2752	17	43909	Cluster-21897.84739,Cluster-21897.32404
GO:0009173	pyrimidine ribonucleoside monophosphate metabolic process	biological_process	0.24044	1	2	2752	17	43909	Cluster-21897.84739,Cluster-21897.32404
GO:0009174	pyrimidine ribonucleoside monophosphate biosynthetic process	biological_process	0.24044	1	2	2752	17	43909	Cluster-21897.32404,Cluster-21897.84739
GO:0019136	deoxynucleoside kinase activity	molecular_function	0.24044	1	2	2752	17	43909	Cluster-21897.32404,Cluster-21897.84739
GO:0046044	TMP metabolic process	biological_process	0.24044	1	2	2752	17	43909	Cluster-21897.84739,Cluster-21897.32404
GO:0016591	DNA-directed RNA polymerase II, holoenzyme	cellular_component	0.24049	1	15	2752	196	43909	Cluster-21897.66000,Cluster-4254.0,Cluster-21897.65621,Cluster-3926.0,Cluster-21897.51862,Cluster-21897.93553,Cluster-21897.62058,Cluster-21897.21539,Cluster-21897.2200,Cluster-21897.98667,Cluster-22832.0,Cluster-21897.105583,Cluster-21897.9975,Cluster-21897.98873,Cluster-21897.7434
GO:0016791	phosphatase activity	molecular_function	0.24149	1	39	2752	536	43909	Cluster-21897.40486,Cluster-21897.104131,Cluster-21897.47836,Cluster-21897.35324,Cluster-21897.77226,Cluster-21897.16880,Cluster-21897.44397,Cluster-21897.58740,Cluster-21897.51379,Cluster-21897.75922,Cluster-21897.101137,Cluster-21897.95649,Cluster-21897.58285,Cluster-21897.101255,Cluster-21897.53590,Cluster-21897.19474,Cluster-21897.93600,Cluster-21897.109470,Cluster-21897.58789,Cluster-21897.1…
GO:0055086	nucleobase-containing small molecule metabolic process	biological_process	0.2417	1	158	2752	2402	43909	Cluster-4894.0,Cluster-21897.64029,Cluster-21897.13267,Cluster-18321.2,Cluster-4242.1,Cluster-21897.52480,Cluster-15944.0,Cluster-21897.29106,Cluster-21897.27618,Cluster-21897.9835,Cluster-21897.32404,Cluster-21897.3591,Cluster-21897.66000,Cluster-21897.106756,Cluster-21897.102676,Cluster-21897.41006,Cluster-21897.21734,Cluster-21897.41198,Cluster-21897.16880,Cluster-21897.16850,Cluster-21897.668…
GO:0006221	pyrimidine nucleotide biosynthetic process	biological_process	0.24209	1	5	2752	55	43909	Cluster-11393.0,Cluster-21897.84739,Cluster-21897.32404,Cluster-21897.44892,Cluster-21897.93876
GO:0008430	selenium binding	molecular_function	0.24306	1	2	2752	14	43909	Cluster-21897.51332,Cluster-21897.48495
GO:0008047	enzyme activator activity	molecular_function	0.24399	1	21	2752	273	43909	Cluster-21897.5181,Cluster-21897.57302,Cluster-21897.51865,Cluster-21897.44418,Cluster-21897.75008,Cluster-9823.2,Cluster-21897.99048,Cluster-21897.22622,Cluster-21897.38596,Cluster-21897.76570,Cluster-21897.52560,Cluster-21897.9144,Cluster-21897.28248,Cluster-21897.71500,Cluster-21897.84669,Cluster-21897.41365,Cluster-21897.64669,Cluster-21897.46824,Cluster-21897.16850,Cluster-21897.94137,Cluste…
GO:0004984	olfactory receptor activity	molecular_function	0.24416	1	2	2752	15	43909	Cluster-21897.68630,Cluster-21897.64075
GO:0043044	ATP-dependent chromatin remodeling	biological_process	0.24418	1	2	2752	15	43909	Cluster-21897.5093,Cluster-21897.9680
GO:0042287	MHC protein binding	molecular_function	0.2443	1	2	2752	14	43909	Cluster-21897.55577,Cluster-21897.55566
GO:0042289	MHC class II protein binding	molecular_function	0.2443	1	2	2752	14	43909	Cluster-21897.55566,Cluster-21897.55577
GO:0005521	lamin binding	molecular_function	0.24495	1	2	2752	16	43909	Cluster-1883.0,Cluster-21897.49308
GO:0031047	gene silencing by RNA	biological_process	0.24543	1	4	2752	39	43909	Cluster-21897.44444,Cluster-21897.52012,Cluster-21897.57529,Cluster-21897.52545
GO:0042816	vitamin B6 metabolic process	biological_process	0.24569	1	4	2752	39	43909	Cluster-21897.57704,Cluster-21897.15131,Cluster-21897.19759,Cluster-21897.90975
GO:0008175	tRNA methyltransferase activity	molecular_function	0.24781	1	8	2752	92	43909	Cluster-21897.36147,Cluster-3902.0,Cluster-21897.98392,Cluster-21897.65560,Cluster-21897.70342,Cluster-24328.5,Cluster-21897.37610,Cluster-21897.42104
GO:0007091	metaphase/anaphase transition of mitotic cell cycle	biological_process	0.24828	1	9	2752	104	43909	Cluster-19779.0,Cluster-20237.0,Cluster-21897.7372,Cluster-21897.706,Cluster-21897.14172,Cluster-21897.29569,Cluster-21897.99535,Cluster-21897.32379,Cluster-19228.0
GO:0010965	regulation of mitotic sister chromatid separation	biological_process	0.24828	1	9	2752	104	43909	Cluster-21897.7372,Cluster-20237.0,Cluster-19779.0,Cluster-21897.14172,Cluster-21897.706,Cluster-21897.29569,Cluster-19228.0,Cluster-21897.32379,Cluster-21897.99535
GO:0030071	regulation of mitotic metaphase/anaphase transition	biological_process	0.24828	1	9	2752	104	43909	Cluster-21897.29569,Cluster-21897.99535,Cluster-19228.0,Cluster-21897.32379,Cluster-19779.0,Cluster-21897.7372,Cluster-20237.0,Cluster-21897.706,Cluster-21897.14172
GO:0031145	anaphase-promoting complex-dependent proteasomal ubiquitin-dependent protein catabolic process	biological_process	0.24828	1	9	2752	104	43909	Cluster-21897.7372,Cluster-20237.0,Cluster-19779.0,Cluster-21897.14172,Cluster-21897.706,Cluster-21897.29569,Cluster-21897.32379,Cluster-19228.0,Cluster-21897.99535
GO:0032434	regulation of proteasomal ubiquitin-dependent protein catabolic process	biological_process	0.24828	1	9	2752	104	43909	Cluster-21897.29569,Cluster-21897.99535,Cluster-19228.0,Cluster-21897.32379,Cluster-19779.0,Cluster-21897.7372,Cluster-20237.0,Cluster-21897.706,Cluster-21897.14172
GO:0033044	regulation of chromosome organization	biological_process	0.24828	1	9	2752	104	43909	Cluster-19779.0,Cluster-20237.0,Cluster-21897.7372,Cluster-21897.706,Cluster-21897.14172,Cluster-21897.29569,Cluster-21897.99535,Cluster-21897.32379,Cluster-19228.0
GO:0033045	regulation of sister chromatid segregation	biological_process	0.24828	1	9	2752	104	43909	Cluster-21897.32379,Cluster-19228.0,Cluster-21897.99535,Cluster-21897.29569,Cluster-21897.14172,Cluster-21897.706,Cluster-20237.0,Cluster-21897.7372,Cluster-19779.0
GO:0033047	regulation of mitotic sister chromatid segregation	biological_process	0.24828	1	9	2752	104	43909	Cluster-21897.14172,Cluster-21897.706,Cluster-21897.7372,Cluster-20237.0,Cluster-19779.0,Cluster-19228.0,Cluster-21897.32379,Cluster-21897.99535,Cluster-21897.29569
GO:0044784	metaphase/anaphase transition of cell cycle	biological_process	0.24828	1	9	2752	104	43909	Cluster-21897.7372,Cluster-20237.0,Cluster-19779.0,Cluster-21897.14172,Cluster-21897.706,Cluster-21897.29569,Cluster-19228.0,Cluster-21897.32379,Cluster-21897.99535
GO:0051306	mitotic sister chromatid separation	biological_process	0.24828	1	9	2752	104	43909	Cluster-21897.29569,Cluster-19228.0,Cluster-21897.32379,Cluster-21897.99535,Cluster-21897.7372,Cluster-20237.0,Cluster-19779.0,Cluster-21897.14172,Cluster-21897.706
GO:0051983	regulation of chromosome segregation	biological_process	0.24828	1	9	2752	104	43909	Cluster-21897.32379,Cluster-19228.0,Cluster-21897.99535,Cluster-21897.29569,Cluster-21897.14172,Cluster-21897.706,Cluster-20237.0,Cluster-21897.7372,Cluster-19779.0
GO:1902099	regulation of metaphase/anaphase transition of cell cycle	biological_process	0.24828	1	9	2752	104	43909	Cluster-21897.7372,Cluster-20237.0,Cluster-19779.0,Cluster-21897.14172,Cluster-21897.706,Cluster-21897.29569,Cluster-21897.32379,Cluster-19228.0,Cluster-21897.99535
GO:0006352	DNA-templated transcription, initiation	biological_process	0.24911	1	34	2752	487	43909	Cluster-21897.63426,Cluster-21897.51862,Cluster-21897.22474,Cluster-21897.26709,Cluster-21897.42989,Cluster-21897.104747,Cluster-21897.68614,Cluster-21897.62058,Cluster-21897.77212,Cluster-21897.2200,Cluster-21897.41329,Cluster-21897.104934,Cluster-21897.7434,Cluster-3926.0,Cluster-3538.0,Cluster-4254.0,Cluster-22894.0,Cluster-21897.12049,Cluster-2689.0,Cluster-21897.19225,Cluster-17059.0,Cluster…
GO:0051656	establishment of organelle localization	biological_process	0.25066	1	2	2752	14	43909	Cluster-21897.79912,Cluster-21897.79913
GO:0045165	cell fate commitment	biological_process	0.25106	1	2	2752	15	43909	Cluster-21897.50071,Cluster-21897.47171
GO:0019362	pyridine nucleotide metabolic process	biological_process	0.25417	1	24	2752	322	43909	Cluster-21897.63529,Cluster-4940.0,Cluster-21897.41006,Cluster-13369.1,Cluster-21897.44934,Cluster-21897.45938,Cluster-21897.46278,Cluster-15530.1,Cluster-1935.0,Cluster-21897.43770,Cluster-23888.5,Cluster-16448.0,Cluster-15548.0,Cluster-21897.34639,Cluster-21897.53521,Cluster-21897.30807,Cluster-21897.94546,Cluster-21897.105157,Cluster-21897.87115,Cluster-21897.30884,Cluster-21897.93650,Cluster-…
GO:0006091	generation of precursor metabolites and energy	biological_process	0.25438	1	60	2752	873	43909	Cluster-21897.71346,Cluster-21897.58740,Cluster-21897.40254,Cluster-13786.0,Cluster-21897.56517,Cluster-21897.41198,Cluster-21897.65866,Cluster-21897.16850,Cluster-21897.94529,Cluster-21897.53895,Cluster-21897.37365,Cluster-23888.5,Cluster-14078.0,Cluster-21897.81217,Cluster-21897.65320,Cluster-21897.53526,Cluster-21897.37211,Cluster-21897.36405,Cluster-21897.27833,Cluster-21897.43066,Cluster-253…
GO:0061136	regulation of proteasomal protein catabolic process	biological_process	0.25507	1	11	2752	130	43909	Cluster-21897.7372,Cluster-20237.0,Cluster-19779.0,Cluster-21897.14172,Cluster-21897.706,Cluster-21897.62236,Cluster-21897.29569,Cluster-21897.16943,Cluster-21897.32379,Cluster-19228.0,Cluster-21897.99535
GO:1903050	regulation of proteolysis involved in cellular protein catabolic process	biological_process	0.25507	1	11	2752	130	43909	Cluster-21897.14172,Cluster-21897.706,Cluster-20237.0,Cluster-21897.7372,Cluster-19779.0,Cluster-21897.16943,Cluster-19228.0,Cluster-21897.32379,Cluster-21897.99535,Cluster-21897.62236,Cluster-21897.29569
GO:1903362	regulation of cellular protein catabolic process	biological_process	0.25507	1	11	2752	130	43909	Cluster-21897.16943,Cluster-21897.99535,Cluster-19228.0,Cluster-21897.32379,Cluster-21897.62236,Cluster-21897.29569,Cluster-21897.706,Cluster-21897.14172,Cluster-19779.0,Cluster-21897.7372,Cluster-20237.0
GO:0006937	regulation of muscle contraction	biological_process	0.25514	1	1	2752	4	43909	Cluster-21897.55835
GO:0006939	smooth muscle contraction	biological_process	0.25514	1	1	2752	4	43909	Cluster-21897.55835
GO:0006940	regulation of smooth muscle contraction	biological_process	0.25514	1	1	2752	4	43909	Cluster-21897.55835
GO:0030597	RNA glycosylase activity	molecular_function	0.25545	1	1	2752	5	43909	Cluster-21897.74818
GO:0030598	rRNA N-glycosylase activity	molecular_function	0.25545	1	1	2752	5	43909	Cluster-21897.74818
GO:0006368	transcription elongation from RNA polymerase II promoter	biological_process	0.25662	1	6	2752	68	43909	Cluster-21897.65621,Cluster-21897.66000,Cluster-4516.0,Cluster-21897.22327,Cluster-17059.0,Cluster-21897.33777
GO:0009057	macromolecule catabolic process	biological_process	0.25742	1	71	2752	1036	43909	Cluster-21897.45537,Cluster-2293.0,Cluster-21897.32379,Cluster-21897.51544,Cluster-21897.62236,Cluster-21897.60209,Cluster-21897.50888,Cluster-13409.0,Cluster-21897.4210,Cluster-21897.1251,Cluster-21897.105348,Cluster-21897.99535,Cluster-16034.0,Cluster-19228.0,Cluster-4834.0,Cluster-21897.66315,Cluster-21897.14172,Cluster-1770.0,Cluster-20237.0,Cluster-1824.0,Cluster-21897.7121,Cluster-21897.545…
GO:0007349	cellularization	biological_process	0.25813	1	2	2752	14	43909	Cluster-21897.94783,Cluster-21897.80033
GO:0004535	poly(A)-specific ribonuclease activity	molecular_function	0.2583	1	5	2752	50	43909	Cluster-21897.60209,Cluster-21897.56815,Cluster-21897.56816,Cluster-21897.50189,Cluster-21897.60451
GO:0000428	DNA-directed RNA polymerase complex	cellular_component	0.25908	1	16	2752	214	43909	Cluster-21897.16880,Cluster-21897.98873,Cluster-22832.0,Cluster-21897.21539,Cluster-21897.93553,Cluster-3926.0,Cluster-21897.65621,Cluster-4254.0,Cluster-21897.7434,Cluster-21897.9975,Cluster-21897.105583,Cluster-21897.98667,Cluster-21897.2200,Cluster-21897.62058,Cluster-21897.51862,Cluster-21897.66000
GO:0055029	nuclear DNA-directed RNA polymerase complex	cellular_component	0.25908	1	16	2752	214	43909	Cluster-21897.66000,Cluster-21897.51862,Cluster-21897.62058,Cluster-21897.98667,Cluster-21897.2200,Cluster-21897.105583,Cluster-21897.9975,Cluster-21897.7434,Cluster-4254.0,Cluster-21897.65621,Cluster-3926.0,Cluster-21897.93553,Cluster-21897.21539,Cluster-22832.0,Cluster-21897.98873,Cluster-21897.16880
GO:0006487	protein N-linked glycosylation	biological_process	0.25999	1	3	2752	29	43909	Cluster-21897.62004,Cluster-21897.87429,Cluster-21897.67308
GO:0002949	tRNA threonylcarbamoyladenosine modification	biological_process	0.26001	1	12	2752	150	43909	Cluster-21897.101137,Cluster-19228.0,Cluster-21897.103715,Cluster-18690.0,Cluster-21897.92292,Cluster-21897.23102,Cluster-21897.60606,Cluster-21897.14172,Cluster-17736.0,Cluster-21897.19474,Cluster-3199.0,Cluster-19779.0
GO:0070525	tRNA threonylcarbamoyladenosine metabolic process	biological_process	0.26001	1	12	2752	150	43909	Cluster-21897.23102,Cluster-21897.92292,Cluster-18690.0,Cluster-19228.0,Cluster-21897.101137,Cluster-21897.103715,Cluster-19779.0,Cluster-3199.0,Cluster-21897.19474,Cluster-17736.0,Cluster-21897.14172,Cluster-21897.60606
GO:0071840	cellular component organization or biogenesis	biological_process	0.2604	1	328	2752	5057	43909	Cluster-21897.66334,Cluster-21897.50164,Cluster-21897.55063,Cluster-21897.81363,Cluster-21897.73446,Cluster-4896.0,Cluster-21897.26796,Cluster-21897.36147,Cluster-21897.25086,Cluster-21897.8150,Cluster-21897.62969,Cluster-21897.16880,Cluster-20064.0,Cluster-21897.59376,Cluster-21897.24189,Cluster-21897.38178,Cluster-21897.73123,Cluster-2903.0,Cluster-21897.27065,Cluster-21897.38548,Cluster-21897.…
GO:0046416	D-amino acid metabolic process	biological_process	0.26109	1	3	2752	26	43909	Cluster-21897.50165,Cluster-21897.36893,Cluster-21897.50164
GO:0005315	inorganic phosphate transmembrane transporter activity	molecular_function	0.2614	1	5	2752	52	43909	Cluster-21897.63859,Cluster-24964.1,Cluster-21897.86624,Cluster-21897.12666,Cluster-21897.22869
GO:0042157	lipoprotein metabolic process	biological_process	0.26175	1	21	2752	280	43909	Cluster-21897.80431,Cluster-21897.55566,Cluster-21897.97923,Cluster-4263.0,Cluster-21897.18147,Cluster-4338.0,Cluster-21897.55689,Cluster-21897.91303,Cluster-21897.55577,Cluster-21897.109150,Cluster-21897.37211,Cluster-4640.0,Cluster-21897.9835,Cluster-21897.51823,Cluster-21897.56055,Cluster-21897.81363,Cluster-21897.7624,Cluster-9654.0,Cluster-21897.93761,Cluster-3996.0,Cluster-4544.0
GO:0009791	post-embryonic development	biological_process	0.26188	1	5	2752	56	43909	Cluster-21897.32088,Cluster-21897.16415,Cluster-21897.50071,Cluster-21897.76680,Cluster-21897.47171
GO:0004532	exoribonuclease activity	molecular_function	0.2619	1	6	2752	64	43909	Cluster-21897.60209,Cluster-21897.56815,Cluster-21897.50189,Cluster-21897.60451,Cluster-21897.38654,Cluster-21897.56816
GO:0016896	exoribonuclease activity, producing 5'-phosphomonoesters	molecular_function	0.2619	1	6	2752	64	43909	Cluster-21897.56815,Cluster-21897.60209,Cluster-21897.56816,Cluster-21897.38654,Cluster-21897.60451,Cluster-21897.50189
GO:0031099	regeneration	biological_process	0.26215	1	2	2752	16	43909	Cluster-21897.47171,Cluster-21897.50071
GO:0042246	tissue regeneration	biological_process	0.26215	1	2	2752	16	43909	Cluster-21897.47171,Cluster-21897.50071
GO:0048589	developmental growth	biological_process	0.26215	1	2	2752	16	43909	Cluster-21897.47171,Cluster-21897.50071
GO:0016756	glutathione gamma-glutamylcysteinyltransferase activity	molecular_function	0.26249	1	2	2752	15	43909	Cluster-21897.82178,Cluster-21897.23355
GO:0046937	phytochelatin metabolic process	biological_process	0.26249	1	2	2752	15	43909	Cluster-21897.82178,Cluster-21897.23355
GO:0046938	phytochelatin biosynthetic process	biological_process	0.26249	1	2	2752	15	43909	Cluster-21897.82178,Cluster-21897.23355
GO:0042176	regulation of protein catabolic process	biological_process	0.26301	1	11	2752	131	43909	Cluster-19779.0,Cluster-20237.0,Cluster-21897.7372,Cluster-21897.706,Cluster-21897.14172,Cluster-21897.62236,Cluster-21897.29569,Cluster-21897.16943,Cluster-21897.99535,Cluster-19228.0,Cluster-21897.32379
GO:0016709	oxidoreductase activity, acting on paired donors, with incorporation or reduction of molecular oxygen, NAD(P)H as one donor, and incorporation of one atom of oxygen	molecular_function	0.26314	1	5	2752	52	43909	Cluster-21897.70966,Cluster-13840.0,Cluster-21897.61898,Cluster-21897.33955,Cluster-21897.60534
GO:0070838	divalent metal ion transport	biological_process	0.26368	1	25	2752	338	43909	Cluster-21897.38596,Cluster-21897.106775,Cluster-21897.38578,Cluster-21897.10022,Cluster-21897.102191,Cluster-21897.55835,Cluster-21897.44599,Cluster-21897.52560,Cluster-21897.73446,Cluster-21897.2200,Cluster-21897.41735,Cluster-21897.71016,Cluster-21897.51865,Cluster-21897.40386,Cluster-21897.12344,Cluster-13036.0,Cluster-21897.91948,Cluster-21897.58154,Cluster-21897.55938,Cluster-21897.55718,Cl…
GO:0051304	chromosome separation	biological_process	0.26408	1	9	2752	106	43909	Cluster-21897.29569,Cluster-21897.32379,Cluster-19228.0,Cluster-21897.99535,Cluster-20237.0,Cluster-21897.7372,Cluster-19779.0,Cluster-21897.14172,Cluster-21897.706
GO:0006733	oxidoreduction coenzyme metabolic process	biological_process	0.26551	1	33	2752	461	43909	Cluster-21897.46278,Cluster-21897.27833,Cluster-21897.43066,Cluster-21897.89154,Cluster-21897.45938,Cluster-21897.87115,Cluster-21897.94546,Cluster-21897.38654,Cluster-21897.16850,Cluster-21897.55032,Cluster-21897.41198,Cluster-23888.5,Cluster-21897.43770,Cluster-21897.37211,Cluster-21897.53521,Cluster-21897.67600,Cluster-1935.0,Cluster-15530.1,Cluster-13369.1,Cluster-21897.41006,Cluster-4940.0,C…
GO:0016108	tetraterpenoid metabolic process	biological_process	0.26555	1	7	2752	78	43909	Cluster-21897.48045,Cluster-21897.85185,Cluster-21897.46306,Cluster-21897.41198,Cluster-21897.25443,Cluster-23715.0,Cluster-21897.61898
GO:0016109	tetraterpenoid biosynthetic process	biological_process	0.26555	1	7	2752	78	43909	Cluster-21897.46306,Cluster-21897.85185,Cluster-21897.48045,Cluster-21897.61898,Cluster-23715.0,Cluster-21897.25443,Cluster-21897.41198
GO:0016116	carotenoid metabolic process	biological_process	0.26555	1	7	2752	78	43909	Cluster-21897.61898,Cluster-23715.0,Cluster-21897.25443,Cluster-21897.41198,Cluster-21897.46306,Cluster-21897.85185,Cluster-21897.48045
GO:0016117	carotenoid biosynthetic process	biological_process	0.26555	1	7	2752	78	43909	Cluster-21897.46306,Cluster-21897.48045,Cluster-21897.85185,Cluster-23715.0,Cluster-21897.25443,Cluster-21897.61898,Cluster-21897.41198
GO:0019206	nucleoside kinase activity	molecular_function	0.26629	1	2	2752	18	43909	Cluster-21897.84739,Cluster-21897.32404
GO:0005751	mitochondrial respiratory chain complex IV	cellular_component	0.26683	1	1	2752	6	43909	Cluster-21897.102676
GO:0032989	cellular component morphogenesis	biological_process	0.26697	1	14	2752	178	43909	Cluster-21897.53867,Cluster-21897.6880,Cluster-21897.59376,Cluster-21897.16880,Cluster-21897.11350,Cluster-21897.15582,Cluster-21897.40931,Cluster-21897.70453,Cluster-21897.50071,Cluster-21897.25086,Cluster-21897.47171,Cluster-21897.58358,Cluster-21897.55442,Cluster-21897.32452
GO:0001558	regulation of cell growth	biological_process	0.26723	1	2	2752	16	43909	Cluster-21897.47171,Cluster-21897.50071
GO:0016049	cell growth	biological_process	0.26723	1	2	2752	16	43909	Cluster-21897.50071,Cluster-21897.47171
GO:0072525	pyridine-containing compound biosynthetic process	biological_process	0.26738	1	8	2752	94	43909	Cluster-21897.93650,Cluster-21897.87115,Cluster-21897.94546,Cluster-21897.105157,Cluster-21897.15131,Cluster-21897.90975,Cluster-21897.19759,Cluster-21897.57704
GO:0008294	calcium- and calmodulin-responsive adenylate cyclase activity	molecular_function	0.26767	1	1	2752	6	43909	Cluster-24051.0
GO:0008033	tRNA processing	biological_process	0.26869	1	44	2752	621	43909	Cluster-21897.7624,Cluster-17736.0,Cluster-3199.0,Cluster-21897.65560,Cluster-21897.70342,Cluster-21897.103715,Cluster-21897.51311,Cluster-21897.98392,Cluster-21897.7600,Cluster-18690.0,Cluster-21089.1,Cluster-21897.43493,Cluster-21897.23102,Cluster-21897.42104,Cluster-21897.58707,Cluster-21897.60606,Cluster-21897.14172,Cluster-21897.54411,Cluster-19228.0,Cluster-21897.101857,Cluster-21897.66315,…
GO:0008013	beta-catenin binding	molecular_function	0.26889	1	5	2752	55	43909	Cluster-21897.41797,Cluster-21897.59748,Cluster-3902.0,Cluster-21897.47691,Cluster-21897.68589
GO:0016342	catenin complex	cellular_component	0.26889	1	5	2752	55	43909	Cluster-21897.68589,Cluster-21897.47691,Cluster-3902.0,Cluster-21897.41797,Cluster-21897.59748
GO:0010605	negative regulation of macromolecule metabolic process	biological_process	0.26909	1	25	2752	335	43909	Cluster-21897.109328,Cluster-21897.706,Cluster-21897.14172,Cluster-19779.0,Cluster-20237.0,Cluster-21897.7372,Cluster-21897.99535,Cluster-19228.0,Cluster-21897.29569,Cluster-21897.55495,Cluster-21897.99280,Cluster-21897.52012,Cluster-21897.52648,Cluster-21897.45135,Cluster-21897.52545,Cluster-21897.31474,Cluster-21897.57529,Cluster-2293.0,Cluster-21897.32379,Cluster-21897.74818,Cluster-21897.6526…
GO:0030234	enzyme regulator activity	molecular_function	0.27085	1	65	2752	930	43909	Cluster-21897.41042,Cluster-21897.1600,Cluster-21897.83677,Cluster-21897.44418,Cluster-21897.46223,Cluster-21897.16687,Cluster-21897.100491,Cluster-1971.2,Cluster-21897.54095,Cluster-21897.41365,Cluster-21897.33769,Cluster-21897.37694,Cluster-21897.91819,Cluster-21897.44513,Cluster-21897.68349,Cluster-21897.31474,Cluster-21897.75008,Cluster-21897.12654,Cluster-21897.62832,Cluster-21897.57302,Clus…
GO:0045226	extracellular polysaccharide biosynthetic process	biological_process	0.27142	1	2	2752	15	43909	Cluster-21897.55236,Cluster-21897.50424
GO:0045227	capsule polysaccharide biosynthetic process	biological_process	0.27142	1	2	2752	15	43909	Cluster-21897.55236,Cluster-21897.50424
GO:0045230	capsule organization	biological_process	0.27142	1	2	2752	15	43909	Cluster-21897.55236,Cluster-21897.50424
GO:0046379	extracellular polysaccharide metabolic process	biological_process	0.27142	1	2	2752	15	43909	Cluster-21897.50424,Cluster-21897.55236
GO:0004571	mannosyl-oligosaccharide 1,2-alpha-mannosidase activity	molecular_function	0.27244	1	2	2752	15	43909	Cluster-21897.34930,Cluster-21897.56412
GO:0015924	mannosyl-oligosaccharide mannosidase activity	molecular_function	0.27244	1	2	2752	15	43909	Cluster-21897.34930,Cluster-21897.56412
GO:0008173	RNA methyltransferase activity	molecular_function	0.27275	1	12	2752	152	43909	Cluster-21897.37610,Cluster-24328.5,Cluster-21897.42104,Cluster-21897.65560,Cluster-21897.66334,Cluster-21897.102245,Cluster-21897.70342,Cluster-21897.101403,Cluster-4611.0,Cluster-21897.98392,Cluster-21897.36147,Cluster-3902.0
GO:0007224	smoothened signaling pathway	biological_process	0.27291	1	3	2752	30	43909	Cluster-21897.32729,Cluster-21897.66495,Cluster-21897.41357
GO:0003723	RNA binding	molecular_function	0.27389	1	123	2752	1828	43909	Cluster-21897.71769,Cluster-21897.73272,Cluster-11637.0,Cluster-21897.110213,Cluster-21897.66000,Cluster-21897.103715,Cluster-21897.23230,Cluster-21897.25164,Cluster-21897.65261,Cluster-18690.0,Cluster-21897.46223,Cluster-4244.0,Cluster-21278.0,Cluster-21897.60209,Cluster-21897.81184,Cluster-21897.14172,Cluster-21897.49279,Cluster-21897.59363,Cluster-21897.92527,Cluster-21897.84048,Cluster-21897.…
GO:0042181	ketone biosynthetic process	biological_process	0.27402	1	12	2752	158	43909	Cluster-21897.43066,Cluster-21897.16850,Cluster-21897.38654,Cluster-21897.27833,Cluster-21897.67600,Cluster-21897.37211,Cluster-21897.29106,Cluster-2903.0,Cluster-21897.66000,Cluster-21897.21735,Cluster-21897.89154,Cluster-21897.21734
GO:0002682	regulation of immune system process	biological_process	0.27491	1	6	2752	70	43909	Cluster-21897.39357,Cluster-21897.54720,Cluster-21897.59940,Cluster-21897.49176,Cluster-21897.89477,Cluster-21897.37211
GO:0015662	ATPase activity, coupled to transmembrane movement of ions, phosphorylative mechanism	molecular_function	0.2753	1	4	2752	41	43909	Cluster-21897.52914,Cluster-21897.52560,Cluster-21897.51865,Cluster-21897.38596
GO:0004315	3-oxoacyl-[acyl-carrier-protein] synthase activity	molecular_function	0.27581	1	2	2752	16	43909	Cluster-21897.96649,Cluster-21897.81785
GO:0000103	sulfate assimilation	biological_process	0.27754	1	4	2752	41	43909	Cluster-21897.46945,Cluster-21897.66810,Cluster-21897.51513,Cluster-21897.47836
GO:0004020	adenylylsulfate kinase activity	molecular_function	0.27754	1	4	2752	41	43909	Cluster-21897.47836,Cluster-21897.51513,Cluster-21897.66810,Cluster-21897.46945
GO:0070569	uridylyltransferase activity	molecular_function	0.27789	1	3	2752	29	43909	Cluster-21897.31048,Cluster-21897.59446,Cluster-14459.0
GO:0033588	Elongator holoenzyme complex	cellular_component	0.27934	1	3	2752	30	43909	Cluster-2613.0,Cluster-21897.38178,Cluster-21897.34270
GO:0016477	cell migration	biological_process	0.2797	1	4	2752	42	43909	Cluster-21897.69113,Cluster-21897.47171,Cluster-21897.35373,Cluster-21897.50071
GO:0072657	protein localization to membrane	biological_process	0.2808	1	15	2752	202	43909	Cluster-21278.0,Cluster-21897.54330,Cluster-21897.52507,Cluster-21897.77696,Cluster-21897.9645,Cluster-21897.58297,Cluster-21897.47620,Cluster-21897.64384,Cluster-21897.91179,Cluster-21897.74383,Cluster-21897.32075,Cluster-21897.49279,Cluster-2654.0,Cluster-21897.101255,Cluster-21897.60875
GO:0005787	signal peptidase complex	cellular_component	0.28095	1	7	2752	86	43909	Cluster-2815.0,Cluster-21897.67600,Cluster-21897.61568,Cluster-21897.62796,Cluster-21897.50340,Cluster-21897.34978,Cluster-21897.103595
GO:0006465	signal peptide processing	biological_process	0.28095	1	7	2752	86	43909	Cluster-2815.0,Cluster-21897.67600,Cluster-21897.61568,Cluster-21897.62796,Cluster-21897.50340,Cluster-21897.34978,Cluster-21897.103595
GO:0004788	thiamine diphosphokinase activity	molecular_function	0.28108	1	1	2752	5	43909	Cluster-21897.20566
GO:0003911	DNA ligase (NAD+) activity	molecular_function	0.28247	1	4	2752	42	43909	Cluster-21897.87006,Cluster-21897.55915,Cluster-21897.38030,Cluster-21897.33896
GO:0007608	sensory perception of smell	biological_process	0.28297	1	2	2752	17	43909	Cluster-21897.64075,Cluster-21897.68630
GO:0008535	respiratory chain complex IV assembly	biological_process	0.28407	1	4	2752	40	43909	Cluster-21897.62241,Cluster-21897.48928,Cluster-21897.70418,Cluster-21897.53367
GO:0033617	mitochondrial respiratory chain complex IV assembly	biological_process	0.28407	1	4	2752	40	43909	Cluster-21897.48928,Cluster-21897.70418,Cluster-21897.62241,Cluster-21897.53367
GO:0097034	mitochondrial respiratory chain complex IV biogenesis	biological_process	0.28407	1	4	2752	40	43909	Cluster-21897.48928,Cluster-21897.70418,Cluster-21897.62241,Cluster-21897.53367
GO:0042773	ATP synthesis coupled electron transport	biological_process	0.28424	1	21	2752	294	43909	Cluster-21897.3291,Cluster-21897.16850,Cluster-21897.56517,Cluster-21897.81217,Cluster-21897.43849,Cluster-21897.29106,Cluster-21897.37211,Cluster-21897.60312,Cluster-21897.5102,Cluster-21897.67600,Cluster-21897.27833,Cluster-21897.36405,Cluster-21897.34242,Cluster-21897.43066,Cluster-21897.89154,Cluster-21897.102676,Cluster-21897.66000,Cluster-21897.41714,Cluster-21897.98236,Cluster-21897.67659,…
GO:0004819	glutamine-tRNA ligase activity	molecular_function	0.28572	1	1	2752	5	43909	Cluster-21897.69710
GO:0006425	glutaminyl-tRNA aminoacylation	biological_process	0.28572	1	1	2752	5	43909	Cluster-21897.69710
GO:0016620	oxidoreductase activity, acting on the aldehyde or oxo group of donors, NAD or NADP as acceptor	molecular_function	0.28577	1	8	2752	98	43909	Cluster-21897.47454,Cluster-21568.0,Cluster-21897.49716,Cluster-21897.45938,Cluster-21897.24633,Cluster-16962.0,Cluster-21897.26501,Cluster-21897.52234
GO:0090257	regulation of muscle system process	biological_process	0.28658	1	1	2752	5	43909	Cluster-21897.55835
GO:0072593	reactive oxygen species metabolic process	biological_process	0.28692	1	4	2752	44	43909	Cluster-21897.77635,Cluster-21897.65808,Cluster-21897.33955,Cluster-21897.42810
GO:0009020	tRNA (guanosine-2'-O-)-methyltransferase activity	molecular_function	0.28695	1	1	2752	5	43909	Cluster-21897.98392
GO:0010498	proteasomal protein catabolic process	biological_process	0.28699	1	13	2752	162	43909	Cluster-20237.0,Cluster-21897.71140,Cluster-21897.7372,Cluster-19779.0,Cluster-21897.14172,Cluster-21897.30884,Cluster-21897.706,Cluster-21897.29569,Cluster-21897.62236,Cluster-19228.0,Cluster-21897.32379,Cluster-21897.99535,Cluster-21897.16943
GO:0015886	heme transport	biological_process	0.28766	1	4	2752	44	43909	Cluster-21897.50829,Cluster-21897.81363,Cluster-21897.24903,Cluster-21897.97402
GO:1901678	iron coordination entity transport	biological_process	0.28766	1	4	2752	44	43909	Cluster-21897.97402,Cluster-21897.24903,Cluster-21897.50829,Cluster-21897.81363
GO:0042221	response to chemical	biological_process	0.28923	1	51	2752	721	43909	Cluster-21897.92409,Cluster-21897.34379,Cluster-21897.93426,Cluster-21897.40931,Cluster-21897.43291,Cluster-21897.93600,Cluster-21897.53429,Cluster-21897.58213,Cluster-21897.17074,Cluster-21897.53590,Cluster-21897.22027,Cluster-21897.73020,Cluster-21897.38030,Cluster-21897.32452,Cluster-21897.58212,Cluster-21897.55421,Cluster-21897.69064,Cluster-3847.0,Cluster-21897.82178,Cluster-21897.23355,Clus…
GO:0009200	deoxyribonucleoside triphosphate metabolic process	biological_process	0.28961	1	1	2752	7	43909	Cluster-3247.0
GO:0009211	pyrimidine deoxyribonucleoside triphosphate metabolic process	biological_process	0.28961	1	1	2752	7	43909	Cluster-3247.0
GO:0046080	dUTP metabolic process	biological_process	0.28961	1	1	2752	7	43909	Cluster-3247.0
GO:0000347	THO complex	cellular_component	0.28991	1	4	2752	44	43909	Cluster-21897.6636,Cluster-21897.33777,Cluster-4516.0,Cluster-21897.22327
GO:0009584	detection of visible light	biological_process	0.28997	1	1	2752	5	43909	Cluster-21897.103708
GO:0008172	S-methyltransferase activity	molecular_function	0.29022	1	6	2752	66	43909	Cluster-21897.65866,Cluster-21897.79969,Cluster-21897.71346,Cluster-21897.24186,Cluster-21897.79971,Cluster-21897.65867
GO:0009507	chloroplast	cellular_component	0.29037	1	5	2752	54	43909	Cluster-21897.62377,Cluster-21897.50090,Cluster-21897.55908,Cluster-21897.55749,Cluster-21897.86824
GO:0009536	plastid	cellular_component	0.29037	1	5	2752	54	43909	Cluster-21897.50090,Cluster-21897.62377,Cluster-21897.55908,Cluster-21897.86824,Cluster-21897.55749
GO:0008514	organic anion transmembrane transporter activity	molecular_function	0.29048	1	10	2752	129	43909	Cluster-20152.2,Cluster-21897.94529,Cluster-23888.1,Cluster-14316.0,Cluster-4610.0,Cluster-21897.57006,Cluster-21897.71335,Cluster-21897.24874,Cluster-21897.86624,Cluster-22275.0
GO:0016237	microautophagy	biological_process	0.2908	1	1	2752	5	43909	Cluster-21897.65621
GO:0034448	EGO complex	cellular_component	0.2908	1	1	2752	5	43909	Cluster-21897.65621
GO:1902534	single-organism membrane invagination	biological_process	0.2908	1	1	2752	5	43909	Cluster-21897.65621
GO:0031072	heat shock protein binding	molecular_function	0.29137	1	4	2752	41	43909	Cluster-10206.0,Cluster-21897.62761,Cluster-21897.78653,Cluster-21897.54992
GO:0009405	pathogenesis	biological_process	0.29141	1	51	2752	757	43909	Cluster-21897.54552,Cluster-21897.103207,Cluster-4526.0,Cluster-23715.0,Cluster-21897.94859,Cluster-3515.0,Cluster-21897.38596,Cluster-21897.26228,Cluster-21897.52515,Cluster-21897.30250,Cluster-21897.108010,Cluster-21897.68009,Cluster-21897.91785,Cluster-21897.55348,Cluster-21897.52560,Cluster-21897.10035,Cluster-21897.69382,Cluster-21897.42180,Cluster-21897.72108,Cluster-16161.0,Cluster-21897.6…
GO:0051094	positive regulation of developmental process	biological_process	0.29164	1	3	2752	29	43909	Cluster-21897.64070,Cluster-21897.16415,Cluster-21897.54900
GO:0003887	DNA-directed DNA polymerase activity	molecular_function	0.2925	1	16	2752	217	43909	Cluster-21897.66605,Cluster-14258.0,Cluster-21897.34184,Cluster-21897.38578,Cluster-21897.56159,Cluster-21897.30807,Cluster-21897.17715,Cluster-21897.47836,Cluster-21897.24903,Cluster-21897.28173,Cluster-21897.78636,Cluster-21897.69440,Cluster-18321.2,Cluster-21897.54906,Cluster-21897.43440,Cluster-21897.71896
GO:0005157	macrophage colony-stimulating factor receptor binding	molecular_function	0.293	1	1	2752	5	43909	Cluster-21897.93452
GO:0031345	negative regulation of cell projection organization	biological_process	0.29409	1	1	2752	5	43909	Cluster-21897.62969
GO:0048027	mRNA 5'-UTR binding	molecular_function	0.29409	1	1	2752	5	43909	Cluster-21897.62969
GO:1902116	negative regulation of organelle assembly	biological_process	0.29409	1	1	2752	5	43909	Cluster-21897.62969
GO:1902209	negative regulation of bacterial-type flagellum assembly	biological_process	0.29409	1	1	2752	5	43909	Cluster-21897.62969
GO:0016875	ligase activity, forming carbon-oxygen bonds	molecular_function	0.29531	1	23	2752	322	43909	Cluster-21897.47844,Cluster-21897.65401,Cluster-21897.30372,Cluster-21897.45859,Cluster-14559.0,Cluster-21897.104747,Cluster-21897.57302,Cluster-21897.95949,Cluster-21897.73774,Cluster-21897.12439,Cluster-14078.0,Cluster-4707.0,Cluster-21897.11505,Cluster-4233.1,Cluster-21897.34608,Cluster-21897.62199,Cluster-21588.0,Cluster-21897.107139,Cluster-22832.0,Cluster-21897.69710,Cluster-21897.18179,Clu…
GO:0016876	ligase activity, forming aminoacyl-tRNA and related compounds	molecular_function	0.29531	1	23	2752	322	43909	Cluster-21897.95949,Cluster-4707.0,Cluster-21897.73774,Cluster-21897.12439,Cluster-14078.0,Cluster-21588.0,Cluster-4233.1,Cluster-21897.34608,Cluster-21897.11505,Cluster-21897.62199,Cluster-16456.0,Cluster-22832.0,Cluster-21897.69710,Cluster-21897.107139,Cluster-21897.54900,Cluster-21897.18179,Cluster-21897.47844,Cluster-21897.30372,Cluster-21897.65401,Cluster-21897.45859,Cluster-21897.104747,Clu…
GO:0004559	alpha-mannosidase activity	molecular_function	0.29561	1	4	2752	41	43909	Cluster-21897.56412,Cluster-21897.34930,Cluster-21897.56404,Cluster-17641.1
GO:0008176	tRNA (guanine-N7-)-methyltransferase activity	molecular_function	0.29569	1	4	2752	41	43909	Cluster-21897.36147,Cluster-21897.65560,Cluster-21897.70342,Cluster-21897.42104
GO:0006936	muscle contraction	biological_process	0.2961	1	1	2752	5	43909	Cluster-21897.55835
GO:0009291	unidirectional conjugation	biological_process	0.29627	1	1	2752	6	43909	Cluster-4078.0
GO:0004613	phosphoenolpyruvate carboxykinase (GTP) activity	molecular_function	0.2966	1	1	2752	5	43909	Cluster-21897.40254
GO:0006367	transcription initiation from RNA polymerase II promoter	biological_process	0.2975	1	13	2752	173	43909	Cluster-21897.2200,Cluster-21897.21539,Cluster-21897.95846,Cluster-21897.68614,Cluster-21897.104747,Cluster-21897.7434,Cluster-2689.0,Cluster-4254.0,Cluster-21897.51862,Cluster-17059.0,Cluster-3926.0,Cluster-21897.95949,Cluster-21897.42989
GO:0018143	nucleic acid-protein covalent cross-linking	biological_process	0.2977	1	1	2752	6	43909	Cluster-21897.72952
GO:0018144	RNA-protein covalent cross-linking	biological_process	0.2977	1	1	2752	6	43909	Cluster-21897.72952
GO:0004749	ribose phosphate diphosphokinase activity	molecular_function	0.29786	1	2	2752	16	43909	Cluster-21897.55032,Cluster-21897.34639
GO:0006772	thiamine metabolic process	biological_process	0.29859	1	2	2752	18	43909	Cluster-21897.54411,Cluster-21897.20566
GO:0042723	thiamine-containing compound metabolic process	biological_process	0.29859	1	2	2752	18	43909	Cluster-21897.20566,Cluster-21897.54411
GO:0004357	glutamate-cysteine ligase activity	molecular_function	0.29862	1	3	2752	29	43909	Cluster-21897.19759,Cluster-21897.8030,Cluster-21897.95450
GO:0017109	glutamate-cysteine ligase complex	cellular_component	0.29862	1	3	2752	29	43909	Cluster-21897.95450,Cluster-21897.8030,Cluster-21897.19759
GO:0007219	Notch signaling pathway	biological_process	0.29907	1	4	2752	43	43909	Cluster-21897.47171,Cluster-21897.50071,Cluster-21897.68850,Cluster-21897.68851
GO:0034660	ncRNA metabolic process	biological_process	0.29934	1	77	2752	1136	43909	Cluster-21897.61375,Cluster-21897.19474,Cluster-21897.9680,Cluster-2904.0,Cluster-18225.0,Cluster-21897.101137,Cluster-21897.65401,Cluster-24295.0,Cluster-16456.0,Cluster-22832.0,Cluster-21897.69710,Cluster-21897.107139,Cluster-21897.18179,Cluster-19779.0,Cluster-21897.62199,Cluster-17618.0,Cluster-21897.50189,Cluster-21897.12439,Cluster-3801.1,Cluster-21897.31316,Cluster-21897.70342,Cluster-2189…
GO:0009435	NAD biosynthetic process	biological_process	0.29973	1	3	2752	29	43909	Cluster-21897.93650,Cluster-21897.105157,Cluster-21897.94546
GO:0019674	NAD metabolic process	biological_process	0.29973	1	3	2752	29	43909	Cluster-21897.93650,Cluster-21897.94546,Cluster-21897.105157
GO:0009129	pyrimidine nucleoside monophosphate metabolic process	biological_process	0.30024	1	3	2752	32	43909	Cluster-21897.44892,Cluster-21897.84739,Cluster-21897.32404
GO:0009130	pyrimidine nucleoside monophosphate biosynthetic process	biological_process	0.30024	1	3	2752	32	43909	Cluster-21897.84739,Cluster-21897.32404,Cluster-21897.44892
GO:0009157	deoxyribonucleoside monophosphate biosynthetic process	biological_process	0.30024	1	3	2752	32	43909	Cluster-21897.84739,Cluster-21897.32404,Cluster-21897.44892
GO:0009176	pyrimidine deoxyribonucleoside monophosphate metabolic process	biological_process	0.30024	1	3	2752	32	43909	Cluster-21897.44892,Cluster-21897.84739,Cluster-21897.32404
GO:0009177	pyrimidine deoxyribonucleoside monophosphate biosynthetic process	biological_process	0.30024	1	3	2752	32	43909	Cluster-21897.84739,Cluster-21897.32404,Cluster-21897.44892
GO:0009221	pyrimidine deoxyribonucleotide biosynthetic process	biological_process	0.30024	1	3	2752	32	43909	Cluster-21897.84739,Cluster-21897.32404,Cluster-21897.44892
GO:0009263	deoxyribonucleotide biosynthetic process	biological_process	0.30024	1	3	2752	32	43909	Cluster-21897.32404,Cluster-21897.84739,Cluster-21897.44892
GO:0009265	2'-deoxyribonucleotide biosynthetic process	biological_process	0.30024	1	3	2752	32	43909	Cluster-21897.32404,Cluster-21897.84739,Cluster-21897.44892
GO:0046385	deoxyribose phosphate biosynthetic process	biological_process	0.30024	1	3	2752	32	43909	Cluster-21897.44892,Cluster-21897.32404,Cluster-21897.84739
GO:0006119	oxidative phosphorylation	biological_process	0.3004	1	29	2752	422	43909	Cluster-21897.69361,Cluster-21897.67659,Cluster-21897.66000,Cluster-21897.3591,Cluster-21897.98236,Cluster-21897.41714,Cluster-21897.89154,Cluster-21897.102676,Cluster-21897.34242,Cluster-21897.43066,Cluster-21897.36405,Cluster-21897.27833,Cluster-21897.67600,Cluster-21897.5102,Cluster-4051.0,Cluster-21897.37211,Cluster-21897.29106,Cluster-21897.60312,Cluster-21897.65320,Cluster-21897.43849,Clust…
GO:0008131	primary amine oxidase activity	molecular_function	0.30043	1	1	2752	6	43909	Cluster-21897.54054
GO:0007088	regulation of mitotic nuclear division	biological_process	0.30049	1	9	2752	110	43909	Cluster-21897.29569,Cluster-19228.0,Cluster-21897.32379,Cluster-21897.99535,Cluster-21897.7372,Cluster-20237.0,Cluster-19779.0,Cluster-21897.14172,Cluster-21897.706
GO:0006351	transcription, DNA-templated	biological_process	0.30093	1	296	2752	4542	43909	Cluster-21897.49308,Cluster-15101.0,Cluster-21897.12303,Cluster-21897.22327,Cluster-21897.27463,Cluster-21897.47844,Cluster-2140.0,Cluster-21897.62407,Cluster-4785.0,Cluster-21897.39740,Cluster-21897.7434,Cluster-1427.0,Cluster-21024.0,Cluster-21897.8226,Cluster-21897.65978,Cluster-21897.8887,Cluster-21897.83140,Cluster-21897.6864,Cluster-21897.30501,Cluster-21897.52740,Cluster-18321.2,Cluster-48…
GO:0097659	nucleic acid-templated transcription	biological_process	0.30093	1	296	2752	4542	43909	Cluster-20173.0,Cluster-21897.95949,Cluster-3405.0,Cluster-21897.71313,Cluster-21897.49312,Cluster-21897.99535,Cluster-19228.0,Cluster-2201.0,Cluster-3316.0,Cluster-21897.97070,Cluster-21897.31502,Cluster-18690.0,Cluster-21897.421,Cluster-21897.43780,Cluster-2293.0,Cluster-21897.21135,Cluster-4516.0,Cluster-21897.106743,Cluster-21897.99280,Cluster-21897.62409,Cluster-21897.23184,Cluster-21897.995…
GO:0030414	peptidase inhibitor activity	molecular_function	0.30123	1	17	2752	227	43909	Cluster-21897.44513,Cluster-21897.91819,Cluster-21897.33769,Cluster-23305.0,Cluster-3226.0,Cluster-21897.64498,Cluster-21897.50640,Cluster-21897.100491,Cluster-21897.52647,Cluster-21897.67095,Cluster-21897.41329,Cluster-21897.52648,Cluster-21897.41042,Cluster-21897.62832,Cluster-21897.83677,Cluster-21897.31474,Cluster-21897.12654
GO:0061134	peptidase regulator activity	molecular_function	0.30123	1	17	2752	227	43909	Cluster-21897.100491,Cluster-21897.52647,Cluster-21897.67095,Cluster-21897.52648,Cluster-21897.41329,Cluster-21897.83677,Cluster-21897.41042,Cluster-21897.62832,Cluster-21897.31474,Cluster-21897.12654,Cluster-21897.44513,Cluster-21897.91819,Cluster-21897.33769,Cluster-23305.0,Cluster-3226.0,Cluster-21897.64498,Cluster-21897.50640
GO:0005044	scavenger receptor activity	molecular_function	0.3019	1	3	2752	29	43909	Cluster-21897.41009,Cluster-21897.61558,Cluster-21897.59366
GO:0038024	cargo receptor activity	molecular_function	0.3019	1	3	2752	29	43909	Cluster-21897.41009,Cluster-21897.59366,Cluster-21897.61558
GO:0004970	ionotropic glutamate receptor activity	molecular_function	0.30215	1	4	2752	44	43909	Cluster-21897.68437,Cluster-21897.83077,Cluster-21897.38803,Cluster-21897.26258
GO:0008066	glutamate receptor activity	molecular_function	0.30215	1	4	2752	44	43909	Cluster-21897.68437,Cluster-21897.83077,Cluster-21897.38803,Cluster-21897.26258
GO:0006545	glycine biosynthetic process	biological_process	0.30423	1	1	2752	6	43909	Cluster-3074.0
GO:0000049	tRNA binding	molecular_function	0.30527	1	5	2752	57	43909	Cluster-22832.0,Cluster-21897.18179,Cluster-21897.11505,Cluster-4233.1,Cluster-21897.34608
GO:0016701	oxidoreductase activity, acting on single donors with incorporation of molecular oxygen	molecular_function	0.30596	1	8	2752	100	43909	Cluster-21897.56441,Cluster-21897.47891,Cluster-21897.45518,Cluster-21897.62983,Cluster-21897.57981,Cluster-21897.48069,Cluster-21897.57982,Cluster-21897.52093
GO:0080019	fatty-acyl-CoA reductase (alcohol-forming) activity	molecular_function	0.30601	1	3	2752	28	43909	Cluster-21897.47454,Cluster-21897.49716,Cluster-21897.52234
GO:0004619	phosphoglycerate mutase activity	molecular_function	0.30691	1	1	2752	6	43909	Cluster-16448.0
GO:0043648	dicarboxylic acid metabolic process	biological_process	0.30704	1	19	2752	261	43909	Cluster-21897.26501,Cluster-21897.65866,Cluster-12678.0,Cluster-21897.79971,Cluster-16962.0,Cluster-21897.71346,Cluster-21897.34323,Cluster-4123.0,Cluster-3074.0,Cluster-21897.12439,Cluster-21897.24186,Cluster-21897.62983,Cluster-21897.58436,Cluster-21897.79969,Cluster-21897.16659,Cluster-21897.56501,Cluster-21897.70616,Cluster-21897.65867,Cluster-21568.0
GO:0065004	protein-DNA complex assembly	biological_process	0.30717	1	11	2752	143	43909	Cluster-21897.38178,Cluster-15216.0,Cluster-21897.54900,Cluster-21897.106743,Cluster-21897.52128,Cluster-3166.0,Cluster-21897.54991,Cluster-21897.6721,Cluster-2293.0,Cluster-21897.20656,Cluster-21897.32379
GO:0071824	protein-DNA complex subunit organization	biological_process	0.30717	1	11	2752	143	43909	Cluster-21897.106743,Cluster-3166.0,Cluster-21897.52128,Cluster-21897.6721,Cluster-21897.54991,Cluster-21897.32379,Cluster-21897.20656,Cluster-2293.0,Cluster-21897.38178,Cluster-15216.0,Cluster-21897.54900
GO:0004148	dihydrolipoyl dehydrogenase activity	molecular_function	0.30741	1	1	2752	5	43909	Cluster-21897.41198
GO:0046332	SMAD binding	molecular_function	0.30805	1	3	2752	29	43909	Cluster-21897.11842,Cluster-21897.66290,Cluster-21897.67524
GO:0019054	modulation by virus of host process	biological_process	0.30841	1	7	2752	81	43909	Cluster-21897.58213,Cluster-21897.58212,Cluster-21897.68349,Cluster-21897.25164,Cluster-21897.73020,Cluster-21897.53376,Cluster-21897.58210
GO:0044068	modulation by symbiont of host cellular process	biological_process	0.30841	1	7	2752	81	43909	Cluster-21897.58213,Cluster-21897.58212,Cluster-21897.68349,Cluster-21897.25164,Cluster-21897.73020,Cluster-21897.53376,Cluster-21897.58210
GO:0016814	hydrolase activity, acting on carbon-nitrogen (but not peptide) bonds, in cyclic amidines	molecular_function	0.30879	1	8	2752	101	43909	Cluster-21897.56004,Cluster-21897.65005,Cluster-21897.10346,Cluster-21897.52480,Cluster-21897.72844,Cluster-21897.81184,Cluster-21897.41329,Cluster-21897.41042
GO:0015643	toxic substance binding	molecular_function	0.30903	1	4	2752	47	43909	Cluster-21897.104131,Cluster-21897.8814,Cluster-21897.34273,Cluster-21897.84525
GO:0009273	peptidoglycan-based cell wall biogenesis	biological_process	0.30941	1	7	2752	84	43909	Cluster-21897.58739,Cluster-21897.50164,Cluster-21897.63928,Cluster-21897.36893,Cluster-21897.73446,Cluster-21897.44390,Cluster-21897.50165
GO:0004181	metallocarboxypeptidase activity	molecular_function	0.31006	1	7	2752	85	43909	Cluster-21897.102933,Cluster-21897.39320,Cluster-21897.81718,Cluster-21897.57512,Cluster-21897.56339,Cluster-21897.55648,Cluster-21897.94508
GO:0044413	avoidance of host defenses	biological_process	0.3104	1	5	2752	59	43909	Cluster-21897.55749,Cluster-21897.55056,Cluster-21897.59940,Cluster-21897.55908,Cluster-21897.56597
GO:0044415	evasion or tolerance of host defenses	biological_process	0.3104	1	5	2752	59	43909	Cluster-21897.55908,Cluster-21897.59940,Cluster-21897.56597,Cluster-21897.55749,Cluster-21897.55056
GO:0051832	avoidance of defenses of other organism involved in symbiotic interaction	biological_process	0.3104	1	5	2752	59	43909	Cluster-21897.55749,Cluster-21897.55056,Cluster-21897.59940,Cluster-21897.55908,Cluster-21897.56597
GO:0051834	evasion or tolerance of defenses of other organism involved in symbiotic interaction	biological_process	0.3104	1	5	2752	59	43909	Cluster-21897.59940,Cluster-21897.55908,Cluster-21897.56597,Cluster-21897.55749,Cluster-21897.55056
GO:0052173	response to defenses of other organism involved in symbiotic interaction	biological_process	0.3104	1	5	2752	59	43909	Cluster-21897.56597,Cluster-21897.55908,Cluster-21897.59940,Cluster-21897.55056,Cluster-21897.55749
GO:0052200	response to host defenses	biological_process	0.3104	1	5	2752	59	43909	Cluster-21897.55056,Cluster-21897.55749,Cluster-21897.56597,Cluster-21897.55908,Cluster-21897.59940
GO:0075136	response to host	biological_process	0.3104	1	5	2752	59	43909	Cluster-21897.55056,Cluster-21897.55749,Cluster-21897.56597,Cluster-21897.55908,Cluster-21897.59940
GO:0000287	magnesium ion binding	molecular_function	0.31191	1	15	2752	201	43909	Cluster-21897.72684,Cluster-21897.34639,Cluster-21897.54385,Cluster-4051.0,Cluster-21897.105348,Cluster-4940.0,Cluster-21897.3591,Cluster-21897.83140,Cluster-23888.5,Cluster-21897.55032,Cluster-21897.90975,Cluster-21897.90858,Cluster-4242.1,Cluster-21897.65223,Cluster-22832.0
GO:0009253	peptidoglycan catabolic process	biological_process	0.31237	1	2	2752	17	43909	Cluster-21897.58739,Cluster-21897.44390
GO:0010181	FMN binding	molecular_function	0.31247	1	5	2752	58	43909	Cluster-21897.15131,Cluster-21897.19759,Cluster-21897.96602,Cluster-21897.90975,Cluster-21897.33955
GO:0000070	mitotic sister chromatid segregation	biological_process	0.31265	1	9	2752	111	43909	Cluster-19779.0,Cluster-21897.7372,Cluster-20237.0,Cluster-21897.706,Cluster-21897.14172,Cluster-21897.29569,Cluster-21897.99535,Cluster-19228.0,Cluster-21897.32379
GO:0000819	sister chromatid segregation	biological_process	0.31265	1	9	2752	111	43909	Cluster-19228.0,Cluster-21897.32379,Cluster-21897.99535,Cluster-21897.29569,Cluster-21897.14172,Cluster-21897.706,Cluster-20237.0,Cluster-21897.7372,Cluster-19779.0
GO:0016774	phosphotransferase activity, carboxyl group as acceptor	molecular_function	0.31279	1	1	2752	6	43909	Cluster-13369.1
GO:0009116	nucleoside metabolic process	biological_process	0.31328	1	78	2752	1167	43909	Cluster-21897.93761,Cluster-11393.0,Cluster-21897.60664,Cluster-21897.98236,Cluster-21897.21735,Cluster-21897.89154,Cluster-21897.53948,Cluster-21897.45938,Cluster-21897.27833,Cluster-21897.61829,Cluster-21897.61871,Cluster-21897.81217,Cluster-21897.65320,Cluster-21897.37365,Cluster-21897.72844,Cluster-21897.88149,Cluster-21897.56517,Cluster-13786.0,Cluster-21897.50607,Cluster-21897.55032,Cluster…
GO:0007021	tubulin complex assembly	biological_process	0.3133	1	2	2752	17	43909	Cluster-14078.0,Cluster-21897.15743
GO:0008287	protein serine/threonine phosphatase complex	cellular_component	0.314	1	2	2752	18	43909	Cluster-21897.21221,Cluster-21897.20361
GO:1903293	phosphatase complex	cellular_component	0.314	1	2	2752	18	43909	Cluster-21897.21221,Cluster-21897.20361
GO:0030430	host cell cytoplasm	cellular_component	0.31409	1	4	2752	44	43909	Cluster-21897.59940,Cluster-21897.52545,Cluster-21897.57529,Cluster-21897.109628
GO:0006486	protein glycosylation	biological_process	0.31426	1	12	2752	155	43909	Cluster-21897.65624,Cluster-21897.99238,Cluster-21897.36405,Cluster-21897.62004,Cluster-21897.47737,Cluster-21897.87429,Cluster-21897.38034,Cluster-21897.67308,Cluster-21897.25764,Cluster-21897.27065,Cluster-21897.80119,Cluster-21897.60312
GO:0043413	macromolecule glycosylation	biological_process	0.31426	1	12	2752	155	43909	Cluster-21897.36405,Cluster-21897.65624,Cluster-21897.99238,Cluster-21897.62004,Cluster-21897.87429,Cluster-21897.47737,Cluster-21897.38034,Cluster-21897.25764,Cluster-21897.67308,Cluster-21897.60312,Cluster-21897.80119,Cluster-21897.27065
GO:0034654	nucleobase-containing compound biosynthetic process	biological_process	0.31434	1	328	2752	5061	43909	Cluster-21897.421,Cluster-21897.43780,Cluster-2293.0,Cluster-18690.0,Cluster-21897.69317,Cluster-21897.21135,Cluster-21897.23329,Cluster-4516.0,Cluster-21897.27879,Cluster-3405.0,Cluster-21897.49312,Cluster-21897.99535,Cluster-21897.71313,Cluster-19228.0,Cluster-20173.0,Cluster-21897.95949,Cluster-21897.34639,Cluster-2201.0,Cluster-3316.0,Cluster-21897.97070,Cluster-21897.31502,Cluster-21897.6910…
GO:0051494	negative regulation of cytoskeleton organization	biological_process	0.31462	1	3	2752	30	43909	Cluster-21897.73123,Cluster-21897.44509,Cluster-21897.38548
GO:0050661	NADP binding	molecular_function	0.31514	1	9	2752	113	43909	Cluster-1935.0,Cluster-15530.1,Cluster-21897.26501,Cluster-21897.46278,Cluster-21897.70903,Cluster-21897.24633,Cluster-21897.30807,Cluster-21897.61898,Cluster-21897.43770
GO:0098813	nuclear chromosome segregation	biological_process	0.31616	1	21	2752	287	43909	Cluster-21897.32379,Cluster-21897.91785,Cluster-21897.95748,Cluster-21897.54497,Cluster-21897.79133,Cluster-21897.26580,Cluster-21897.6721,Cluster-21897.80001,Cluster-21897.99535,Cluster-19228.0,Cluster-20173.0,Cluster-21897.35953,Cluster-21897.29569,Cluster-21897.706,Cluster-21897.14172,Cluster-21897.54900,Cluster-19779.0,Cluster-21897.61030,Cluster-21897.7372,Cluster-21897.41100,Cluster-20237.0
GO:1902554	serine/threonine protein kinase complex	cellular_component	0.31843	1	2	2752	18	43909	Cluster-21897.51823,Cluster-21897.73201
GO:0032270	positive regulation of cellular protein metabolic process	biological_process	0.31856	1	4	2752	45	43909	Cluster-21897.97402,Cluster-21897.71769,Cluster-21897.93452,Cluster-21897.20361
GO:0051247	positive regulation of protein metabolic process	biological_process	0.31856	1	4	2752	45	43909	Cluster-21897.20361,Cluster-21897.93452,Cluster-21897.97402,Cluster-21897.71769
GO:0047961	glycine N-acyltransferase activity	molecular_function	0.31872	1	1	2752	6	43909	Cluster-21897.2814
GO:0050380	undecaprenyl-diphosphatase activity	molecular_function	0.3189	1	1	2752	6	43909	Cluster-21897.73446
GO:0006753	nucleoside phosphate metabolic process	biological_process	0.31909	1	94	2752	1421	43909	Cluster-21897.30807,Cluster-3074.0,Cluster-21897.5102,Cluster-3247.0,Cluster-16448.0,Cluster-15548.0,Cluster-15556.0,Cluster-21897.101719,Cluster-21897.43849,Cluster-21897.16125,Cluster-21897.30884,Cluster-24051.0,Cluster-21897.93650,Cluster-21897.105157,Cluster-21897.80106,Cluster-21897.67659,Cluster-21897.100186,Cluster-21897.69361,Cluster-13369.1,Cluster-21897.55749,Cluster-4940.0,Cluster-2189…
GO:0004812	aminoacyl-tRNA ligase activity	molecular_function	0.31988	1	21	2752	296	43909	Cluster-21897.65401,Cluster-21897.47844,Cluster-14559.0,Cluster-21897.104747,Cluster-21897.57302,Cluster-21897.45859,Cluster-14078.0,Cluster-21897.12439,Cluster-4707.0,Cluster-21897.95949,Cluster-22832.0,Cluster-21897.69710,Cluster-21897.107139,Cluster-21897.54900,Cluster-21897.18179,Cluster-16456.0,Cluster-4233.1,Cluster-21897.62199,Cluster-21897.11505,Cluster-21897.34608,Cluster-21588.0
GO:0009636	response to toxic substance	biological_process	0.31994	1	5	2752	62	43909	Cluster-2821.0,Cluster-21897.86529,Cluster-21897.102245,Cluster-21897.40015,Cluster-3847.0
GO:0003899	DNA-directed RNA polymerase activity	molecular_function	0.32095	1	32	2752	474	43909	Cluster-21897.107082,Cluster-17618.0,Cluster-21897.104225,Cluster-21897.104802,Cluster-21897.59884,Cluster-21897.16880,Cluster-21897.41457,Cluster-21897.46945,Cluster-21897.67693,Cluster-21897.35901,Cluster-23343.0,Cluster-21897.61105,Cluster-21024.0,Cluster-15944.0,Cluster-21897.92697,Cluster-4894.0,Cluster-21897.68707,Cluster-3316.0,Cluster-3802.0,Cluster-21897.32278,Cluster-21897.46306,Cluster…
GO:0005874	microtubule	cellular_component	0.32103	1	18	2752	239	43909	Cluster-11077.0,Cluster-21897.80001,Cluster-21897.35373,Cluster-21897.51213,Cluster-21897.68996,Cluster-21897.62241,Cluster-20173.0,Cluster-21897.64904,Cluster-21897.54900,Cluster-17062.0,Cluster-21897.103924,Cluster-24675.0,Cluster-21897.69113,Cluster-21897.53367,Cluster-21897.21638,Cluster-21897.81129,Cluster-21897.79133,Cluster-21897.82299
GO:1901987	regulation of cell cycle phase transition	biological_process	0.32169	1	9	2752	113	43909	Cluster-21897.32379,Cluster-19228.0,Cluster-21897.99535,Cluster-21897.29569,Cluster-21897.14172,Cluster-21897.706,Cluster-20237.0,Cluster-21897.7372,Cluster-19779.0
GO:1901990	regulation of mitotic cell cycle phase transition	biological_process	0.32169	1	9	2752	113	43909	Cluster-21897.14172,Cluster-21897.706,Cluster-21897.7372,Cluster-20237.0,Cluster-19779.0,Cluster-21897.32379,Cluster-19228.0,Cluster-21897.99535,Cluster-21897.29569
GO:0000774	adenyl-nucleotide exchange factor activity	molecular_function	0.3218	1	4	2752	45	43909	Cluster-14078.0,Cluster-21897.61008,Cluster-22752.0,Cluster-21897.22691
GO:0005381	iron ion transmembrane transporter activity	molecular_function	0.3242	1	10	2752	132	43909	Cluster-21897.12344,Cluster-21897.102191,Cluster-13036.0,Cluster-21897.55835,Cluster-21897.91948,Cluster-21897.48028,Cluster-21897.2200,Cluster-21897.55046,Cluster-1537.0,Cluster-4611.0
GO:0006826	iron ion transport	biological_process	0.3242	1	10	2752	132	43909	Cluster-21897.12344,Cluster-21897.91948,Cluster-21897.48028,Cluster-13036.0,Cluster-21897.102191,Cluster-21897.55835,Cluster-21897.2200,Cluster-21897.55046,Cluster-4611.0,Cluster-1537.0
GO:1901617	organic hydroxy compound biosynthetic process	biological_process	0.32487	1	6	2752	71	43909	Cluster-21897.107042,Cluster-21897.15131,Cluster-21897.19759,Cluster-21897.90975,Cluster-21897.57704,Cluster-21897.107041
GO:0044765	single-organism transport	biological_process	0.32495	1	364	2752	5554	43909	Cluster-24856.0,Cluster-21897.12666,Cluster-21897.73446,Cluster-21897.51823,Cluster-20152.2,Cluster-21897.2225,Cluster-21897.81363,Cluster-21897.63859,Cluster-21897.33777,Cluster-21897.48028,Cluster-21897.33469,Cluster-21897.51352,Cluster-21897.26501,Cluster-21897.103578,Cluster-21897.16850,Cluster-21897.33896,Cluster-21897.82969,Cluster-21897.37794,Cluster-21897.55766,Cluster-4078.0,Cluster-2189…
GO:0010562	positive regulation of phosphorus metabolic process	biological_process	0.32562	1	2	2752	19	43909	Cluster-21897.20361,Cluster-21897.93452
GO:0031401	positive regulation of protein modification process	biological_process	0.32562	1	2	2752	19	43909	Cluster-21897.93452,Cluster-21897.20361
GO:0045937	positive regulation of phosphate metabolic process	biological_process	0.32562	1	2	2752	19	43909	Cluster-21897.93452,Cluster-21897.20361
GO:0070085	glycosylation	biological_process	0.32566	1	12	2752	157	43909	Cluster-21897.60312,Cluster-21897.80119,Cluster-21897.27065,Cluster-21897.25764,Cluster-21897.67308,Cluster-21897.38034,Cluster-21897.47737,Cluster-21897.87429,Cluster-21897.62004,Cluster-21897.36405,Cluster-21897.65624,Cluster-21897.99238
GO:0003012	muscle system process	biological_process	0.3258	1	1	2752	6	43909	Cluster-21897.55835
GO:0044428	nuclear part	cellular_component	0.32607	1	126	2752	1918	43909	Cluster-15944.0,Cluster-20173.0,Cluster-21897.15743,Cluster-21897.30501,Cluster-21897.80001,Cluster-21897.8887,Cluster-21897.26580,Cluster-4894.0,Cluster-21897.70418,Cluster-21897.61030,Cluster-3989.2,Cluster-21897.5093,Cluster-21897.54243,Cluster-4767.0,Cluster-3316.0,Cluster-18732.1,Cluster-4817.0,Cluster-21897.32379,Cluster-2293.0,Cluster-21897.66000,Cluster-21897.421,Cluster-21897.55368,Clust…
GO:0009055	electron carrier activity	molecular_function	0.32616	1	35	2752	510	43909	Cluster-21897.72398,Cluster-21897.34242,Cluster-21897.69968,Cluster-21897.102676,Cluster-21897.53310,Cluster-21897.41714,Cluster-21897.67659,Cluster-21897.97402,Cluster-21897.29788,Cluster-21897.12518,Cluster-21897.55403,Cluster-21897.8137,Cluster-21897.24903,Cluster-21897.60312,Cluster-21897.5102,Cluster-21897.73867,Cluster-21897.73446,Cluster-21897.108650,Cluster-21897.36405,Cluster-21897.55272…
GO:0007586	digestion	biological_process	0.32689	1	3	2752	30	43909	Cluster-21897.44418,Cluster-21897.71500,Cluster-21897.22622
GO:0043631	RNA polyadenylation	biological_process	0.32758	1	4	2752	44	43909	Cluster-21897.78744,Cluster-21897.89050,Cluster-21897.46109,Cluster-21897.62377
GO:0044770	cell cycle phase transition	biological_process	0.3277	1	9	2752	114	43909	Cluster-21897.14172,Cluster-21897.706,Cluster-21897.7372,Cluster-20237.0,Cluster-19779.0,Cluster-21897.32379,Cluster-19228.0,Cluster-21897.99535,Cluster-21897.29569
GO:0044772	mitotic cell cycle phase transition	biological_process	0.3277	1	9	2752	114	43909	Cluster-21897.29569,Cluster-21897.99535,Cluster-21897.32379,Cluster-19228.0,Cluster-19779.0,Cluster-20237.0,Cluster-21897.7372,Cluster-21897.706,Cluster-21897.14172
GO:0006816	calcium ion transport	biological_process	0.32785	1	16	2752	216	43909	Cluster-21897.73446,Cluster-21897.51865,Cluster-21897.71016,Cluster-21897.41735,Cluster-21897.10022,Cluster-21897.38578,Cluster-21897.106775,Cluster-21897.38596,Cluster-21897.52560,Cluster-21897.44599,Cluster-21897.52371,Cluster-21897.55718,Cluster-21897.51352,Cluster-21897.52914,Cluster-21897.40386,Cluster-21897.55938
GO:0004779	sulfate adenylyltransferase activity	molecular_function	0.32796	1	1	2752	6	43909	Cluster-21897.46945
GO:0004781	sulfate adenylyltransferase (ATP) activity	molecular_function	0.32796	1	1	2752	6	43909	Cluster-21897.46945
GO:0051338	regulation of transferase activity	biological_process	0.32917	1	13	2752	171	43909	Cluster-21897.706,Cluster-21897.14172,Cluster-21897.35535,Cluster-19779.0,Cluster-20237.0,Cluster-21897.7372,Cluster-21897.99535,Cluster-21897.99048,Cluster-19228.0,Cluster-21897.32379,Cluster-3624.0,Cluster-21897.37081,Cluster-21897.29569
GO:0006858	extracellular transport	biological_process	0.3302	1	2	2752	18	43909	Cluster-21897.105481,Cluster-21897.3324
GO:0044427	chromosomal part	cellular_component	0.3309	1	79	2752	1175	43909	Cluster-21897.74630,Cluster-21897.54543,Cluster-21897.60606,Cluster-15216.0,Cluster-21897.35953,Cluster-21897.43578,Cluster-3199.0,Cluster-17736.0,Cluster-21897.35535,Cluster-3579.0,Cluster-21897.35008,Cluster-21897.11744,Cluster-1424.0,Cluster-21897.8372,Cluster-21897.23102,Cluster-21897.20656,Cluster-21897.106794,Cluster-21897.41100,Cluster-19779.0,Cluster-21897.65321,Cluster-21897.38654,Cluste…
GO:0004169	dolichyl-phosphate-mannose-protein mannosyltransferase activity	molecular_function	0.33095	1	1	2752	6	43909	Cluster-21897.25764
GO:0035268	protein mannosylation	biological_process	0.33095	1	1	2752	6	43909	Cluster-21897.25764
GO:0035269	protein O-linked mannosylation	biological_process	0.33095	1	1	2752	6	43909	Cluster-21897.25764
GO:0097502	mannosylation	biological_process	0.33095	1	1	2752	6	43909	Cluster-21897.25764
GO:0009097	isoleucine biosynthetic process	biological_process	0.33112	1	3	2752	30	43909	Cluster-14078.0,Cluster-21897.54900,Cluster-21897.34743
GO:0009099	valine biosynthetic process	biological_process	0.33112	1	3	2752	30	43909	Cluster-14078.0,Cluster-21897.54900,Cluster-21897.34743
GO:0008184	glycogen phosphorylase activity	molecular_function	0.33131	1	1	2752	6	43909	Cluster-21897.70110
GO:0050776	regulation of immune response	biological_process	0.33145	1	4	2752	47	43909	Cluster-21897.39357,Cluster-21897.37211,Cluster-21897.89477,Cluster-21897.54720
GO:0007423	sensory organ development	biological_process	0.33153	1	3	2752	32	43909	Cluster-21897.60907,Cluster-21897.47171,Cluster-21897.50071
GO:0003954	NADH dehydrogenase activity	molecular_function	0.33155	1	9	2752	121	43909	Cluster-21897.64295,Cluster-21897.37211,Cluster-21897.29106,Cluster-21897.66000,Cluster-21897.89154,Cluster-21897.43066,Cluster-21897.16850,Cluster-21897.27833,Cluster-21897.67600
GO:0016740	transferase activity	molecular_function	0.33199	1	411	2752	6283	43909	Cluster-21897.89050,Cluster-21897.38578,Cluster-21897.59154,Cluster-21897.73201,Cluster-21897.61871,Cluster-2394.0,Cluster-21897.42110,Cluster-2399.0,Cluster-21897.13735,Cluster-21897.58436,Cluster-21897.107082,Cluster-21897.87876,Cluster-21897.25764,Cluster-21897.89143,Cluster-17618.0,Cluster-21897.69440,Cluster-19779.0,Cluster-21897.94675,Cluster-21897.87115,Cluster-21897.61265,Cluster-21897.75…
GO:0009627	systemic acquired resistance	biological_process	0.33291	1	1	2752	6	43909	Cluster-21897.89477
GO:0009814	defense response, incompatible interaction	biological_process	0.33291	1	1	2752	6	43909	Cluster-21897.89477
GO:0010112	regulation of systemic acquired resistance	biological_process	0.33291	1	1	2752	6	43909	Cluster-21897.89477
GO:0016888	endodeoxyribonuclease activity, producing 5'-phosphomonoesters	molecular_function	0.33351	1	8	2752	106	43909	Cluster-21897.65223,Cluster-21897.34590,Cluster-21897.51605,Cluster-13409.0,Cluster-21897.102813,Cluster-21897.90975,Cluster-21897.54512,Cluster-21897.105348
GO:0016929	SUMO-specific protease activity	molecular_function	0.33365	1	2	2752	18	43909	Cluster-21897.106695,Cluster-21897.87699
GO:0032183	SUMO binding	molecular_function	0.33365	1	2	2752	18	43909	Cluster-21897.87699,Cluster-21897.106695
GO:0070122	isopeptidase activity	molecular_function	0.33365	1	2	2752	18	43909	Cluster-21897.87699,Cluster-21897.106695
GO:0070138	ubiquitin-like protein-specific isopeptidase activity	molecular_function	0.33365	1	2	2752	18	43909	Cluster-21897.106695,Cluster-21897.87699
GO:0070140	SUMO-specific isopeptidase activity	molecular_function	0.33365	1	2	2752	18	43909	Cluster-21897.106695,Cluster-21897.87699
GO:1901292	nucleoside phosphate catabolic process	biological_process	0.33455	1	4	2752	44	43909	Cluster-21897.1876,Cluster-21897.55908,Cluster-21897.42928,Cluster-21897.55749
GO:0072511	divalent inorganic cation transport	biological_process	0.33558	1	25	2752	354	43909	Cluster-21897.40386,Cluster-21897.12344,Cluster-13036.0,Cluster-21897.55938,Cluster-21897.58154,Cluster-21897.91948,Cluster-21897.55718,Cluster-21897.52371,Cluster-21897.51352,Cluster-21897.52914,Cluster-1537.0,Cluster-4611.0,Cluster-21897.38596,Cluster-21897.106775,Cluster-21897.10022,Cluster-21897.38578,Cluster-21897.55835,Cluster-21897.44599,Cluster-21897.102191,Cluster-21897.52560,Cluster-218…
GO:0030162	regulation of proteolysis	biological_process	0.33617	1	15	2752	197	43909	Cluster-21897.62236,Cluster-21897.29569,Cluster-21897.52647,Cluster-21897.16943,Cluster-19228.0,Cluster-21897.32379,Cluster-21897.99535,Cluster-21897.7372,Cluster-20237.0,Cluster-19779.0,Cluster-21897.31474,Cluster-21897.14172,Cluster-21897.97402,Cluster-21897.706,Cluster-21897.52648
GO:0006810	transport	biological_process	0.33689	1	475	2752	7293	43909	Cluster-21897.60078,Cluster-21897.36893,Cluster-21897.78636,Cluster-21897.40903,Cluster-21897.81217,Cluster-13036.0,Cluster-21897.38384,Cluster-21897.70875,Cluster-21897.77696,Cluster-21897.12049,Cluster-21897.20246,Cluster-11527.1,Cluster-21897.94254,Cluster-21897.63581,Cluster-21897.72305,Cluster-21897.94529,Cluster-17364.0,Cluster-21897.6549,Cluster-21897.22270,Cluster-13786.0,Cluster-21897.96…
GO:0032774	RNA biosynthetic process	biological_process	0.33762	1	297	2752	4584	43909	Cluster-21897.106504,Cluster-21897.23102,Cluster-21897.8641,Cluster-1424.0,Cluster-21897.52929,Cluster-21897.95846,Cluster-16697.0,Cluster-21897.35535,Cluster-3881.0,Cluster-21897.8430,Cluster-1696.0,Cluster-21897.60606,Cluster-21897.69608,Cluster-21897.68400,Cluster-21897.49368,Cluster-21897.55870,Cluster-21897.69064,Cluster-21897.101137,Cluster-23343.0,Cluster-21897.19950,Cluster-21897.35901,Cl…
GO:0009267	cellular response to starvation	biological_process	0.33845	1	3	2752	32	43909	Cluster-16967.0,Cluster-21949.0,Cluster-21897.60564
GO:0031667	response to nutrient levels	biological_process	0.33845	1	3	2752	32	43909	Cluster-21949.0,Cluster-21897.60564,Cluster-16967.0
GO:0031669	cellular response to nutrient levels	biological_process	0.33845	1	3	2752	32	43909	Cluster-21897.60564,Cluster-21949.0,Cluster-16967.0
GO:0042594	response to starvation	biological_process	0.33845	1	3	2752	32	43909	Cluster-21949.0,Cluster-21897.60564,Cluster-16967.0
GO:0004517	nitric-oxide synthase activity	molecular_function	0.33849	1	1	2752	6	43909	Cluster-21897.33955
GO:0006809	nitric oxide biosynthetic process	biological_process	0.33849	1	1	2752	6	43909	Cluster-21897.33955
GO:0046209	nitric oxide metabolic process	biological_process	0.33849	1	1	2752	6	43909	Cluster-21897.33955
GO:1903409	reactive oxygen species biosynthetic process	biological_process	0.33849	1	1	2752	6	43909	Cluster-21897.33955
GO:0033108	mitochondrial respiratory chain complex assembly	biological_process	0.33883	1	4	2752	44	43909	Cluster-21897.62241,Cluster-21897.70418,Cluster-21897.48928,Cluster-21897.53367
GO:0010324	membrane invagination	biological_process	0.33889	1	1	2752	6	43909	Cluster-21897.65621
GO:0034470	ncRNA processing	biological_process	0.33954	1	55	2752	809	43909	Cluster-17736.0,Cluster-21897.7624,Cluster-3199.0,Cluster-21897.65560,Cluster-21897.70342,Cluster-21897.31316,Cluster-3801.1,Cluster-18690.0,Cluster-21089.1,Cluster-21897.43493,Cluster-21897.23102,Cluster-21897.44806,Cluster-21897.51311,Cluster-21897.103715,Cluster-21897.98392,Cluster-21897.7600,Cluster-21897.101403,Cluster-21897.59748,Cluster-21897.38167,Cluster-21897.102245,Cluster-21897.42104,…
GO:0006400	tRNA modification	biological_process	0.33969	1	20	2752	279	43909	Cluster-21897.70342,Cluster-21897.65560,Cluster-3199.0,Cluster-21897.19474,Cluster-17736.0,Cluster-21897.101137,Cluster-21897.103715,Cluster-21897.51311,Cluster-21897.23102,Cluster-21897.43493,Cluster-21897.36147,Cluster-18690.0,Cluster-21897.60606,Cluster-21897.14172,Cluster-21897.42104,Cluster-19779.0,Cluster-21897.101857,Cluster-19228.0,Cluster-3902.0,Cluster-21897.92292
GO:0015629	actin cytoskeleton	cellular_component	0.34139	1	15	2752	204	43909	Cluster-21897.64601,Cluster-21897.21110,Cluster-21897.29254,Cluster-21897.31743,Cluster-21897.61368,Cluster-21897.28537,Cluster-21897.86738,Cluster-21897.104131,Cluster-21897.38548,Cluster-21897.44509,Cluster-21897.41551,Cluster-21897.97724,Cluster-21897.9083,Cluster-21897.6721,Cluster-21897.102212
GO:0005730	nucleolus	cellular_component	0.34197	1	34	2752	510	43909	Cluster-21897.104225,Cluster-21897.16880,Cluster-21897.41457,Cluster-21897.104802,Cluster-21897.59884,Cluster-21897.67693,Cluster-21897.46945,Cluster-21897.107082,Cluster-17618.0,Cluster-21024.0,Cluster-21897.35901,Cluster-23343.0,Cluster-21897.61105,Cluster-4894.0,Cluster-21897.68707,Cluster-21897.46306,Cluster-21897.32278,Cluster-3802.0,Cluster-3316.0,Cluster-15944.0,Cluster-21897.92697,Cluster…
GO:0003883	CTP synthase activity	molecular_function	0.34205	1	1	2752	6	43909	Cluster-21897.93876
GO:0004180	carboxypeptidase activity	molecular_function	0.34213	1	11	2752	148	43909	Cluster-21897.56339,Cluster-21897.36118,Cluster-21897.55648,Cluster-21897.57077,Cluster-21897.100266,Cluster-21897.39320,Cluster-21897.94508,Cluster-21897.102933,Cluster-21897.81718,Cluster-21897.79288,Cluster-21897.57512
GO:0006379	mRNA cleavage	biological_process	0.34239	1	1	2752	7	43909	Cluster-21897.46109
GO:0090501	RNA phosphodiester bond hydrolysis	biological_process	0.34239	1	1	2752	7	43909	Cluster-21897.46109
GO:0042775	mitochondrial ATP synthesis coupled electron transport	biological_process	0.34241	1	19	2752	275	43909	Cluster-21897.3291,Cluster-21897.16850,Cluster-21897.81217,Cluster-21897.5102,Cluster-21897.37211,Cluster-21897.29106,Cluster-21897.60312,Cluster-21897.36405,Cluster-21897.67600,Cluster-21897.27833,Cluster-21897.43066,Cluster-21897.34242,Cluster-21897.66000,Cluster-21897.98236,Cluster-21897.41714,Cluster-21897.89154,Cluster-21897.102676,Cluster-21897.69361,Cluster-21897.67659
GO:0046351	disaccharide biosynthetic process	biological_process	0.34277	1	3	2752	34	43909	Cluster-1560.0,Cluster-9760.0,Cluster-21897.55835
GO:0033043	regulation of organelle organization	biological_process	0.3436	1	20	2752	273	43909	Cluster-21897.99535,Cluster-21897.59283,Cluster-19228.0,Cluster-21897.44509,Cluster-21897.29569,Cluster-21897.38548,Cluster-21897.66462,Cluster-21897.706,Cluster-21897.14172,Cluster-21897.73123,Cluster-21897.40503,Cluster-19779.0,Cluster-21897.59748,Cluster-21897.7372,Cluster-20237.0,Cluster-21897.62969,Cluster-21897.93761,Cluster-21897.32379,Cluster-24675.0,Cluster-21897.29254
GO:0016655	oxidoreductase activity, acting on NAD(P)H, quinone or similar compound as acceptor	molecular_function	0.34476	1	12	2752	164	43909	Cluster-21897.5869,Cluster-21897.43066,Cluster-21897.16850,Cluster-21897.67600,Cluster-21897.27833,Cluster-21897.29106,Cluster-21897.37211,Cluster-21897.66000,Cluster-21897.50165,Cluster-21897.89154,Cluster-21897.68047,Cluster-21897.78289
GO:0009252	peptidoglycan biosynthetic process	biological_process	0.34751	1	6	2752	73	43909	Cluster-21897.58739,Cluster-21897.50164,Cluster-21897.73446,Cluster-21897.36893,Cluster-21897.50165,Cluster-21897.44390
GO:0019829	cation-transporting ATPase activity	molecular_function	0.34812	1	6	2752	76	43909	Cluster-13786.0,Cluster-21897.51865,Cluster-21897.52560,Cluster-21897.52914,Cluster-21897.65320,Cluster-21897.38596
GO:0042625	ATPase activity, coupled to transmembrane movement of ions	molecular_function	0.34812	1	6	2752	76	43909	Cluster-21897.52914,Cluster-21897.51865,Cluster-21897.52560,Cluster-13786.0,Cluster-21897.38596,Cluster-21897.65320
GO:0019784	NEDD8-specific protease activity	molecular_function	0.34831	1	1	2752	8	43909	Cluster-3500.0
GO:0039693	viral DNA genome replication	biological_process	0.34831	1	1	2752	8	43909	Cluster-3500.0
GO:0044034	multi-organism biosynthetic process	biological_process	0.34831	1	1	2752	8	43909	Cluster-3500.0
GO:0050750	low-density lipoprotein particle receptor binding	molecular_function	0.34835	1	2	2752	18	43909	Cluster-21897.57434,Cluster-21897.70840
GO:0070325	lipoprotein particle receptor binding	molecular_function	0.34835	1	2	2752	18	43909	Cluster-21897.70840,Cluster-21897.57434
GO:0034227	tRNA thio-modification	biological_process	0.34837	1	2	2752	19	43909	Cluster-21897.101857,Cluster-21897.43493
GO:0051234	establishment of localization	biological_process	0.35024	1	477	2752	7337	43909	Cluster-21897.66725,Cluster-21897.5809,Cluster-21897.117,Cluster-21897.103329,Cluster-21897.56841,Cluster-21897.55873,Cluster-21897.95450,Cluster-21897.24874,Cluster-21897.40730,Cluster-21897.36782,Cluster-21897.19071,Cluster-21897.91042,Cluster-4544.0,Cluster-21897.87991,Cluster-21897.35013,Cluster-21897.66605,Cluster-21897.71896,Cluster-21897.14172,Cluster-1829.0,Cluster-21897.91179,Cluster-218…
GO:0000045	autophagosome assembly	biological_process	0.35041	1	2	2752	20	43909	Cluster-21949.0,Cluster-16967.0
GO:0016236	macroautophagy	biological_process	0.35041	1	2	2752	20	43909	Cluster-21949.0,Cluster-16967.0
GO:0006097	glyoxylate cycle	biological_process	0.3526	1	2	2752	18	43909	Cluster-21897.57434,Cluster-21897.70840
GO:0004019	adenylosuccinate synthase activity	molecular_function	0.35321	1	1	2752	6	43909	Cluster-21897.70616
GO:0004550	nucleoside diphosphate kinase activity	molecular_function	0.35474	1	1	2752	8	43909	Cluster-11393.0
GO:0006183	GTP biosynthetic process	biological_process	0.35474	1	1	2752	8	43909	Cluster-11393.0
GO:0006228	UTP biosynthetic process	biological_process	0.35474	1	1	2752	8	43909	Cluster-11393.0
GO:0006241	CTP biosynthetic process	biological_process	0.35474	1	1	2752	8	43909	Cluster-11393.0
GO:0009148	pyrimidine nucleoside triphosphate biosynthetic process	biological_process	0.35474	1	1	2752	8	43909	Cluster-11393.0
GO:0009208	pyrimidine ribonucleoside triphosphate metabolic process	biological_process	0.35474	1	1	2752	8	43909	Cluster-11393.0
GO:0009209	pyrimidine ribonucleoside triphosphate biosynthetic process	biological_process	0.35474	1	1	2752	8	43909	Cluster-11393.0
GO:0046036	CTP metabolic process	biological_process	0.35474	1	1	2752	8	43909	Cluster-11393.0
GO:0046051	UTP metabolic process	biological_process	0.35474	1	1	2752	8	43909	Cluster-11393.0
GO:0046132	pyrimidine ribonucleoside biosynthetic process	biological_process	0.35474	1	1	2752	8	43909	Cluster-11393.0
GO:0046134	pyrimidine nucleoside biosynthetic process	biological_process	0.35474	1	1	2752	8	43909	Cluster-11393.0
GO:0009289	pilus	cellular_component	0.35476	1	2	2752	22	43909	Cluster-21897.87876,Cluster-21897.71075
GO:0009237	siderophore metabolic process	biological_process	0.35477	1	1	2752	7	43909	Cluster-21897.55046
GO:0015343	siderophore transmembrane transporter activity	molecular_function	0.35477	1	1	2752	7	43909	Cluster-21897.55046
GO:0015603	iron chelate transmembrane transporter activity	molecular_function	0.35477	1	1	2752	7	43909	Cluster-21897.55046
GO:0019290	siderophore biosynthetic process	biological_process	0.35477	1	1	2752	7	43909	Cluster-21897.55046
GO:0042927	siderophore transporter activity	molecular_function	0.35477	1	1	2752	7	43909	Cluster-21897.55046
GO:0005986	sucrose biosynthetic process	biological_process	0.35479	1	1	2752	7	43909	Cluster-1560.0
GO:0050307	sucrose-phosphate phosphatase activity	molecular_function	0.35479	1	1	2752	7	43909	Cluster-1560.0
GO:0031344	regulation of cell projection organization	biological_process	0.35624	1	1	2752	7	43909	Cluster-21897.62969
GO:0060491	regulation of cell projection assembly	biological_process	0.35624	1	1	2752	7	43909	Cluster-21897.62969
GO:1902115	regulation of organelle assembly	biological_process	0.35624	1	1	2752	7	43909	Cluster-21897.62969
GO:1902208	regulation of bacterial-type flagellum assembly	biological_process	0.35624	1	1	2752	7	43909	Cluster-21897.62969
GO:0006537	glutamate biosynthetic process	biological_process	0.35769	1	2	2752	20	43909	Cluster-21897.62983,Cluster-12678.0
GO:0015930	glutamate synthase activity	molecular_function	0.35769	1	2	2752	20	43909	Cluster-21897.62983,Cluster-12678.0
GO:0004668	protein-arginine deiminase activity	molecular_function	0.35785	1	1	2752	7	43909	Cluster-21897.82799
GO:0008235	metalloexopeptidase activity	molecular_function	0.35875	1	7	2752	90	43909	Cluster-21897.39320,Cluster-21897.81718,Cluster-21897.102933,Cluster-21897.57512,Cluster-21897.55648,Cluster-21897.56339,Cluster-21897.94508
GO:0009309	amine biosynthetic process	biological_process	0.35938	1	6	2752	79	43909	Cluster-21897.39067,Cluster-21897.63529,Cluster-23888.5,Cluster-21897.31316,Cluster-22832.0,Cluster-21897.59109
GO:0042401	cellular biogenic amine biosynthetic process	biological_process	0.35938	1	6	2752	79	43909	Cluster-21897.39067,Cluster-21897.31316,Cluster-23888.5,Cluster-22832.0,Cluster-21897.59109,Cluster-21897.63529
GO:0048584	positive regulation of response to stimulus	biological_process	0.35969	1	8	2752	104	43909	Cluster-21897.37211,Cluster-21897.64070,Cluster-21897.39357,Cluster-21897.38272,Cluster-21897.67483,Cluster-21897.67481,Cluster-21897.54720,Cluster-21897.103391
GO:0004497	monooxygenase activity	molecular_function	0.36011	1	10	2752	132	43909	Cluster-13840.0,Cluster-21897.61898,Cluster-21897.107042,Cluster-21897.60534,Cluster-21897.33955,Cluster-21897.62983,Cluster-21897.70966,Cluster-21897.56342,Cluster-21897.49279,Cluster-21897.107041
GO:0016725	oxidoreductase activity, acting on CH or CH2 groups	molecular_function	0.36053	1	3	2752	32	43909	Cluster-21897.101719,Cluster-21897.72551,Cluster-21897.13267
GO:0051179	localization	biological_process	0.36067	1	491	2752	7560	43909	Cluster-21897.20246,Cluster-21897.94254,Cluster-11527.1,Cluster-21897.12049,Cluster-13786.0,Cluster-21897.22270,Cluster-21897.72305,Cluster-21897.94529,Cluster-17364.0,Cluster-21897.6549,Cluster-21897.63581,Cluster-21897.81217,Cluster-21897.40903,Cluster-21897.60078,Cluster-21897.36893,Cluster-21897.78636,Cluster-21897.77696,Cluster-21897.70875,Cluster-21897.38384,Cluster-13036.0,Cluster-21897.21…
GO:0004520	endodeoxyribonuclease activity	molecular_function	0.36081	1	11	2752	152	43909	Cluster-21897.54512,Cluster-21897.105348,Cluster-21897.47152,Cluster-21897.66315,Cluster-21897.46730,Cluster-21897.34590,Cluster-21897.65223,Cluster-21897.90975,Cluster-21897.51605,Cluster-13409.0,Cluster-21897.102813
GO:0048500	signal recognition particle	cellular_component	0.36254	1	4	2752	47	43909	Cluster-21897.9645,Cluster-2654.0,Cluster-21897.32292,Cluster-21278.0
GO:0005956	protein kinase CK2 complex	cellular_component	0.36283	1	1	2752	8	43909	Cluster-3624.0
GO:0004832	valine-tRNA ligase activity	molecular_function	0.36305	1	2	2752	19	43909	Cluster-14078.0,Cluster-21897.54900
GO:0006438	valyl-tRNA aminoacylation	biological_process	0.36305	1	2	2752	19	43909	Cluster-14078.0,Cluster-21897.54900
GO:0009233	menaquinone metabolic process	biological_process	0.36471	1	1	2752	8	43909	Cluster-2903.0
GO:0009234	menaquinone biosynthetic process	biological_process	0.36471	1	1	2752	8	43909	Cluster-2903.0
GO:0006418	tRNA aminoacylation for protein translation	biological_process	0.36684	1	21	2752	305	43909	Cluster-21897.47844,Cluster-21897.65401,Cluster-21897.45859,Cluster-21897.104747,Cluster-21897.57302,Cluster-14559.0,Cluster-21897.95949,Cluster-4707.0,Cluster-21897.12439,Cluster-14078.0,Cluster-21588.0,Cluster-4233.1,Cluster-21897.11505,Cluster-21897.34608,Cluster-21897.62199,Cluster-16456.0,Cluster-21897.107139,Cluster-22832.0,Cluster-21897.69710,Cluster-21897.54900,Cluster-21897.18179
GO:0042578	phosphoric ester hydrolase activity	molecular_function	0.3681	1	44	2752	640	43909	Cluster-21897.47836,Cluster-21897.104131,Cluster-21897.40486,Cluster-21897.51379,Cluster-21897.28647,Cluster-21897.75922,Cluster-21897.16880,Cluster-21897.77226,Cluster-21897.35324,Cluster-21897.44397,Cluster-21897.58740,Cluster-21897.58285,Cluster-21897.95649,Cluster-21897.70860,Cluster-21897.101137,Cluster-21897.93600,Cluster-21897.109470,Cluster-21897.19474,Cluster-21897.53590,Cluster-21897.10…
GO:0001510	RNA methylation	biological_process	0.36849	1	8	2752	105	43909	Cluster-21897.38785,Cluster-21897.36147,Cluster-3902.0,Cluster-21897.42104,Cluster-4611.0,Cluster-21897.38167,Cluster-21897.59748,Cluster-21897.70342
GO:0043038	amino acid activation	biological_process	0.36949	1	23	2752	336	43909	Cluster-4707.0,Cluster-21897.73774,Cluster-21897.12439,Cluster-14078.0,Cluster-21897.95949,Cluster-16456.0,Cluster-22832.0,Cluster-21897.69710,Cluster-21897.107139,Cluster-21897.54900,Cluster-21897.18179,Cluster-21588.0,Cluster-4233.1,Cluster-21897.34608,Cluster-21897.11505,Cluster-21897.62199,Cluster-21897.30372,Cluster-21897.65401,Cluster-21897.47844,Cluster-21897.57302,Cluster-21897.104747,Clu…
GO:0043039	tRNA aminoacylation	biological_process	0.36949	1	23	2752	336	43909	Cluster-21897.65401,Cluster-21897.30372,Cluster-21897.47844,Cluster-14559.0,Cluster-21897.57302,Cluster-21897.104747,Cluster-21897.45859,Cluster-21897.12439,Cluster-14078.0,Cluster-21897.73774,Cluster-4707.0,Cluster-21897.95949,Cluster-21897.18179,Cluster-21897.54900,Cluster-21897.107139,Cluster-21897.69710,Cluster-22832.0,Cluster-16456.0,Cluster-4233.1,Cluster-21897.62199,Cluster-21897.11505,Clu…
GO:0004645	phosphorylase activity	molecular_function	0.37171	1	1	2752	7	43909	Cluster-21897.70110
GO:0006820	anion transport	biological_process	0.37315	1	30	2752	433	43909	Cluster-21897.81722,Cluster-21897.49368,Cluster-21897.33896,Cluster-21897.62911,Cluster-21897.5184,Cluster-21897.62711,Cluster-21897.88162,Cluster-21897.22869,Cluster-21897.71335,Cluster-21897.30501,Cluster-20152.2,Cluster-23888.1,Cluster-21897.64356,Cluster-25375.3,Cluster-21897.87429,Cluster-21897.53507,Cluster-21897.12666,Cluster-21897.8226,Cluster-21897.5809,Cluster-21897.57006,Cluster-21897.…
GO:0009225	nucleotide-sugar metabolic process	biological_process	0.37357	1	2	2752	23	43909	Cluster-21897.30335,Cluster-21897.73635
GO:0006955	immune response	biological_process	0.37364	1	21	2752	305	43909	Cluster-21897.43018,Cluster-14559.0,Cluster-21897.2506,Cluster-21897.89477,Cluster-21897.39357,Cluster-21897.49176,Cluster-21897.34273,Cluster-21897.76809,Cluster-21897.55566,Cluster-21897.88443,Cluster-21897.54720,Cluster-21897.51789,Cluster-21897.84525,Cluster-21897.43849,Cluster-21897.19724,Cluster-21897.6721,Cluster-21897.84322,Cluster-21897.55577,Cluster-21897.104131,Cluster-21897.8814,Clust…
GO:0030284	estrogen receptor activity	molecular_function	0.37539	1	1	2752	7	43909	Cluster-21897.53429
GO:0010629	negative regulation of gene expression	biological_process	0.37578	1	12	2752	167	43909	Cluster-21897.57529,Cluster-21897.52545,Cluster-21897.45135,Cluster-21897.52012,Cluster-21897.109328,Cluster-21897.55495,Cluster-21897.99280,Cluster-21897.32884,Cluster-21897.44444,Cluster-21897.65261,Cluster-21897.74818,Cluster-2293.0
GO:0031324	negative regulation of cellular metabolic process	biological_process	0.37586	1	21	2752	296	43909	Cluster-21897.52648,Cluster-21897.31474,Cluster-21897.45135,Cluster-21897.74818,Cluster-21897.65261,Cluster-2293.0,Cluster-21897.32379,Cluster-22990.0,Cluster-21897.52647,Cluster-21897.32884,Cluster-21897.706,Cluster-21897.14172,Cluster-21897.109328,Cluster-19779.0,Cluster-21897.7372,Cluster-20237.0,Cluster-21897.99535,Cluster-19228.0,Cluster-21897.99280,Cluster-21897.55495,Cluster-21897.29569
GO:0001871	pattern binding	molecular_function	0.37603	1	4	2752	48	43909	Cluster-21897.55081,Cluster-21897.64794,Cluster-21897.58628,Cluster-21897.47057
GO:0030247	polysaccharide binding	molecular_function	0.37603	1	4	2752	48	43909	Cluster-21897.47057,Cluster-21897.64794,Cluster-21897.58628,Cluster-21897.55081
GO:0045321	leukocyte activation	biological_process	0.37628	1	2	2752	19	43909	Cluster-21897.19724,Cluster-21897.49176
GO:0007618	mating	biological_process	0.37642	1	3	2752	36	43909	Cluster-21897.58506,Cluster-21897.31316,Cluster-21897.69716
GO:0090630	activation of GTPase activity	biological_process	0.37724	1	1	2752	8	43909	Cluster-21897.55056
GO:0009360	DNA polymerase III complex	cellular_component	0.37752	1	3	2752	34	43909	Cluster-21897.30807,Cluster-21897.47836,Cluster-21897.24903
GO:0042546	cell wall biogenesis	biological_process	0.37791	1	8	2752	108	43909	Cluster-21897.73446,Cluster-21897.5901,Cluster-21897.50164,Cluster-21897.58739,Cluster-21897.36893,Cluster-21897.44390,Cluster-21897.50165,Cluster-21897.63928
GO:0004064	arylesterase activity	molecular_function	0.37833	1	3	2752	32	43909	Cluster-21897.61568,Cluster-21897.49913,Cluster-21897.34978
GO:0016558	protein import into peroxisome matrix	biological_process	0.37837	1	2	2752	19	43909	Cluster-21897.67745,Cluster-21897.65053
GO:0016560	protein import into peroxisome matrix, docking	biological_process	0.37837	1	2	2752	19	43909	Cluster-21897.65053,Cluster-21897.67745
GO:0022615	protein to membrane docking	biological_process	0.37837	1	2	2752	19	43909	Cluster-21897.65053,Cluster-21897.67745
GO:0046849	bone remodeling	biological_process	0.37953	1	1	2752	7	43909	Cluster-21897.823
GO:0048771	tissue remodeling	biological_process	0.37953	1	1	2752	7	43909	Cluster-21897.823
GO:0048038	quinone binding	molecular_function	0.37999	1	2	2752	21	43909	Cluster-21897.54054,Cluster-21897.97923
GO:0016868	intramolecular transferase activity, phosphotransferases	molecular_function	0.38021	1	4	2752	49	43909	Cluster-21897.52867,Cluster-21897.22284,Cluster-21897.74469,Cluster-16448.0
GO:0042440	pigment metabolic process	biological_process	0.38032	1	17	2752	238	43909	Cluster-21897.85185,Cluster-21897.48045,Cluster-21897.25443,Cluster-23715.0,Cluster-21897.71140,Cluster-18225.0,Cluster-21897.28939,Cluster-21089.1,Cluster-21897.107041,Cluster-21897.30884,Cluster-21897.46306,Cluster-21897.41198,Cluster-21897.98711,Cluster-21897.61898,Cluster-21897.107042,Cluster-21897.53521,Cluster-21897.69750
GO:0018298	protein-chromophore linkage	biological_process	0.3807	1	1	2752	7	43909	Cluster-21897.103708
GO:0004312	fatty acid synthase activity	molecular_function	0.38152	1	2	2752	21	43909	Cluster-21897.96649,Cluster-21897.81785
GO:0005835	fatty acid synthase complex	cellular_component	0.38152	1	2	2752	21	43909	Cluster-21897.81785,Cluster-21897.96649
GO:0072348	sulfur compound transport	biological_process	0.3824	1	5	2752	60	43909	Cluster-21897.5809,Cluster-21897.40730,Cluster-21897.93553,Cluster-21897.53507,Cluster-21897.81722
GO:0019318	hexose metabolic process	biological_process	0.38244	1	22	2752	320	43909	Cluster-13369.1,Cluster-4940.0,Cluster-21897.45938,Cluster-21897.43018,Cluster-1935.0,Cluster-21897.66495,Cluster-16448.0,Cluster-15548.0,Cluster-23888.5,Cluster-21897.51935,Cluster-21897.51513,Cluster-21897.101706,Cluster-21897.67357,Cluster-21897.30884,Cluster-21897.66810,Cluster-24671.0,Cluster-18321.2,Cluster-21897.37751,Cluster-21897.40254,Cluster-21897.56404,Cluster-21897.28598,Cluster-2189…
GO:0006342	chromatin silencing	biological_process	0.38247	1	1	2752	7	43909	Cluster-21897.45135
GO:0045814	negative regulation of gene expression, epigenetic	biological_process	0.38247	1	1	2752	7	43909	Cluster-21897.45135
GO:0019814	immunoglobulin complex	cellular_component	0.383	1	4	2752	52	43909	Cluster-21897.84525,Cluster-21897.8814,Cluster-21897.34273,Cluster-21897.104131
GO:0005581	collagen trimer	cellular_component	0.3833	1	2	2752	21	43909	Cluster-21897.26315,Cluster-21897.57077
GO:0051260	protein homooligomerization	biological_process	0.38412	1	6	2752	73	43909	Cluster-20218.0,Cluster-21897.67614,Cluster-21897.70433,Cluster-21897.67185,Cluster-23809.0,Cluster-21897.73688
GO:0030258	lipid modification	biological_process	0.38493	1	6	2752	76	43909	Cluster-21897.60118,Cluster-21897.27824,Cluster-21897.58468,Cluster-21897.82428,Cluster-21897.35324,Cluster-21897.64898
GO:0005750	mitochondrial respiratory chain complex III	cellular_component	0.38599	1	2	2752	24	43909	Cluster-21897.3291,Cluster-21897.69361
GO:0006122	mitochondrial electron transport, ubiquinol to cytochrome c	biological_process	0.38599	1	2	2752	24	43909	Cluster-21897.69361,Cluster-21897.3291
GO:0045275	respiratory chain complex III	cellular_component	0.38599	1	2	2752	24	43909	Cluster-21897.69361,Cluster-21897.3291
GO:0015276	ligand-gated ion channel activity	molecular_function	0.38644	1	12	2752	166	43909	Cluster-21897.106775,Cluster-21897.38578,Cluster-21897.26258,Cluster-21897.107643,Cluster-21897.44795,Cluster-21897.38803,Cluster-21897.83077,Cluster-21897.32818,Cluster-21897.68437,Cluster-21897.50596,Cluster-21897.90009,Cluster-21897.71016
GO:0022834	ligand-gated channel activity	molecular_function	0.38644	1	12	2752	166	43909	Cluster-21897.90009,Cluster-21897.71016,Cluster-21897.32818,Cluster-21897.50596,Cluster-21897.68437,Cluster-21897.26258,Cluster-21897.107643,Cluster-21897.44795,Cluster-21897.38803,Cluster-21897.83077,Cluster-21897.106775,Cluster-21897.38578
GO:0009117	nucleotide metabolic process	biological_process	0.387	1	90	2752	1386	43909	Cluster-21897.67659,Cluster-21897.69361,Cluster-13369.1,Cluster-21897.63529,Cluster-21897.41714,Cluster-4940.0,Cluster-21897.55749,Cluster-1883.0,Cluster-1935.0,Cluster-15530.1,Cluster-21897.34242,Cluster-21897.55855,Cluster-21897.67600,Cluster-21897.30807,Cluster-21897.5102,Cluster-3074.0,Cluster-16448.0,Cluster-15548.0,Cluster-3247.0,Cluster-21897.43849,Cluster-15556.0,Cluster-21897.16125,Clust…
GO:0022804	active transmembrane transporter activity	molecular_function	0.38735	1	41	2752	598	43909	Cluster-4610.0,Cluster-21897.77904,Cluster-21897.40893,Cluster-21897.73867,Cluster-21897.101706,Cluster-22275.0,Cluster-15556.0,Cluster-21897.22869,Cluster-21897.51865,Cluster-21897.73272,Cluster-21897.62377,Cluster-14316.0,Cluster-21897.66725,Cluster-21897.87991,Cluster-21897.86624,Cluster-21897.70108,Cluster-21897.60445,Cluster-13786.0,Cluster-21897.82969,Cluster-21897.94529,Cluster-21897.52914…
GO:0003746	translation elongation factor activity	molecular_function	0.3876	1	4	2752	50	43909	Cluster-21897.67099,Cluster-21897.59363,Cluster-21897.60224,Cluster-21897.71769
GO:0016278	lysine N-methyltransferase activity	molecular_function	0.38851	1	5	2752	63	43909	Cluster-21897.90190,Cluster-21897.50385,Cluster-21897.83642,Cluster-21897.67693,Cluster-21897.89143
GO:0016279	protein-lysine N-methyltransferase activity	molecular_function	0.38851	1	5	2752	63	43909	Cluster-21897.89143,Cluster-21897.67693,Cluster-21897.83642,Cluster-21897.90190,Cluster-21897.50385
GO:0018024	histone-lysine N-methyltransferase activity	molecular_function	0.38851	1	5	2752	63	43909	Cluster-21897.50385,Cluster-21897.90190,Cluster-21897.83642,Cluster-21897.67693,Cluster-21897.89143
GO:0042054	histone methyltransferase activity	molecular_function	0.38851	1	5	2752	63	43909	Cluster-21897.83642,Cluster-21897.90190,Cluster-21897.50385,Cluster-21897.89143,Cluster-21897.67693
GO:0006801	superoxide metabolic process	biological_process	0.39146	1	3	2752	37	43909	Cluster-21897.42810,Cluster-21897.77635,Cluster-21897.65808
GO:0009070	serine family amino acid biosynthetic process	biological_process	0.39246	1	1	2752	8	43909	Cluster-3074.0
GO:1901657	glycosyl compound metabolic process	biological_process	0.3928	1	79	2752	1207	43909	Cluster-21897.56517,Cluster-13786.0,Cluster-21897.55032,Cluster-21897.50607,Cluster-21897.88149,Cluster-21897.72844,Cluster-21897.37365,Cluster-21897.65320,Cluster-21897.81217,Cluster-21897.61829,Cluster-21897.61871,Cluster-21897.62796,Cluster-21897.27833,Cluster-21897.53948,Cluster-21897.45938,Cluster-21897.21735,Cluster-11393.0,Cluster-21897.93761,Cluster-21897.60664,Cluster-21897.98236,Cluster…
GO:0016874	ligase activity	molecular_function	0.39284	1	50	2752	751	43909	Cluster-21897.30372,Cluster-21897.50165,Cluster-21897.65401,Cluster-21897.38030,Cluster-21897.47844,Cluster-21897.70616,Cluster-21897.57302,Cluster-21897.104747,Cluster-21897.26796,Cluster-14559.0,Cluster-21897.87006,Cluster-21897.50164,Cluster-21897.93876,Cluster-21897.45859,Cluster-4707.0,Cluster-21897.8030,Cluster-21897.6721,Cluster-21897.36893,Cluster-14078.0,Cluster-21897.12439,Cluster-21897…
GO:1902578	single-organism localization	biological_process	0.39302	1	366	2752	5636	43909	Cluster-21897.73272,Cluster-21897.23728,Cluster-21897.71016,Cluster-1463.0,Cluster-21897.9835,Cluster-21897.25238,Cluster-21897.60591,Cluster-21897.56159,Cluster-21897.22636,Cluster-21897.34965,Cluster-2238.0,Cluster-21897.79969,Cluster-21897.67745,Cluster-21897.3591,Cluster-11468.0,Cluster-21897.17375,Cluster-21897.60445,Cluster-21897.102676,Cluster-21897.42568,Cluster-21897.60178,Cluster-21897.…
GO:0006027	glycosaminoglycan catabolic process	biological_process	0.3936	1	3	2752	35	43909	Cluster-21897.66495,Cluster-21897.44390,Cluster-21897.58739
GO:0015232	heme transporter activity	molecular_function	0.39364	1	2	2752	21	43909	Cluster-21897.97402,Cluster-21897.24903
GO:0009886	post-embryonic morphogenesis	biological_process	0.39378	1	4	2752	51	43909	Cluster-21897.32088,Cluster-21897.50071,Cluster-21897.76680,Cluster-21897.47171
GO:0043022	ribosome binding	molecular_function	0.39415	1	2	2752	21	43909	Cluster-21897.71769,Cluster-2372.0
GO:0042180	cellular ketone metabolic process	biological_process	0.3955	1	12	2752	173	43909	Cluster-21897.67600,Cluster-21897.27833,Cluster-21897.38654,Cluster-21897.16850,Cluster-21897.43066,Cluster-21897.21734,Cluster-21897.89154,Cluster-21897.21735,Cluster-21897.66000,Cluster-21897.29106,Cluster-21897.37211,Cluster-2903.0
GO:0048870	cell motility	biological_process	0.39633	1	22	2752	310	43909	Cluster-21897.35373,Cluster-21897.50071,Cluster-21897.92096,Cluster-21897.51888,Cluster-21897.64266,Cluster-21897.67357,Cluster-21897.62484,Cluster-4401.1,Cluster-21897.70605,Cluster-21897.52877,Cluster-21897.37751,Cluster-21897.42568,Cluster-21897.52740,Cluster-21897.42180,Cluster-21897.39740,Cluster-21897.47171,Cluster-21897.69113,Cluster-21897.75856,Cluster-21897.95748,Cluster-21897.98667,Clus…
GO:0051674	localization of cell	biological_process	0.39633	1	22	2752	310	43909	Cluster-21897.98667,Cluster-21897.105583,Cluster-21897.45369,Cluster-21897.39740,Cluster-21897.47171,Cluster-21897.75856,Cluster-21897.95748,Cluster-21897.69113,Cluster-4401.1,Cluster-21897.70605,Cluster-21897.52877,Cluster-21897.37751,Cluster-21897.42568,Cluster-21897.42180,Cluster-21897.52740,Cluster-21897.50071,Cluster-21897.35373,Cluster-21897.92096,Cluster-21897.51888,Cluster-21897.67357,Clu…
GO:0031224	intrinsic component of membrane	cellular_component	0.39649	1	382	2752	5865	43909	Cluster-21897.29251,Cluster-21897.65621,Cluster-21897.36297,Cluster-21897.58210,Cluster-10618.2,Cluster-21897.59831,Cluster-21897.91948,Cluster-21897.60448,Cluster-21897.854,Cluster-21897.53895,Cluster-21897.85467,Cluster-21897.19421,Cluster-21897.34978,Cluster-21897.57191,Cluster-21897.108097,Cluster-21897.53910,Cluster-21897.95581,Cluster-21897.68851,Cluster-21897.5901,Cluster-21897.55135,Clust…
GO:0006783	heme biosynthetic process	biological_process	0.39718	1	7	2752	93	43909	Cluster-21089.1,Cluster-21897.53521,Cluster-21897.69750,Cluster-21897.71140,Cluster-18225.0,Cluster-21897.98711,Cluster-21897.30884
GO:0019693	ribose phosphate metabolic process	biological_process	0.39851	1	74	2752	1140	43909	Cluster-21897.37211,Cluster-21897.55766,Cluster-13815.0,Cluster-23888.5,Cluster-21897.16850,Cluster-21897.41198,Cluster-24405.0,Cluster-21897.69104,Cluster-21897.52529,Cluster-21897.43066,Cluster-21897.46278,Cluster-21897.36405,Cluster-21897.60312,Cluster-21897.29106,Cluster-21897.34639,Cluster-4051.0,Cluster-18321.2,Cluster-21897.64029,Cluster-4242.1,Cluster-21897.3291,Cluster-24671.0,Cluster-21…
GO:0006338	chromatin remodeling	biological_process	0.39866	1	5	2752	64	43909	Cluster-21897.67357,Cluster-21897.37751,Cluster-21897.75856,Cluster-21897.5093,Cluster-21897.9680
GO:0042162	telomeric DNA binding	molecular_function	0.39982	1	2	2752	23	43909	Cluster-21897.13095,Cluster-21897.101992
GO:0008649	rRNA methyltransferase activity	molecular_function	0.40042	1	3	2752	36	43909	Cluster-21897.101403,Cluster-21897.102245,Cluster-21897.66334
GO:0044242	cellular lipid catabolic process	biological_process	0.40087	1	7	2752	89	43909	Cluster-21897.27824,Cluster-21897.103503,Cluster-21897.82428,Cluster-21897.35324,Cluster-21897.64898,Cluster-21897.93600,Cluster-21897.62390
GO:0008443	phosphofructokinase activity	molecular_function	0.40285	1	6	2752	80	43909	Cluster-21897.37751,Cluster-21897.67357,Cluster-21897.51935,Cluster-21897.51513,Cluster-18321.2,Cluster-21897.66810
GO:0008137	NADH dehydrogenase (ubiquinone) activity	molecular_function	0.40351	1	8	2752	113	43909	Cluster-21897.29106,Cluster-21897.37211,Cluster-21897.89154,Cluster-21897.66000,Cluster-21897.16850,Cluster-21897.43066,Cluster-21897.67600,Cluster-21897.27833
GO:0050136	NADH dehydrogenase (quinone) activity	molecular_function	0.40351	1	8	2752	113	43909	Cluster-21897.37211,Cluster-21897.29106,Cluster-21897.66000,Cluster-21897.89154,Cluster-21897.43066,Cluster-21897.16850,Cluster-21897.67600,Cluster-21897.27833
GO:0016651	oxidoreductase activity, acting on NAD(P)H	molecular_function	0.40497	1	29	2752	446	43909	Cluster-21897.50165,Cluster-21897.68697,Cluster-21897.66000,Cluster-21897.20656,Cluster-21897.89154,Cluster-21897.64295,Cluster-21897.24452,Cluster-21897.27833,Cluster-21897.67600,Cluster-21897.23329,Cluster-21897.5869,Cluster-21897.43066,Cluster-21897.61829,Cluster-21897.23330,Cluster-21897.23331,Cluster-21897.43849,Cluster-21897.68047,Cluster-21897.52626,Cluster-21897.78289,Cluster-21897.23333,…
GO:0007031	peroxisome organization	biological_process	0.40557	1	4	2752	51	43909	Cluster-21897.77696,Cluster-21897.74383,Cluster-21897.67745,Cluster-21897.65053
GO:0019646	aerobic electron transport chain	biological_process	0.4058	1	1	2752	9	43909	Cluster-21897.29788
GO:0009098	leucine biosynthetic process	biological_process	0.40605	1	4	2752	48	43909	Cluster-21897.34743,Cluster-21897.36029,Cluster-14078.0,Cluster-21897.54900
GO:0006457	protein folding	biological_process	0.40671	1	18	2752	263	43909	Cluster-21897.42180,Cluster-21897.56342,Cluster-21897.55072,Cluster-21897.55824,Cluster-21897.70875,Cluster-4673.0,Cluster-21897.6619,Cluster-14078.0,Cluster-2235.0,Cluster-21897.19474,Cluster-21897.51495,Cluster-4885.0,Cluster-21897.5950,Cluster-21897.62761,Cluster-21897.54992,Cluster-21897.95214,Cluster-21897.60534,Cluster-21897.57031
GO:0009615	response to virus	biological_process	0.40684	1	9	2752	125	43909	Cluster-21897.32379,Cluster-21897.5190,Cluster-21897.59940,Cluster-21897.8666,Cluster-21897.37211,Cluster-21897.98667,Cluster-21897.12576,Cluster-21897.105583,Cluster-21897.64277
GO:0008053	mitochondrial fusion	biological_process	0.40698	1	5	2752	65	43909	Cluster-1552.0,Cluster-21897.79133,Cluster-21897.47171,Cluster-21897.50071,Cluster-21897.108979
GO:0035306	positive regulation of dephosphorylation	biological_process	0.40811	1	1	2752	8	43909	Cluster-21897.20361
GO:0035307	positive regulation of protein dephosphorylation	biological_process	0.40811	1	1	2752	8	43909	Cluster-21897.20361
GO:0071595	Nem1-Spo7 phosphatase complex	cellular_component	0.40811	1	1	2752	8	43909	Cluster-21897.20361
GO:0004129	cytochrome-c oxidase activity	molecular_function	0.40868	1	9	2752	127	43909	Cluster-21897.102676,Cluster-21897.98236,Cluster-21897.41714,Cluster-21897.81217,Cluster-21897.60312,Cluster-21897.67659,Cluster-21897.5102,Cluster-21897.36405,Cluster-21897.34242
GO:0006123	mitochondrial electron transport, cytochrome c to oxygen	biological_process	0.40868	1	9	2752	127	43909	Cluster-21897.34242,Cluster-21897.36405,Cluster-21897.5102,Cluster-21897.67659,Cluster-21897.60312,Cluster-21897.41714,Cluster-21897.98236,Cluster-21897.81217,Cluster-21897.102676
GO:0016675	oxidoreductase activity, acting on a heme group of donors	molecular_function	0.40868	1	9	2752	127	43909	Cluster-21897.36405,Cluster-21897.34242,Cluster-21897.102676,Cluster-21897.81217,Cluster-21897.98236,Cluster-21897.41714,Cluster-21897.67659,Cluster-21897.60312,Cluster-21897.5102
GO:0016676	oxidoreductase activity, acting on a heme group of donors, oxygen as acceptor	molecular_function	0.40868	1	9	2752	127	43909	Cluster-21897.5102,Cluster-21897.67659,Cluster-21897.60312,Cluster-21897.81217,Cluster-21897.98236,Cluster-21897.41714,Cluster-21897.102676,Cluster-21897.34242,Cluster-21897.36405
GO:0045277	respiratory chain complex IV	cellular_component	0.40868	1	9	2752	127	43909	Cluster-21897.36405,Cluster-21897.34242,Cluster-21897.41714,Cluster-21897.98236,Cluster-21897.81217,Cluster-21897.102676,Cluster-21897.5102,Cluster-21897.67659,Cluster-21897.60312
GO:0031124	mRNA 3'-end processing	biological_process	0.40883	1	4	2752	49	43909	Cluster-21897.46109,Cluster-21897.83642,Cluster-21897.90190,Cluster-21897.89143
GO:0002252	immune effector process	biological_process	0.40883	1	7	2752	95	43909	Cluster-21897.19724,Cluster-21897.32379,Cluster-21897.98667,Cluster-21897.105583,Cluster-21897.59940,Cluster-21897.37211,Cluster-21897.8666
GO:0006098	pentose-phosphate shunt	biological_process	0.40945	1	12	2752	172	43909	Cluster-21897.63529,Cluster-21897.43770,Cluster-21897.41006,Cluster-21897.34639,Cluster-21897.44934,Cluster-21897.53521,Cluster-21897.30807,Cluster-21897.46278,Cluster-1935.0,Cluster-18321.2,Cluster-21897.55032,Cluster-15530.1
GO:0003924	GTPase activity	molecular_function	0.40951	1	48	2752	708	43909	Cluster-21897.61494,Cluster-24675.0,Cluster-21897.37634,Cluster-21897.79133,Cluster-24328.5,Cluster-21897.8092,Cluster-21897.58436,Cluster-21897.2200,Cluster-13036.0,Cluster-21897.47836,Cluster-3516.0,Cluster-21897.91948,Cluster-21897.54886,Cluster-21897.39237,Cluster-1428.0,Cluster-21897.108979,Cluster-21897.50071,Cluster-21897.32292,Cluster-21897.67172,Cluster-25303.0,Cluster-21897.37610,Cluste…
GO:0004807	triose-phosphate isomerase activity	molecular_function	0.40994	1	1	2752	9	43909	Cluster-15548.0
GO:0040008	regulation of growth	biological_process	0.4112	1	2	2752	22	43909	Cluster-21897.50071,Cluster-21897.47171
GO:0010959	regulation of metal ion transport	biological_process	0.4114	1	3	2752	39	43909	Cluster-21897.40386,Cluster-21897.55718,Cluster-21897.52371
GO:0030131	clathrin adaptor complex	cellular_component	0.41158	1	3	2752	37	43909	Cluster-21897.76078,Cluster-21897.30587,Cluster-21897.8700
GO:0031360	intrinsic component of thylakoid membrane	cellular_component	0.4117	1	1	2752	8	43909	Cluster-21897.55403
GO:0031361	integral component of thylakoid membrane	cellular_component	0.4117	1	1	2752	8	43909	Cluster-21897.55403
GO:0008484	sulfuric ester hydrolase activity	molecular_function	0.41269	1	4	2752	48	43909	Cluster-21897.42188,Cluster-21897.76043,Cluster-21897.61357,Cluster-21897.8592
GO:0004089	carbonate dehydratase activity	molecular_function	0.4132	1	1	2752	9	43909	Cluster-19704.0
GO:0042255	ribosome assembly	biological_process	0.41321	1	1	2752	9	43909	Cluster-2372.0
GO:0042256	mature ribosome assembly	biological_process	0.41321	1	1	2752	9	43909	Cluster-2372.0
GO:0042470	melanosome	cellular_component	0.41469	1	3	2752	36	43909	Cluster-21897.101970,Cluster-21897.79913,Cluster-21897.79912
GO:0048770	pigment granule	cellular_component	0.41469	1	3	2752	36	43909	Cluster-21897.101970,Cluster-21897.79913,Cluster-21897.79912
GO:0031329	regulation of cellular catabolic process	biological_process	0.41476	1	21	2752	297	43909	Cluster-21897.29569,Cluster-21897.78071,Cluster-21897.78068,Cluster-19228.0,Cluster-21897.15743,Cluster-21897.99535,Cluster-21897.42180,Cluster-20237.0,Cluster-21897.7372,Cluster-21897.50070,Cluster-19779.0,Cluster-4209.0,Cluster-21897.14172,Cluster-21897.706,Cluster-21897.62236,Cluster-21897.53874,Cluster-21897.11744,Cluster-4717.0,Cluster-21897.47171,Cluster-21897.16943,Cluster-21897.32379
GO:0042611	MHC protein complex	cellular_component	0.41788	1	2	2752	21	43909	Cluster-21897.55566,Cluster-21897.55577
GO:0042613	MHC class II protein complex	cellular_component	0.41788	1	2	2752	21	43909	Cluster-21897.55566,Cluster-21897.55577
GO:0070469	respiratory chain	cellular_component	0.41881	1	14	2752	209	43909	Cluster-21897.81217,Cluster-21897.98236,Cluster-21897.41714,Cluster-21897.102676,Cluster-21897.5102,Cluster-21897.69361,Cluster-21897.59955,Cluster-21897.60312,Cluster-21897.67659,Cluster-21897.54543,Cluster-21897.36405,Cluster-21897.3291,Cluster-21897.1600,Cluster-21897.34242
GO:0016021	integral component of membrane	cellular_component	0.419	1	378	2752	5815	43909	Cluster-21897.98363,Cluster-21897.16659,Cluster-21897.85135,Cluster-21897.69361,Cluster-21897.30215,Cluster-21897.67600,Cluster-21897.56172,Cluster-21897.50596,Cluster-21897.57006,Cluster-21897.108089,Cluster-21897.46758,Cluster-21897.62004,Cluster-21897.73712,Cluster-21897.7624,Cluster-21897.87429,Cluster-21897.65324,Cluster-21897.45515,Cluster-21897.58095,Cluster-21897.50340,Cluster-23274.0,Clu…
GO:0000786	nucleosome	cellular_component	0.41921	1	5	2752	66	43909	Cluster-15216.0,Cluster-21897.106743,Cluster-21897.56552,Cluster-21897.38178,Cluster-21897.52128
GO:0010038	response to metal ion	biological_process	0.41934	1	3	2752	39	43909	Cluster-21897.82178,Cluster-3847.0,Cluster-21897.23355
GO:0002263	cell activation involved in immune response	biological_process	0.41967	1	1	2752	8	43909	Cluster-21897.19724
GO:0002274	myeloid leukocyte activation	biological_process	0.41967	1	1	2752	8	43909	Cluster-21897.19724
GO:0002275	myeloid cell activation involved in immune response	biological_process	0.41967	1	1	2752	8	43909	Cluster-21897.19724
GO:0002279	mast cell activation involved in immune response	biological_process	0.41967	1	1	2752	8	43909	Cluster-21897.19724
GO:0002366	leukocyte activation involved in immune response	biological_process	0.41967	1	1	2752	8	43909	Cluster-21897.19724
GO:0002444	myeloid leukocyte mediated immunity	biological_process	0.41967	1	1	2752	8	43909	Cluster-21897.19724
GO:0002448	mast cell mediated immunity	biological_process	0.41967	1	1	2752	8	43909	Cluster-21897.19724
GO:0032418	lysosome localization	biological_process	0.41967	1	1	2752	8	43909	Cluster-21897.19724
GO:0043299	leukocyte degranulation	biological_process	0.41967	1	1	2752	8	43909	Cluster-21897.19724
GO:0043303	mast cell degranulation	biological_process	0.41967	1	1	2752	8	43909	Cluster-21897.19724
GO:0045055	regulated secretory pathway	biological_process	0.41967	1	1	2752	8	43909	Cluster-21897.19724
GO:0045576	mast cell activation	biological_process	0.41967	1	1	2752	8	43909	Cluster-21897.19724
GO:1990542	mitochondrial transmembrane transport	biological_process	0.42004	1	3	2752	39	43909	Cluster-21897.52507,Cluster-21897.64384,Cluster-21897.51213
GO:0009894	regulation of catabolic process	biological_process	0.42095	1	21	2752	298	43909	Cluster-21897.29569,Cluster-21897.15743,Cluster-19228.0,Cluster-21897.99535,Cluster-21897.78071,Cluster-21897.78068,Cluster-4209.0,Cluster-21897.42180,Cluster-21897.7372,Cluster-20237.0,Cluster-19779.0,Cluster-21897.50070,Cluster-21897.14172,Cluster-21897.706,Cluster-21897.53874,Cluster-4717.0,Cluster-21897.11744,Cluster-21897.62236,Cluster-21897.32379,Cluster-21897.47171,Cluster-21897.16943
GO:0046834	lipid phosphorylation	biological_process	0.42213	1	2	2752	21	43909	Cluster-21897.58468,Cluster-21897.60118
GO:0046854	phosphatidylinositol phosphorylation	biological_process	0.42213	1	2	2752	21	43909	Cluster-21897.60118,Cluster-21897.58468
GO:0007033	vacuole organization	biological_process	0.42268	1	2	2752	24	43909	Cluster-16967.0,Cluster-21949.0
GO:0006446	regulation of translational initiation	biological_process	0.42369	1	11	2752	162	43909	Cluster-21897.40931,Cluster-21897.94254,Cluster-15216.0,Cluster-21897.99562,Cluster-21897.32884,Cluster-3176.0,Cluster-21897.55495,Cluster-21897.14601,Cluster-21897.61915,Cluster-21897.26437,Cluster-21897.65261
GO:0004888	transmembrane signaling receptor activity	molecular_function	0.42399	1	36	2752	534	43909	Cluster-21897.823,Cluster-21897.58213,Cluster-21897.70450,Cluster-21897.68437,Cluster-21897.62796,Cluster-21897.64075,Cluster-21897.43291,Cluster-21897.67678,Cluster-21897.53677,Cluster-21897.58212,Cluster-21897.55421,Cluster-21897.32452,Cluster-21897.26258,Cluster-21897.108097,Cluster-21897.102627,Cluster-21897.73020,Cluster-21897.53376,Cluster-21897.68630,Cluster-21897.31328,Cluster-21897.58210…
GO:0006366	transcription from RNA polymerase II promoter	biological_process	0.42407	1	33	2752	500	43909	Cluster-21897.95846,Cluster-4516.0,Cluster-21897.9975,Cluster-21897.71016,Cluster-17059.0,Cluster-21897.66000,Cluster-21897.93650,Cluster-21897.21539,Cluster-21897.69608,Cluster-21897.30501,Cluster-21897.15743,Cluster-21897.95949,Cluster-21897.87082,Cluster-21897.105583,Cluster-21897.68614,Cluster-21897.104747,Cluster-21897.96214,Cluster-21897.2200,Cluster-21897.98667,Cluster-21897.34421,Cluster-…
GO:0015093	ferrous iron transmembrane transporter activity	molecular_function	0.42457	1	8	2752	113	43909	Cluster-1537.0,Cluster-4611.0,Cluster-21897.2200,Cluster-21897.55835,Cluster-21897.102191,Cluster-13036.0,Cluster-21897.91948,Cluster-21897.12344
GO:0015684	ferrous iron transport	biological_process	0.42457	1	8	2752	113	43909	Cluster-21897.91948,Cluster-21897.102191,Cluster-13036.0,Cluster-21897.55835,Cluster-21897.12344,Cluster-4611.0,Cluster-1537.0,Cluster-21897.2200
GO:0006817	phosphate ion transport	biological_process	0.42484	1	5	2752	65	43909	Cluster-21897.22869,Cluster-21897.12666,Cluster-24964.1,Cluster-21897.86624,Cluster-21897.63859
GO:0031399	regulation of protein modification process	biological_process	0.42499	1	15	2752	214	43909	Cluster-21897.20361,Cluster-21897.37081,Cluster-3624.0,Cluster-21897.29569,Cluster-21897.99048,Cluster-21897.99535,Cluster-19228.0,Cluster-21897.32379,Cluster-21897.93452,Cluster-19779.0,Cluster-21897.7372,Cluster-20237.0,Cluster-21897.35535,Cluster-21897.706,Cluster-21897.14172
GO:0045263	proton-transporting ATP synthase complex, coupling factor F(o)	cellular_component	0.42506	1	8	2752	118	43909	Cluster-21897.69104,Cluster-21897.55766,Cluster-21897.69317,Cluster-21897.9835,Cluster-21897.27879,Cluster-21897.80106,Cluster-1883.0,Cluster-21897.50607
GO:1990204	oxidoreductase complex	cellular_component	0.42596	1	9	2752	131	43909	Cluster-21897.69361,Cluster-2881.0,Cluster-21897.101719,Cluster-21897.98362,Cluster-21897.1600,Cluster-21897.13267,Cluster-21897.54543,Cluster-21897.72551,Cluster-21897.3291
GO:0050660	flavin adenine dinucleotide binding	molecular_function	0.42684	1	18	2752	262	43909	Cluster-21897.48045,Cluster-23715.0,Cluster-21897.25443,Cluster-21897.61375,Cluster-21897.56421,Cluster-21897.62983,Cluster-18225.0,Cluster-21897.60534,Cluster-21897.53531,Cluster-13840.0,Cluster-21089.1,Cluster-21897.38019,Cluster-21897.79864,Cluster-21897.41198,Cluster-21897.70966,Cluster-21897.66495,Cluster-21897.54411,Cluster-21897.61898
GO:0060966	regulation of gene silencing by RNA	biological_process	0.42786	1	2	2752	21	43909	Cluster-21897.52545,Cluster-21897.57529
GO:0060967	negative regulation of gene silencing by RNA	biological_process	0.42786	1	2	2752	21	43909	Cluster-21897.52545,Cluster-21897.57529
GO:0060968	regulation of gene silencing	biological_process	0.42786	1	2	2752	21	43909	Cluster-21897.57529,Cluster-21897.52545
GO:0060969	negative regulation of gene silencing	biological_process	0.42786	1	2	2752	21	43909	Cluster-21897.52545,Cluster-21897.57529
GO:0006613	cotranslational protein targeting to membrane	biological_process	0.4281	1	8	2752	113	43909	Cluster-21278.0,Cluster-21897.54330,Cluster-21897.9645,Cluster-21897.91179,Cluster-21897.101255,Cluster-21897.60875,Cluster-21897.49279,Cluster-2654.0
GO:0009892	negative regulation of metabolic process	biological_process	0.42867	1	25	2752	365	43909	Cluster-21897.32379,Cluster-2293.0,Cluster-21897.44444,Cluster-21897.65261,Cluster-21897.74818,Cluster-21897.32884,Cluster-21897.52647,Cluster-22990.0,Cluster-21897.52012,Cluster-21897.52648,Cluster-21897.45135,Cluster-21897.52545,Cluster-21897.57529,Cluster-21897.31474,Cluster-19228.0,Cluster-21897.99535,Cluster-21897.29569,Cluster-21897.99280,Cluster-21897.55495,Cluster-21897.109328,Cluster-218…
GO:0051056	regulation of small GTPase mediated signal transduction	biological_process	0.42926	1	10	2752	132	43909	Cluster-21897.62969,Cluster-21897.50766,Cluster-21897.38969,Cluster-21897.84669,Cluster-21897.37901,Cluster-21897.63733,Cluster-21897.41365,Cluster-21897.33666,Cluster-21897.75008,Cluster-21897.16850
GO:0030416	methylamine metabolic process	biological_process	0.42998	1	1	2752	8	43909	Cluster-21897.40861
GO:1901160	primary amino compound metabolic process	biological_process	0.42998	1	1	2752	8	43909	Cluster-21897.40861
GO:0042168	heme metabolic process	biological_process	0.43204	1	7	2752	96	43909	Cluster-21897.71140,Cluster-21089.1,Cluster-21897.53521,Cluster-21897.69750,Cluster-21897.98711,Cluster-18225.0,Cluster-21897.30884
GO:0005518	collagen binding	molecular_function	0.43281	1	1	2752	9	43909	Cluster-21897.57077
GO:0005694	chromosome	cellular_component	0.43281	1	88	2752	1350	43909	Cluster-21897.106794,Cluster-21897.20656,Cluster-21897.23102,Cluster-21897.8372,Cluster-1424.0,Cluster-21897.11744,Cluster-21897.35008,Cluster-3579.0,Cluster-17736.0,Cluster-21897.35535,Cluster-3199.0,Cluster-21897.43578,Cluster-21897.35953,Cluster-15216.0,Cluster-21897.15418,Cluster-21897.60606,Cluster-21897.54543,Cluster-21897.74630,Cluster-21897.49102,Cluster-21897.61105,Cluster-21897.9680,Clu…
GO:0004127	cytidylate kinase activity	molecular_function	0.43314	1	3	2752	39	43909	Cluster-21897.37117,Cluster-21897.80678,Cluster-21897.4820
GO:0015923	mannosidase activity	molecular_function	0.43463	1	4	2752	50	43909	Cluster-21897.56412,Cluster-21897.56404,Cluster-21897.34930,Cluster-17641.1
GO:0006050	mannosamine metabolic process	biological_process	0.43501	1	1	2752	9	43909	Cluster-21897.62983
GO:0006051	N-acetylmannosamine metabolic process	biological_process	0.43501	1	1	2752	9	43909	Cluster-21897.62983
GO:0047465	N-acylglucosamine-6-phosphate 2-epimerase activity	molecular_function	0.43501	1	1	2752	9	43909	Cluster-21897.62983
GO:0015711	organic anion transport	biological_process	0.43571	1	16	2752	238	43909	Cluster-21897.87429,Cluster-25375.3,Cluster-21897.64356,Cluster-23888.1,Cluster-21897.57006,Cluster-21897.8226,Cluster-21897.55267,Cluster-21897.86624,Cluster-21897.24874,Cluster-12326.0,Cluster-21897.102233,Cluster-21897.14838,Cluster-21897.62911,Cluster-21897.5184,Cluster-21897.30501,Cluster-21897.71335
GO:0004557	alpha-galactosidase activity	molecular_function	0.43605	1	1	2752	8	43909	Cluster-21897.28598
GO:1901661	quinone metabolic process	biological_process	0.43606	1	10	2752	149	43909	Cluster-21897.38654,Cluster-21897.27833,Cluster-21897.67600,Cluster-21897.43066,Cluster-21897.16850,Cluster-21897.66000,Cluster-21897.89154,Cluster-2903.0,Cluster-21897.37211,Cluster-21897.29106
GO:1901663	quinone biosynthetic process	biological_process	0.43606	1	10	2752	149	43909	Cluster-21897.37211,Cluster-2903.0,Cluster-21897.29106,Cluster-21897.89154,Cluster-21897.66000,Cluster-21897.16850,Cluster-21897.43066,Cluster-21897.27833,Cluster-21897.67600,Cluster-21897.38654
GO:0003697	single-stranded DNA binding	molecular_function	0.43622	1	5	2752	70	43909	Cluster-21897.101992,Cluster-2613.0,Cluster-21897.56815,Cluster-21897.60451,Cluster-21897.56816
GO:0019080	viral gene expression	biological_process	0.43692	1	6	2752	87	43909	Cluster-21897.421,Cluster-21897.21199,Cluster-21897.13652,Cluster-16175.1,Cluster-21897.106504,Cluster-21897.72508
GO:0031300	intrinsic component of organelle membrane	cellular_component	0.43711	1	19	2752	282	43909	Cluster-21897.117,Cluster-21897.21199,Cluster-21897.74383,Cluster-21897.1600,Cluster-4817.0,Cluster-21897.55442,Cluster-3989.2,Cluster-21897.52371,Cluster-21897.5966,Cluster-21897.55718,Cluster-21897.56552,Cluster-21897.25764,Cluster-21897.65621,Cluster-21897.40386,Cluster-21897.84970,Cluster-21897.38034,Cluster-21897.77696,Cluster-21897.21205,Cluster-21897.54330
GO:0031301	integral component of organelle membrane	cellular_component	0.43711	1	19	2752	282	43909	Cluster-4817.0,Cluster-21897.55442,Cluster-21897.21199,Cluster-21897.117,Cluster-21897.74383,Cluster-21897.1600,Cluster-21897.38034,Cluster-21897.40386,Cluster-21897.84970,Cluster-21897.25764,Cluster-21897.65621,Cluster-21897.54330,Cluster-21897.21205,Cluster-21897.77696,Cluster-21897.55718,Cluster-21897.5966,Cluster-21897.52371,Cluster-3989.2,Cluster-21897.56552
GO:0045132	meiotic chromosome segregation	biological_process	0.43836	1	3	2752	38	43909	Cluster-21897.95748,Cluster-21897.61030,Cluster-21897.54497
GO:0008113	peptide-methionine (S)-S-oxide reductase activity	molecular_function	0.43861	1	1	2752	9	43909	Cluster-21897.49070
GO:0005643	nuclear pore	cellular_component	0.44033	1	4	2752	51	43909	Cluster-21897.103529,Cluster-21897.69824,Cluster-21897.38272,Cluster-21897.67481
GO:0016762	xyloglucan:xyloglucosyl transferase activity	molecular_function	0.44135	1	1	2752	9	43909	Cluster-21897.57744
GO:0048046	apoplast	cellular_component	0.44135	1	1	2752	9	43909	Cluster-21897.57744
GO:0031984	organelle subcompartment	cellular_component	0.44201	1	5	2752	68	43909	Cluster-21897.58297,Cluster-21897.87517,Cluster-21897.43440,Cluster-21897.38034,Cluster-21897.25764
GO:0098791	Golgi subcompartment	cellular_component	0.44201	1	5	2752	68	43909	Cluster-21897.25764,Cluster-21897.38034,Cluster-21897.43440,Cluster-21897.87517,Cluster-21897.58297
GO:0044763	single-organism cellular process	biological_process	0.44216	1	1005	2752	15667	43909	Cluster-21897.78071,Cluster-21897.99584,Cluster-21897.66495,Cluster-23888.5,Cluster-21897.8899,Cluster-21897.58210,Cluster-21897.47552,Cluster-21897.1823,Cluster-21897.46730,Cluster-21897.23868,Cluster-21897.37081,Cluster-21897.40503,Cluster-21897.54900,Cluster-21897.854,Cluster-21897.57369,Cluster-21897.103808,Cluster-21897.91785,Cluster-21897.42928,Cluster-21897.22474,Cluster-21897.34978,Cluste…
GO:0016973	poly(A)+ mRNA export from nucleus	biological_process	0.4424	1	2	2752	22	43909	Cluster-21897.38272,Cluster-21897.67481
GO:0015849	organic acid transport	biological_process	0.44253	1	15	2752	224	43909	Cluster-21897.8226,Cluster-21897.5184,Cluster-21897.62911,Cluster-21897.87429,Cluster-25375.3,Cluster-21897.64356,Cluster-23888.1,Cluster-21897.30501,Cluster-21897.86624,Cluster-21897.71335,Cluster-21897.102233,Cluster-21897.24874,Cluster-12326.0,Cluster-21897.14838,Cluster-21897.55267
GO:0046942	carboxylic acid transport	biological_process	0.44253	1	15	2752	224	43909	Cluster-21897.8226,Cluster-21897.5184,Cluster-21897.87429,Cluster-25375.3,Cluster-21897.62911,Cluster-21897.64356,Cluster-23888.1,Cluster-21897.30501,Cluster-21897.86624,Cluster-21897.71335,Cluster-21897.102233,Cluster-21897.24874,Cluster-12326.0,Cluster-21897.14838,Cluster-21897.55267
GO:0000105	histidine biosynthetic process	biological_process	0.44267	1	5	2752	65	43909	Cluster-21897.41042,Cluster-21897.62983,Cluster-21897.90858,Cluster-21897.41329,Cluster-21897.65005
GO:0005996	monosaccharide metabolic process	biological_process	0.44309	1	22	2752	333	43909	Cluster-21897.66495,Cluster-16448.0,Cluster-15548.0,Cluster-23888.5,Cluster-21897.51513,Cluster-21897.51935,Cluster-21897.101706,Cluster-21897.67357,Cluster-21897.30884,Cluster-21897.66810,Cluster-24671.0,Cluster-18321.2,Cluster-21897.41198,Cluster-21897.28598,Cluster-21897.40254,Cluster-21897.37751,Cluster-21897.56404,Cluster-13369.1,Cluster-4940.0,Cluster-21897.45938,Cluster-21897.43018,Cluster…
GO:0031981	nuclear lumen	cellular_component	0.44366	1	92	2752	1439	43909	Cluster-20173.0,Cluster-15944.0,Cluster-21897.26580,Cluster-21897.80001,Cluster-21897.30501,Cluster-21897.15743,Cluster-21897.61030,Cluster-21897.70418,Cluster-4894.0,Cluster-4767.0,Cluster-3316.0,Cluster-21897.54243,Cluster-21897.421,Cluster-21897.66000,Cluster-2293.0,Cluster-21897.32379,Cluster-21897.55567,Cluster-21897.71016,Cluster-21897.45135,Cluster-21897.7897,Cluster-4516.0,Cluster-21897.7…
GO:0030176	integral component of endoplasmic reticulum membrane	cellular_component	0.44448	1	10	2752	145	43909	Cluster-21897.65621,Cluster-21897.40386,Cluster-21897.84970,Cluster-21897.55442,Cluster-21897.54330,Cluster-21897.5966,Cluster-21897.52371,Cluster-21897.117,Cluster-21897.55718,Cluster-21897.1600
GO:0031227	intrinsic component of endoplasmic reticulum membrane	cellular_component	0.44448	1	10	2752	145	43909	Cluster-21897.54330,Cluster-21897.55442,Cluster-21897.84970,Cluster-21897.40386,Cluster-21897.65621,Cluster-21897.1600,Cluster-21897.55718,Cluster-21897.117,Cluster-21897.5966,Cluster-21897.52371
GO:0004109	coproporphyrinogen oxidase activity	molecular_function	0.44513	1	1	2752	9	43909	Cluster-21897.46737
GO:0003909	DNA ligase activity	molecular_function	0.44531	1	5	2752	69	43909	Cluster-21897.33896,Cluster-21897.38030,Cluster-21897.66947,Cluster-21897.55915,Cluster-21897.87006
GO:0000794	condensed nuclear chromosome	cellular_component	0.446	1	18	2752	269	43909	Cluster-9673.0,Cluster-21897.93961,Cluster-21897.95748,Cluster-21897.54497,Cluster-21897.91785,Cluster-21897.32379,Cluster-21897.79133,Cluster-21897.7897,Cluster-20173.0,Cluster-21897.70813,Cluster-21897.35953,Cluster-21897.6721,Cluster-21897.26580,Cluster-21897.80001,Cluster-21897.61030,Cluster-21897.41100,Cluster-4767.0,Cluster-21897.54900
GO:0044424	intracellular part	cellular_component	0.4463	1	817	2752	12895	43909	Cluster-3198.0,Cluster-21897.101719,Cluster-21897.35953,Cluster-21897.92697,Cluster-3171.0,Cluster-20730.0,Cluster-21897.43578,Cluster-15216.0,Cluster-21897.46306,Cluster-21897.98873,Cluster-21897.35642,Cluster-21897.79912,Cluster-21897.59748,Cluster-21897.57434,Cluster-21897.106794,Cluster-21897.37381,Cluster-21897.30587,Cluster-21897.53795,Cluster-21897.64295,Cluster-21897.35008,Cluster-21897.9…
GO:0009162	deoxyribonucleoside monophosphate metabolic process	biological_process	0.44649	1	3	2752	40	43909	Cluster-21897.32404,Cluster-21897.84739,Cluster-21897.44892
GO:0016310	phosphorylation	biological_process	0.44777	1	119	2752	1805	43909	Cluster-11393.0,Cluster-21897.58212,Cluster-21897.98236,Cluster-21897.41650,Cluster-21897.93452,Cluster-21897.101137,Cluster-21897.52908,Cluster-21897.89154,Cluster-21897.35162,Cluster-21897.60019,Cluster-21897.45938,Cluster-21897.27833,Cluster-1395.0,Cluster-21897.80484,Cluster-21897.19474,Cluster-21897.73201,Cluster-21897.65320,Cluster-21897.81217,Cluster-21897.37365,Cluster-21897.52626,Cluster…
GO:0051259	protein oligomerization	biological_process	0.44935	1	14	2752	201	43909	Cluster-21897.8430,Cluster-21897.15743,Cluster-21897.67614,Cluster-21897.8887,Cluster-21897.70433,Cluster-21897.67185,Cluster-21897.65986,Cluster-21897.99584,Cluster-23809.0,Cluster-21897.73688,Cluster-20218.0,Cluster-21897.21135,Cluster-21897.34379,Cluster-21897.99583
GO:0005544	calcium-dependent phospholipid binding	molecular_function	0.45032	1	4	2752	54	43909	Cluster-21897.69968,Cluster-21897.56815,Cluster-21897.56816,Cluster-21897.60451
GO:0000159	protein phosphatase type 2A complex	cellular_component	0.4519	1	1	2752	9	43909	Cluster-21897.21221
GO:0008601	protein phosphatase type 2A regulator activity	molecular_function	0.4519	1	1	2752	9	43909	Cluster-21897.21221
[truncated: 1,790 more rows]

## Sheet: GO enrichment of up DEGs
GO_accession	Description	Term_type	Over_represented_pValue	Corrected_pValue	DEG_item	DEG_list	Bg_item	Bg_list	Gene_names
[truncated: 2,866 more rows]

## Sheet: GO enrichment of down DEGs
GO_accession	Description	Term_type	Over_represented_pValue	Corrected_pValue	DEG_item	DEG_list	Bg_item	Bg_list	Gene_names
[truncated: 2,474 more rows]
