# Supplementary material for: Differences in midgut transcriptomes between resistant and susceptible strains of Chilo suppressalis to Cry1C toxin
Source: BMC Genomics. 2020 Sep 14;21:634. doi: 10.1186/s12864-020-07051-6 (PMC7490912; doi:10.1186/s12864-020-07051-6)
Supplement: Supplementary file 6 — Additional file 6:. KEGG enrichment of DEGs. [file 12864_2020_7051_MOESM6_ESM.xlsx]

## Sheet: KEGG enrichment of DEGs
##Databases: KEGG PATHWAY
##Statistical test method: hypergeometric test / Fisher's exact test
##FDR correction method: Benjamini and Hochberg
#Term	Database	ID	Input number	Background number	P-Value	Corrected P-Value	Input	KO	Entrez_ID	Ensembl_ID	KO_name	Hyperlink
Ascorbate and aldarate metabolism	KEGG PATHWAY	ko00053	27	120	1.7542e-05	0.00496437	Cluster-21897.45938|Cluster-21897.39598|Cluster-21897.68487|Cluster-21897.29251|Cluster-21897.61395|Cluster-21897.56441|Cluster-21897.57981|Cluster-21897.57982|Cluster-20140.0|Cluster-21897.46588|Cluster-21897.47891|Cluster-21897.3291|Cluster-21897.34590|Cluster-21897.55814|Cluster-21897.45244|Cluster-21897.37899|Cluster-21897.54436|Cluster-21897.78192|Cluster-21897.52093|Cluster-21897.37118|Clus…	K00128|K00699|K00699|K00699|K00699|K00469|K00469|K00469|K00128|K00699|K00469|K00699|K00699|K00128|K00699|K00699|K01053|K00699|K00469|K00128|K00699|K01053|K00469|K00699|K01053|K00699|K01053|	| | | | | | | | | | | | | | | | | | | | | | | | | | |	|||||||||||||||||||||||||||	E1.2.1.3|UGT|UGT|UGT|UGT|MIOX|MIOX|MIOX|E1.2.1.3|UGT|MIOX|UGT|UGT|E1.2.1.3|UGT|UGT|E3.1.1.17, gnl, RGN|UGT|MIOX|E1.2.1.3|UGT|E3.1.1.17, gnl, RGN|MIOX|UGT|E3.1.1.17, gnl, RGN|UGT|E3.1.1.17, gnl, RGN|	http://www.genome.jp/kegg-bin/show_pathway?ko00053/K01053%09red/K00128%09red/K00699%09red/K00469%09red
Lysosome	KEGG PATHWAY	ko04142	45	312	0.000667554	0.06348	Cluster-21897.67659|Cluster-21897.65924|Cluster-21897.90975|Cluster-21897.47694|Cluster-21897.71715|Cluster-21897.50360|Cluster-21897.29679|Cluster-21897.13479|Cluster-21897.33769|Cluster-21897.8592|Cluster-21897.67632|Cluster-21897.56107|Cluster-21897.62829|Cluster-21897.61357|Cluster-21897.53526|Cluster-21897.25078|Cluster-21897.88744|Cluster-21897.98363|Cluster-21897.56663|Cluster-21897.61558|…	K01201|K01201|K06129|K19363|K19363|K12373|K01052|K12373|K01373|K01135|K12385|K01365|K01074|K01135|K12301|K01074|K12301|K12301|K19363|K12373|K01363|K01052|K12350|K19363|K12350|K12350|K01052|K02154|K01052|K01204|K01379|K04646|K01373|K19363|K19363|K12391|K01365|K12391|K01136|K12373|K01192|K12384|K01371|K19363|K01363|	| | | | | | | | | | | | | | | | | | | | | | | | | | | | | | | | | | | | | | | | | | | | |	|||||||||||||||||||||||||||||||||||||||||||||	GBA, srfJ|GBA, srfJ|LYPLA3|LITAF|LITAF|HEXA_B|LIPA|HEXA_B|CTSF|ARSB|NPC1|CTSL|PPT|ARSB|SLC17A5|PPT|SLC17A5|SLC17A5|LITAF|HEXA_B|CTSB|LIPA|SMPD1, ASM|LITAF|SMPD1, ASM|SMPD1, ASM|LIPA|ATPeV0A, ATP6N|LIPA|NAGA|CTSD|CLTC|CTSF|LITAF|LITAF|AP1G1|CTSL|AP1G1|IDS|HEXA_B|E3.2.1.25, MANBA, manB|SCARB2, LIMP2, CD36L2|CTSK|LITAF|CTSB|	http://www.genome.jp/kegg-bin/show_pathway?ko04142/K12391%09red/K12350%09red/K12373%09red/K01363%09red/K02154%09red/K19363%09red/K04646%09red/K01379%09red/K01365%09red/K01052%09red/K12301%09red/K12385%09red/K12384%09red/K01373%09red/K01371%09red/K01074%09red/K01192%09red/K06129%09red/K01135%09red/K01136%09red/K01201%09red/K01204%09red
Ribosome	KEGG PATHWAY	ko03010	66	510	0.000672933	0.06348	Cluster-21897.15036|Cluster-4739.0|Cluster-21897.27779|Cluster-1792.0|Cluster-21897.104275|Cluster-20643.0|Cluster-2999.0|Cluster-4808.0|Cluster-21897.57621|Cluster-4464.0|Cluster-23888.4|Cluster-2440.0|Cluster-4200.0|Cluster-21897.104488|Cluster-21897.9777|Cluster-2873.0|Cluster-10079.0|Cluster-3525.0|Cluster-21897.100928|Cluster-21897.65393|Cluster-21897.83925|Cluster-21897.8845|Cluster-21897.9…	K02937|K02932|K02883|K02936|K02938|K02938|K02915|K02995|K02875|K02893|K02930|K02991|K02949|K02997|K02929|K02883|K02872|K02940|K02885|K02977|K02938|K02940|K02987|K02985|K02976|K02981|K02962|K02894|K02973|K02880|K02981|K02866|K02930|K02941|K02964|K02901|K02955|K02870|K02889|K02955|K02937|K02877|K02985|K02934|K02989|K02938|K02915|K02868|K02908|K02877|K02995|K02960|K02912|K02984|K02925|K02957|K02900|…	| | | | | | | | | | | | | | | | | | | | | | | | | | | | | | | | | | | | | | | | | | | | | | | | | | | | | | | | | | | | | | | | | |	||||||||||||||||||||||||||||||||||||||||||||||||||||||||||||||||||	RP-L7e, RPL7|RP-L5e, RPL5|RP-L18e, RPL18|RP-L7Ae, RPL7A|RP-L8e, RPL8|RP-L8e, RPL8|RP-L34e, RPL34|RP-S8e, RPS8|RP-L14e, RPL14|RP-L23Ae, RPL23A|RP-L4e, RPL4|RP-S6e, RPS6|RP-S11e, RPS11|RP-S9e, RPS9|RP-L44e, RPL44|RP-L18e, RPL18|RP-L13Ae, RPL13A|RP-L9e, RPL9|RP-L19e, RPL19|RP-S27Ae, RPS27A|RP-L8e, RPL8|RP-L9e, RPL9|RP-S4e, RPS4|RP-S3e, RPS3|RP-S26e, RPS26|RP-S2e, RPS2|RP-S17e, RPS17|RP-L23e, RPL23|R…	http://www.genome.jp/kegg-bin/show_pathway?ko03010/K02929%09red/K02893%09red/K02883%09red/K02998%09red/K02957%09red/K02930%09red/K02955%09red/K02949%09red/K02889%09red/K02866%09red/K02937%09red/K02936%09red/K02885%09red/K02938%09red/K02868%09red/K02917%09red/K02880%09red/K02915%09red/K02953%09red/K02991%09red/K02997%09red/K02932%09red/K02995%09red/K02977%09red/K02976%09red/K02984%09red/K02973%09r…
Starch and sucrose metabolism	KEGG PATHWAY	ko00500	31	195	0.0011184	0.0713948	Cluster-21897.59446|Cluster-21897.3291|Cluster-21897.57463|Cluster-21897.39598|Cluster-21897.68487|Cluster-21897.52867|Cluster-21897.29251|Cluster-21897.61395|Cluster-21897.55105|Cluster-21897.55144|Cluster-21897.46588|Cluster-14459.0|Cluster-21897.45244|Cluster-21897.37899|Cluster-21897.78192|Cluster-13928.0|Cluster-21897.55300|Cluster-21897.62082|Cluster-21897.70110|Cluster-21897.72648|Cluster-…	K00963|K00699|K01187|K00699|K00699|K15779|K00699|K00699|K01187|K01176|K00699|K00963|K00699|K00699|K00699|K01176|K01176|K00699|K00688|K00844|K01176|K00693|K01176|K01176|K01187|K01187|K01187|K00699|K00699|K00699|K01194|	| | | | | | | | | | | | | | | | | | | | | | | | | | | | | | |	|||||||||||||||||||||||||||||||	UGP2, galU, galF|UGT|malZ|UGT|UGT|PGM2|UGT|UGT|malZ|E3.2.1.1, amyA, malS|UGT|UGP2, galU, galF|UGT|UGT|UGT|E3.2.1.1, amyA, malS|E3.2.1.1, amyA, malS|UGT|E2.4.1.1, glgP, PYG|HK|E3.2.1.1, amyA, malS|GYS|E3.2.1.1, amyA, malS|E3.2.1.1, amyA, malS|malZ|malZ|malZ|UGT|UGT|UGT|E3.2.1.28, treA, treF|	http://www.genome.jp/kegg-bin/show_pathway?ko00500/K15779%09red/K01187%09red/K01194%09red/K00963%09red/K00844%09red/K01176%09red/K00688%09red/K00699%09red/K00693%09red
Folate biosynthesis	KEGG PATHWAY	ko00790	15	67	0.00127154	0.0713948	Cluster-21897.58470|Cluster-21897.56483|Cluster-21897.24953|Cluster-21897.40486|Cluster-21897.65223|Cluster-21897.58789|Cluster-21897.46580|Cluster-21897.56465|Cluster-21897.52602|Cluster-21897.35257|Cluster-21897.57580|Cluster-21897.57582|Cluster-21897.58285|Cluster-21897.75922|Cluster-21897.109470	K01077|K01077|K01077|K01077|K01307|K01077|K01307|K01077|K01307|K01077|K01307|K01307|K01077|K01077|K01077|	| | | | | | | | | | | | | | |	|||||||||||||||	E3.1.3.1, phoA, phoB|E3.1.3.1, phoA, phoB|E3.1.3.1, phoA, phoB|E3.1.3.1, phoA, phoB|GGH|E3.1.3.1, phoA, phoB|GGH|E3.1.3.1, phoA, phoB|GGH|E3.1.3.1, phoA, phoB|GGH|GGH|E3.1.3.1, phoA, phoB|E3.1.3.1, phoA, phoB|E3.1.3.1, phoA, phoB|	http://www.genome.jp/kegg-bin/show_pathway?ko00790/K01307%09red/K01077%09red
Steroid hormone biosynthesis	KEGG PATHWAY	ko00140	18	91	0.00151367	0.0713948	Cluster-21897.29251|Cluster-21897.62082|Cluster-21897.70425|Cluster-21897.61395|Cluster-21897.68487|Cluster-21897.39598|Cluster-21897.45244|Cluster-21897.37899|Cluster-21897.66376|Cluster-21897.34590|Cluster-21897.34591|Cluster-21897.52048|Cluster-21897.21852|Cluster-21897.78192|Cluster-21897.54399|Cluster-21897.63612|Cluster-21897.46588|Cluster-21897.3291	K00699|K00699|K07424|K00699|K00699|K00699|K00699|K00699|K00699|K00699|K00699|K07424|K07424|K00699|K07424|K07424|K00699|K00699|	| | | | | | | | | | | | | | | | | |	||||||||||||||||||	UGT|UGT|CYP3A|UGT|UGT|UGT|UGT|UGT|UGT|UGT|UGT|CYP3A|CYP3A|UGT|CYP3A|CYP3A|UGT|UGT|	http://www.genome.jp/kegg-bin/show_pathway?ko00140/K00699%09red/K07424%09red
Retinol metabolism	KEGG PATHWAY	ko00830	24	143	0.00205672	0.0763669	Cluster-21897.3291|Cluster-21897.39598|Cluster-21897.68487|Cluster-21897.61640|Cluster-21897.29251|Cluster-21897.61395|Cluster-21897.52048|Cluster-20448.2|Cluster-21897.46588|Cluster-21897.70425|Cluster-21897.34591|Cluster-21897.45244|Cluster-21897.37899|Cluster-21897.78192|Cluster-21897.54399|Cluster-21897.62082|Cluster-21897.101886|Cluster-21897.8092|Cluster-21897.8091|Cluster-21897.63612|Clust…	K00699|K00699|K00699|K11153|K00699|K00699|K07424|K07249|K00699|K07424|K00699|K00699|K00699|K00699|K07424|K00699|K13953|K11155|K11155|K07424|K00699|K00699|K11152|K07424|	| | | | | | | | | | | | | | | | | | | | | | | |	||||||||||||||||||||||||	UGT|UGT|UGT|RDH12|UGT|UGT|CYP3A|E1.2.1.36|UGT|CYP3A|UGT|UGT|UGT|UGT|CYP3A|UGT|adhP|DGAT1|DGAT1|CYP3A|UGT|UGT|RDH11|CYP3A|	http://www.genome.jp/kegg-bin/show_pathway?ko00830/K07424%09red/K11152%09red/K00699%09red/K07249%09red/K11155%09red/K11153%09red/K13953%09red
Chemical carcinogenesis	KEGG PATHWAY	ko05204	28	178	0.00215878	0.0763669	Cluster-21897.3291|Cluster-21897.102556|Cluster-21897.39598|Cluster-21897.68487|Cluster-21897.23403|Cluster-21897.29251|Cluster-21897.61395|Cluster-21897.52048|Cluster-21897.46588|Cluster-21897.61035|Cluster-21897.83149|Cluster-21897.70425|Cluster-21897.45244|Cluster-21897.37899|Cluster-21897.78192|Cluster-21897.63612|Cluster-21897.59752|Cluster-21897.62082|Cluster-21897.40258|Cluster-21897.86346…	K00699|K00079|K00699|K00699|K09097|K00699|K00699|K07424|K00699|K00799|K00799|K07424|K00699|K00699|K00699|K07424|K09097|K00699|K00079|K09097|K07424|K01253|K00079|K01253|K00699|K00699|K00699|K07424|	| | | | | | | | | | | | | | | | | | | | | | | | | | | |	||||||||||||||||||||||||||||	UGT|CBR1|UGT|UGT|ARNT|UGT|UGT|CYP3A|UGT|GST, gst|GST, gst|CYP3A|UGT|UGT|UGT|CYP3A|ARNT|UGT|CBR1|ARNT|CYP3A|EPHX1|CBR1|EPHX1|UGT|UGT|UGT|CYP3A|	http://www.genome.jp/kegg-bin/show_pathway?ko05204/K09097%09red/K00079%09red/K01253%09red/K00699%09red/K00799%09red/K07424%09red
Drug metabolism - other enzymes	KEGG PATHWAY	ko00983	24	153	0.00441396	0.138794	Cluster-21897.3291|Cluster-21897.39598|Cluster-21897.68487|Cluster-21897.29251|Cluster-21897.61395|Cluster-21897.108650|Cluster-21897.46588|Cluster-21897.62983|Cluster-21897.54411|Cluster-21897.45244|Cluster-21897.37899|Cluster-21897.96028|Cluster-21897.78192|Cluster-21897.84739|Cluster-21897.62082|Cluster-21897.32404|Cluster-21897.73984|Cluster-21897.72844|Cluster-21897.87594|Cluster-21897.66376…	K00699|K00699|K00699|K00699|K00699|K00106|K00699|K00088|K00207|K00699|K00699|K01044|K00699|K00857|K00699|K00857|K00757|K01489|K00106|K00699|K00699|K00699|K01044|K00757|	| | | | | | | | | | | | | | | | | | | | | | | |	||||||||||||||||||||||||	UGT|UGT|UGT|UGT|UGT|XDH|UGT|guaB|DPYD|UGT|UGT|CES1|UGT|tdk, TK|UGT|tdk, TK|udp, UPP|cdd, CDA|XDH|UGT|UGT|UGT|CES1|udp, UPP|	http://www.genome.jp/kegg-bin/show_pathway?ko00983/K00857%09red/K00088%09red/K01044%09red/K00207%09red/K00699%09red/K01489%09red/K00106%09red/K00757%09red
Proteasome	KEGG PATHWAY	ko03050	22	140	0.00610969	0.161129	Cluster-16305.0|Cluster-21897.19474|Cluster-1576.0|Cluster-24460.0|Cluster-21897.11744|Cluster-21897.94137|Cluster-3284.0|Cluster-4704.0|Cluster-2880.0|Cluster-18239.0|Cluster-1560.0|Cluster-1824.0|Cluster-21897.101137|Cluster-21897.102836|Cluster-21897.100234|Cluster-21897.9413|Cluster-17736.0|Cluster-21897.53578|Cluster-3199.0|Cluster-21897.95311|Cluster-21897.7121|Cluster-18690.0	K03030|K03063|K02729|K03030|K03065|K03038|K03028|K02739|K02728|K02735|K02736|K02732|K03063|K03062|K03038|K03036|K03061|K02728|K03064|K03065|K02737|K03061|	| | | | | | | | | | | | | | | | | | | | | |	||||||||||||||||||||||	PSMD14, RPN11, POH1|PSMC4, RPT3|PSMA5|PSMD14, RPN11, POH1|PSMC3, RPT5|PSMD7, RPN8|PSMD2, RPN1|PSMB7|PSMA4|PSMB3|PSMB4|PSMB1|PSMC4, RPT3|PSMC1, RPT2|PSMD7, RPN8|PSMD11, RPN6|PSMC2, RPT1|PSMA4|PSMC6, RPT4|PSMC3, RPT5|PSMB5|PSMC2, RPT1|	http://www.genome.jp/kegg-bin/show_pathway?ko03050/K03064%09red/K03065%09red/K03061%09red/K03062%09red/K03063%09red/K02732%09red/K02739%09red/K02728%09red/K02729%09red/K03038%09red/K03028%09red/K03036%09red/K02737%09red/K02736%09red/K02735%09red/K03030%09red
Vitamin digestion and absorption	KEGG PATHWAY	ko04977	9	36	0.00626298	0.161129	Cluster-21897.64036|Cluster-21897.43939|Cluster-21897.37634|Cluster-21897.38803|Cluster-21897.83077|Cluster-21897.43642|Cluster-21897.10035|Cluster-21897.26258|Cluster-21897.68437	K01435|K14073|K05665|K14620|K14620|K01435|K14610|K14620|K14620|	| | | | | | | | |	|||||||||	BTD|PNLIP, PL|ABCC1|RFT2|RFT2|BTD|SLC19A2_3, THTR|RFT2|RFT2|	http://www.genome.jp/kegg-bin/show_pathway?ko04977/K14073%09red/K14620%09red/K14610%09red/K01435%09red/K05665%09red
Sphingolipid metabolism	KEGG PATHWAY	ko00600	17	101	0.00836138	0.197189	Cluster-21897.67659|Cluster-21897.65924|Cluster-21897.27028|Cluster-21897.63488|Cluster-21897.27027|Cluster-21897.46730|Cluster-21897.93452|Cluster-21897.59363|Cluster-21897.47152|Cluster-21897.25764|Cluster-21897.85467|Cluster-21897.81217|Cluster-21897.85436|Cluster-21897.34242|Cluster-21897.55687|Cluster-21897.27026|Cluster-21897.47962	K01201|K01201|K12349|K00654|K12349|K12350|K00654|K12350|K12350|K04710|K01441|K01080|K01080|K01080|K00720|K12349|K00654|	| | | | | | | | | | | | | | | | |	|||||||||||||||||	GBA, srfJ|GBA, srfJ|ASAH2|SPT|ASAH2|SMPD1, ASM|SPT|SMPD1, ASM|SMPD1, ASM|CERS|ACER1_2, ASAH3|PPAP2|PPAP2|PPAP2|UGCG|ASAH2|SPT|	http://www.genome.jp/kegg-bin/show_pathway?ko00600/K12350%09red/K00654%09red/K00720%09red/K01441%09red/K01201%09red/K01080%09red/K12349%09red/K04710%09red
Pentose and glucuronate interconversions	KEGG PATHWAY	ko00040	27	195	0.0112972	0.24593	Cluster-21897.59446|Cluster-21897.3291|Cluster-21897.62082|Cluster-21897.68487|Cluster-21897.29251|Cluster-21897.61395|Cluster-21897.45938|Cluster-20140.0|Cluster-21897.46588|Cluster-21897.55814|Cluster-14459.0|Cluster-21897.45244|Cluster-21897.37899|Cluster-21897.78192|Cluster-21897.98094|Cluster-21897.53521|Cluster-21897.37118|Cluster-21897.39598|Cluster-21897.70903|Cluster-21897.35324|Cluster-…	K00963|K00699|K00699|K00699|K00699|K00699|K00128|K00128|K00699|K00128|K00963|K00699|K00699|K00699|K00011|K13247|K00128|K00699|K00078|K00011|K00008|K00011|K00002|K03331|K00699|K00699|K00699|	| | | | | | | | | | | | | | | | | | | | | | | | | | |	|||||||||||||||||||||||||||	UGP2, galU, galF|UGT|UGT|UGT|UGT|UGT|E1.2.1.3|E1.2.1.3|UGT|E1.2.1.3|UGP2, galU, galF|UGT|UGT|UGT|E1.1.1.21, AKR1|CRYL1|E1.2.1.3|UGT|DHDH|E1.1.1.21, AKR1|SORD, gutB|E1.1.1.21, AKR1|AKR1A1, adh|DCXR|UGT|UGT|UGT|	http://www.genome.jp/kegg-bin/show_pathway?ko00040/K00002%09red/K00963%09red/K03331%09red/K00078%09red/K00008%09red/K00128%09red/K00699%09red/K00011%09red/K13247%09red
Steroid biosynthesis	KEGG PATHWAY	ko00100	9	41	0.0125694	0.250677	Cluster-21897.55465|Cluster-13840.0|Cluster-21897.59476|Cluster-21897.78954|Cluster-21897.29679|Cluster-21897.46132|Cluster-21897.60733|Cluster-21897.55170|Cluster-15107.2	K12298|K00511|K12298|K01052|K01052|K01052|K00637|K01052|K05917|	| | | | | | | | |	|||||||||	CEL|SQLE, ERG1|CEL|LIPA|LIPA|LIPA|E2.3.1.26, SOAT|LIPA|CYP51|	http://www.genome.jp/kegg-bin/show_pathway?ko00100/K00511%09red/K12298%09red/K00637%09red/K05917%09red/K01052%09red
Systemic lupus erythematosus	KEGG PATHWAY	ko05322	10	49	0.0132868	0.250677	Cluster-21897.98873|Cluster-3712.0|Cluster-21897.52128|Cluster-4187.0|Cluster-21897.15418|Cluster-21897.62058|Cluster-21897.38178|Cluster-21897.100077|Cluster-21897.73179|Cluster-21897.22474	K11254|K05699|K11254|K05699|K11253|K11254|K11251|K11253|K11087|K11253|	| | | | | | | | | |	||||||||||	H4|ACTN|H4|ACTN|H3|H4|H2A|H3|SNRPD1, SMD1|H3|	http://www.genome.jp/kegg-bin/show_pathway?ko05322/K11254%09red/K05699%09red/K11087%09red/K11251%09red/K11253%09red
Glycosaminoglycan biosynthesis - KS	KEGG PATHWAY	ko00533	5	15	0.0152453	0.252988	Cluster-21897.45943|Cluster-21897.57259|Cluster-21897.58649|Cluster-21897.56073|Cluster-21897.45944	K07966|K07967|K07966|K07966|K07966|	| | | | |	|||||	B4GALT1|B4GALT2|B4GALT1|B4GALT1|B4GALT1|	http://www.genome.jp/kegg-bin/show_pathway?ko00533/K07967%09red/K07966%09red
Porphyrin and chlorophyll metabolism	KEGG PATHWAY	ko00860	19	127	0.0157848	0.252988	Cluster-21897.29251|Cluster-21897.30372|Cluster-21897.39598|Cluster-21897.50295|Cluster-21897.73774|Cluster-21897.61395|Cluster-21897.68487|Cluster-21897.46737|Cluster-21897.62082|Cluster-21897.45244|Cluster-21897.37899|Cluster-21897.66376|Cluster-21897.34590|Cluster-21897.34591|Cluster-21897.95949|Cluster-21897.104747|Cluster-21897.78192|Cluster-21897.46588|Cluster-21897.3291	K00699|K01885|K00699|K01764|K01885|K00699|K00699|K00228|K00699|K00699|K00699|K00699|K00699|K00699|K14163|K14163|K00699|K00699|K00699|	| | | | | | | | | | | | | | | | | | |	|||||||||||||||||||	UGT|EARS, gltX|UGT|E4.4.1.17|EARS, gltX|UGT|UGT|CPOX, hemF|UGT|UGT|UGT|UGT|UGT|UGT|EPRS|EPRS|UGT|UGT|UGT|	http://www.genome.jp/kegg-bin/show_pathway?ko00860/K00228%09red/K00699%09red/K01885%09red/K14163%09red/K01764%09red
Fat digestion and absorption	KEGG PATHWAY	ko04975	15	92	0.0160911	0.252988	Cluster-21897.55465|Cluster-21897.56876|Cluster-21897.43939|Cluster-21897.59476|Cluster-21897.59372|Cluster-21897.8092|Cluster-21897.8091|Cluster-21897.55057|Cluster-21897.61265|Cluster-21897.61266|Cluster-21897.63262|Cluster-21897.81217|Cluster-21897.85436|Cluster-21897.34242|Cluster-21897.52188	K12298|K14075|K14073|K12298|K14452|K11155|K11155|K14075|K14457|K14457|K14457|K01080|K01080|K01080|K14074|	| | | | | | | | | | | | | | |	|||||||||||||||	CEL|PNLIPRP2, PLRP2|PNLIP, PL|CEL|LIPF|DGAT1|DGAT1|PNLIPRP2, PLRP2|MOGAT2, MGAT2|MOGAT2, MGAT2|MOGAT2, MGAT2|PPAP2|PPAP2|PPAP2|PNLIPRP1, PLRP1|	http://www.genome.jp/kegg-bin/show_pathway?ko04975/K14452%09red/K14457%09red/K12298%09red/K01080%09red/K11155%09red/K14074%09red/K14073%09red/K14075%09red
Sulfur metabolism	KEGG PATHWAY	ko00920	8	36	0.0171094	0.25484	Cluster-21897.37432|Cluster-21897.60118|Cluster-21897.46306|Cluster-21897.58468|Cluster-21897.44690|Cluster-21897.48650|Cluster-21897.54254|Cluster-21897.46945	K17725|K01082|K17218|K01082|K17725|K17725|K08738|K13811|	| | | | | | | |	||||||||	ETHE1|cysQ, MET22, BPNT1|sqr|cysQ, MET22, BPNT1|ETHE1|ETHE1|CYC|PAPSS|	http://www.genome.jp/kegg-bin/show_pathway?ko00920/K13811%09red/K17218%09red/K08738%09red/K01082%09red/K17725%09red
Influenza A	KEGG PATHWAY	ko05164	34	273	0.0190367	0.266698	Cluster-22399.3|Cluster-21897.55247|Cluster-21897.99440|Cluster-21897.50171|Cluster-21897.40897|Cluster-21897.78285|Cluster-21897.54254|Cluster-21897.55915|Cluster-21897.55799|Cluster-21897.15582|Cluster-21897.66013|Cluster-21897.101925|Cluster-21897.66014|Cluster-21897.73155|Cluster-21897.54394|Cluster-21897.76644|Cluster-21897.62761|Cluster-21897.43029|Cluster-21897.62932|Cluster-21897.43702|Cl…	K02677|K09635|K12812|K05692|K14297|K01312|K08738|K09635|K01312|K05692|K00787|K02580|K00787|K00787|K09635|K04430|K09523|K01312|K08860|K00787|K02580|K03283|K01312|K04733|K01312|K02580|K02677|K03283|K03283|K05692|K14297|K14297|K05692|K08860|	| | | | | | | | | | | | | | | | | | | | | | | | | | | | | | | | | |	||||||||||||||||||||||||||||||||||	CPKC|TMPRSS4|UAP56, BAT1, SUB2|ACTB_G1|NUP98, ADAR2, NUP116|PRSS|CYC|TMPRSS4|PRSS|ACTB_G1|FDPS|NFKB1|FDPS|FDPS|TMPRSS4|MAP2K4, MKK4|DNAJC3|PRSS|EIF2AK3|FDPS|NFKB1|HSPA1_8|PRSS|IRAK4|PRSS|NFKB1|CPKC|HSPA1_8|HSPA1_8|ACTB_G1|NUP98, ADAR2, NUP116|NUP98, ADAR2, NUP116|ACTB_G1|EIF2AK3|	http://www.genome.jp/kegg-bin/show_pathway?ko05164/K08860%09red/K04430%09red/K02677%09red/K04733%09red/K05692%09red/K09523%09red/K08738%09red/K14297%09red/K09635%09red/K12812%09red/K00787%09red/K02580%09red/K01312%09red/K03283%09red
Apoptosis	KEGG PATHWAY	ko04210	26	196	0.0197903	0.266698	Cluster-21897.50171|Cluster-21897.54720|Cluster-21897.12666|Cluster-21897.33769|Cluster-21897.54254|Cluster-21897.15582|Cluster-21897.101925|Cluster-21897.78924|Cluster-21897.56107|Cluster-21897.60743|Cluster-21897.63946|Cluster-21897.64904|Cluster-21897.62932|Cluster-21897.36249|Cluster-21897.63900|Cluster-21897.55368|Cluster-21897.83677|Cluster-21897.63891|Cluster-21897.57392|Cluster-21897.8581…	K05692|K06114|K08669|K01373|K08738|K05692|K02580|K08731|K01365|K16943|K06276|K07374|K08860|K01363|K02580|K01379|K01373|K02580|K01365|K02374|K05692|K05692|K08860|K01173|K01371|K01363|	| | | | | | | | | | | | | | | | | | | | | | | | | |	||||||||||||||||||||||||||	ACTB_G1|SPTA|HTRA2, PRSS25|CTSF|CYC|ACTB_G1|NFKB1|BIRC5|CTSL|SEPT4|PDPK1|TUBA|EIF2AK3|CTSB|NFKB1|CTSD|CTSF|NFKB1|CTSL|PTPN13, FAP-1|ACTB_G1|ACTB_G1|EIF2AK3|ENDOG|CTSK|CTSB|	http://www.genome.jp/kegg-bin/show_pathway?ko04210/K08860%09red/K01173%09red/K02374%09red/K08669%09red/K01379%09red/K01365%09red/K16943%09red/K05692%09red/K07374%09red/K01373%09red/K01363%09red/K01371%09red/K06276%09red/K06114%09red/K02580%09red/K08731%09red/K08738%09red
Metabolism of xenobiotics by cytochrome P450	KEGG PATHWAY	ko00980	22	161	0.0232103	0.298569	Cluster-21897.3291|Cluster-21897.102556|Cluster-21897.39598|Cluster-21897.68487|Cluster-21897.29251|Cluster-21897.61395|Cluster-21897.46588|Cluster-21897.61035|Cluster-21897.34590|Cluster-21897.45244|Cluster-21897.37899|Cluster-21897.78192|Cluster-21897.62082|Cluster-21897.101886|Cluster-21897.40258|Cluster-21897.70903|Cluster-21897.53583|Cluster-21897.44406|Cluster-21897.44355|Cluster-21897.6637…	K00699|K00079|K00699|K00699|K00699|K00699|K00699|K00799|K00699|K00699|K00699|K00699|K00699|K13953|K00079|K00078|K01253|K00079|K01253|K00699|K00799|K00699|	| | | | | | | | | | | | | | | | | | | | | |	||||||||||||||||||||||	UGT|CBR1|UGT|UGT|UGT|UGT|UGT|GST, gst|UGT|UGT|UGT|UGT|UGT|adhP|CBR1|DHDH|EPHX1|CBR1|EPHX1|UGT|GST, gst|UGT|	http://www.genome.jp/kegg-bin/show_pathway?ko00980/K00078%09red/K00079%09red/K01253%09red/K00699%09red/K00799%09red/K13953%09red
Pyruvate metabolism	KEGG PATHWAY	ko00620	20	144	0.0256725	0.315883	Cluster-21897.41198|Cluster-21897.37118|Cluster-21897.55814|Cluster-21897.71140|Cluster-21897.43852|Cluster-21897.38629|Cluster-21897.44934|Cluster-21897.50165|Cluster-21897.50164|Cluster-21897.63529|Cluster-21897.43544|Cluster-13774.0|Cluster-21897.58248|Cluster-21897.36893|Cluster-21897.45938|Cluster-20140.0|Cluster-21897.40254|Cluster-4940.0|Cluster-21897.41006|Cluster-21897.30884	K00382|K00128|K00128|K00016|K01895|K01759|K00049|K01958|K01958|K00049|K11262|K00626|K01895|K11262|K00128|K00128|K01596|K00873|K00049|K00016|	| | | | | | | | | | | | | | | | | | | |	||||||||||||||||||||	DLD, lpd, pdhD|E1.2.1.3|E1.2.1.3|LDH, ldh|ACSS, acs|GLO1, gloA|GRHPR|PC, pyc|PC, pyc|GRHPR|ACACA|E2.3.1.9, atoB|ACSS, acs|ACACA|E1.2.1.3|E1.2.1.3|E4.1.1.32, pckA, PEPCK|PK, pyk|GRHPR|LDH, ldh|	http://www.genome.jp/kegg-bin/show_pathway?ko00620/K00128%09red/K00049%09red/K01958%09red/K01759%09red/K01596%09red/K00382%09red/K00873%09red/K01895%09red/K11262%09red/K00626%09red/K00016%09red
Legionellosis	KEGG PATHWAY	ko05134	17	121	0.0344549	0.386206	Cluster-21897.23102|Cluster-21897.61059|Cluster-21897.59376|Cluster-21897.103715|Cluster-21897.63891|Cluster-4611.0|Cluster-21897.101925|Cluster-21897.77671|Cluster-21897.50161|Cluster-21897.63900|Cluster-21897.26621|Cluster-21897.70453|Cluster-21897.25086|Cluster-1537.0|Cluster-21897.38034|Cluster-21897.54254|Cluster-21897.27273	K13525|K07953|K03283|K13525|K02580|K07953|K02580|K15464|K15464|K02580|K03231|K03283|K03283|K07874|K03231|K08738|K03231|	| | | | | | | | | | | | | | | | |	|||||||||||||||||	VCP, CDC48|SAR1|HSPA1_8|VCP, CDC48|NFKB1|SAR1|NFKB1|BNIP3|BNIP3|NFKB1|EEF1A|HSPA1_8|HSPA1_8|RAB1A|EEF1A|CYC|EEF1A|	http://www.genome.jp/kegg-bin/show_pathway?ko05134/K13525%09red/K15464%09red/K07953%09red/K08738%09red/K03231%09red/K07874%09red/K02580%09red/K03283%09red
Drug metabolism - cytochrome P450	KEGG PATHWAY	ko00982	16	112	0.0350404	0.386206	Cluster-21897.29251|Cluster-21897.62082|Cluster-21897.101886|Cluster-21897.83149|Cluster-21897.61395|Cluster-21897.45244|Cluster-21897.39598|Cluster-21897.68487|Cluster-21897.37899|Cluster-21897.66376|Cluster-21897.34590|Cluster-21897.34591|Cluster-21897.78192|Cluster-21897.46588|Cluster-21897.61035|Cluster-21897.3291	K00699|K00699|K13953|K00799|K00699|K00699|K00699|K00699|K00699|K00699|K00699|K00699|K00699|K00699|K00799|K00699|	| | | | | | | | | | | | | | | |	||||||||||||||||	UGT|UGT|adhP|GST, gst|UGT|UGT|UGT|UGT|UGT|UGT|UGT|UGT|UGT|UGT|GST, gst|UGT|	http://www.genome.jp/kegg-bin/show_pathway?ko00982/K13953%09red/K00699%09red/K00799%09red
Glycosphingolipid biosynthesis - globo series	KEGG PATHWAY	ko00603	6	27	0.0367677	0.386206	Cluster-21897.61558|Cluster-21897.50360|Cluster-21897.41966|Cluster-21897.41009|Cluster-21897.13479|Cluster-21897.28598	K12373|K12373|K01988|K12373|K12373|K01204|	| | | | | |	||||||	HEXA_B|HEXA_B|A4GALT|HEXA_B|HEXA_B|NAGA|	http://www.genome.jp/kegg-bin/show_pathway?ko00603/K01988%09red/K12373%09red/K01204%09red
Phagosome	KEGG PATHWAY	ko04145	29	239	0.0370324	0.386206	Cluster-21897.7749|Cluster-21897.50171|Cluster-21897.35373|Cluster-21897.28613|Cluster-21897.52515|Cluster-21897.99500|Cluster-24405.0|Cluster-21897.15582|Cluster-21897.55855|Cluster-21897.56107|Cluster-21897.56342|Cluster-15556.0|Cluster-21897.64904|Cluster-13786.0|Cluster-21897.69113|Cluster-21897.54492|Cluster-21897.47983|Cluster-21897.34323|Cluster-21897.55258|Cluster-13815.0|Cluster-21897.55…	K10956|K05692|K10413|K00914|K05719|K07375|K02147|K05692|K02145|K01365|K08054|K02147|K07374|K02145|K10413|K07375|K02154|K07888|K07375|K02145|K08057|K13240|K10956|K01365|K07888|K05692|K07375|K05692|K10066|	| | | | | | | | | | | | | | | | | | | | | | | | | | | | |	|||||||||||||||||||||||||||||	SEC61A|ACTB_G1|DYNC1H|PIK3C3, VPS34|ITGB1|TUBB|ATPeV1B, ATP6B|ACTB_G1|ATPeV1A, ATP6A|CTSL|CANX|ATPeV1B, ATP6B|TUBA|ATPeV1A, ATP6A|DYNC1H|TUBB|ATPeV0A, ATP6N|RAB5B|TUBB|ATPeV1A, ATP6A|CALR|NOS1|SEC61A|CTSL|RAB5B|ACTB_G1|TUBB|ACTB_G1|COLEC11|	http://www.genome.jp/kegg-bin/show_pathway?ko04145/K08054%09red/K10066%09red/K08057%09red/K05719%09red/K01365%09red/K10956%09red/K05692%09red/K07374%09red/K10413%09red/K07375%09red/K00914%09red/K07888%09red/K02145%09red/K02147%09red/K13240%09red/K02154%09red
Antigen processing and presentation	KEGG PATHWAY	ko04612	14	95	0.0382112	0.386206	Cluster-21897.55824|Cluster-21897.59376|Cluster-2235.0|Cluster-21897.67745|Cluster-21897.36249|Cluster-21897.70453|Cluster-21897.25086|Cluster-21897.57392|Cluster-21897.56107|Cluster-21897.56342|Cluster-4885.0|Cluster-4989.0|Cluster-9673.0|Cluster-21897.7846	K08057|K03283|K04079|K08066|K01363|K03283|K03283|K01365|K01365|K08054|K04079|K08065|K08066|K01363|	| | | | | | | | | | | | | |	||||||||||||||	CALR|HSPA1_8|htpG, HSP90A|NFYC|CTSB|HSPA1_8|HSPA1_8|CTSL|CTSL|CANX|htpG, HSP90A|NFYB|NFYC|CTSB|	http://www.genome.jp/kegg-bin/show_pathway?ko04612/K08054%09red/K08057%09red/K01365%09red/K01363%09red/K04079%09red/K03283%09red/K08065%09red/K08066%09red
Glycosphingolipid biosynthesis - lacto and neolacto series	KEGG PATHWAY	ko00601	5	21	0.0442854	0.430035	Cluster-21897.45943|Cluster-21897.57259|Cluster-21897.58649|Cluster-21897.56073|Cluster-21897.45944	K07966|K07967|K07966|K07966|K07966|	| | | | |	|||||	B4GALT1|B4GALT2|B4GALT1|B4GALT1|B4GALT1|	http://www.genome.jp/kegg-bin/show_pathway?ko00601/K07967%09red/K07966%09red
Pathogenic Escherichia coli infection	KEGG PATHWAY	ko05130	15	107	0.0455867	0.430035	Cluster-21897.53283|Cluster-22399.3|Cluster-21897.64904|Cluster-21897.15582|Cluster-21897.50171|Cluster-21897.107330|Cluster-21897.54492|Cluster-21897.53867|Cluster-21897.99500|Cluster-21897.37610|Cluster-5142.0|Cluster-21897.54283|Cluster-21897.55258|Cluster-21897.52515|Cluster-21897.64162	K04513|K02677|K07374|K05692|K05692|K02677|K07375|K05692|K07375|K07375|K04513|K05692|K07375|K05719|K04393|	| | | | | | | | | | | | | | |	|||||||||||||||	RHOA|CPKC|TUBA|ACTB_G1|ACTB_G1|CPKC|TUBB|ACTB_G1|TUBB|TUBB|RHOA|ACTB_G1|TUBB|ITGB1|CDC42|	http://www.genome.jp/kegg-bin/show_pathway?ko05130/K05719%09red/K04513%09red/K02677%09red/K05692%09red/K07374%09red/K07375%09red/K04393%09red
Protein processing in endoplasmic reticulum	KEGG PATHWAY	ko04141	43	391	0.0488716	0.443476	Cluster-21897.61059|Cluster-21897.54992|Cluster-21949.0|Cluster-21897.7749|Cluster-21897.59376|Cluster-21897.34930|Cluster-21897.66947|Cluster-21897.54330|Cluster-2399.0|Cluster-21897.57031|Cluster-21897.23102|Cluster-25061.0|Cluster-21897.56412|Cluster-21897.107321|Cluster-4611.0|Cluster-21734.0|Cluster-21897.56342|Cluster-21897.74424|Cluster-21897.60907|Cluster-4885.0|Cluster-21897.49372|Cluste…	K07953|K09517|K04523|K10956|K03283|K01230|K04571|K13251|K03868|K09487|K13525|K06689|K01230|K06689|K07953|K14016|K08054|K14012|K09542|K04079|K08860|K14005|K04555|K08860|K09584|K04079|K14007|K03283|K07151|K09523|K04523|K09487|K14009|K08057|K10956|K10601|K09490|K07151|K03283|K13989|K09486|K04571|K13525|	| | | | | | | | | | | | | | | | | | | | | | | | | | | | | | | | | | | | | | | | | | |	|||||||||||||||||||||||||||||||||||||||||||	SAR1|DNAJB11|UBQLN, DSK2|SEC61A|HSPA1_8|MAN1|SSR4|SSR3|RBX1, ROC1|HSP90B, TRA1|VCP, CDC48|UBE2D_E, UBC4, UBC5|MAN1|UBE2D_E, UBC4, UBC5|SAR1|UFD1|CANX|SHP1, UBX1, NSFL1C|CRYAB|htpG, HSP90A|EIF2AK3|SEC31|UBE2G2, UBC7|EIF2AK3|PDIA6, TXNDC7|htpG, HSP90A|SEC24|HSPA1_8|STT3|DNAJC3|UBQLN, DSK2|HSP90B, TRA1|BCAP31, BAP31|CALR|SEC61A|SYVN1, HRD1|HSPA5, BIP|STT3|HSPA1_8|DERL2_3|HYOU1|SSR4|VCP, CDC48|	http://www.genome.jp/kegg-bin/show_pathway?ko04141/K10601%09red/K06689%09red/K13989%09red/K04555%09red/K09517%09red/K09486%09red/K09487%09red/K03868%09red/K01230%09red/K10956%09red/K07151%09red/K14009%09red/K13251%09red/K14007%09red/K14005%09red/K08860%09red/K04523%09red/K07953%09red/K09490%09red/K09584%09red/K08054%09red/K13525%09red/K08057%09red/K09542%09red/K09523%09red/K14012%09red/K04571%09r…
Amino sugar and nucleotide sugar metabolism	KEGG PATHWAY	ko00520	29	247	0.0508691	0.443476	Cluster-21897.74407|Cluster-21897.59446|Cluster-21897.50360|Cluster-21897.52867|Cluster-21897.31048|Cluster-21897.56501|Cluster-21897.43618|Cluster-21897.66776|Cluster-21897.34705|Cluster-14459.0|Cluster-21897.54693|Cluster-21897.59154|Cluster-21897.60668|Cluster-21897.74469|Cluster-21897.54654|Cluster-21897.42008|Cluster-21897.72648|Cluster-21897.61558|Cluster-21897.89244|Cluster-21897.89245|Clu…	K01183|K00963|K12373|K15779|K00972|K01784|K02564|K01183|K05304|K00963|K00966|K01784|K00884|K01836|K01183|K01784|K00844|K12373|K02564|K02564|K00621|K00698|K12373|K00621|K00820|K12373|K01183|K01711|K01711|	| | | | | | | | | | | | | | | | | | | | | | | | | | | | |	|||||||||||||||||||||||||||||	E3.2.1.14|UGP2, galU, galF|HEXA_B|PGM2|UAP1|galE, GALE|nagB, GNPDA|E3.2.1.14|NANS, SAS|UGP2, galU, galF|GMPP|galE, GALE|NAGK, nagK|E5.4.2.3|E3.2.1.14|galE, GALE|HK|HEXA_B|nagB, GNPDA|nagB, GNPDA|GNPNAT1, GNA1|CHS1|HEXA_B|GNPNAT1, GNA1|glmS, GFPT|HEXA_B|E3.2.1.14|gmd, GMDS|gmd, GMDS|	http://www.genome.jp/kegg-bin/show_pathway?ko00520/K00966%09red/K00972%09red/K01183%09red/K01836%09red/K00963%09red/K05304%09red/K12373%09red/K02564%09red/K01784%09red/K01711%09red/K00698%09red/K00884%09red/K15779%09red/K00621%09red/K00844%09red/K00820%09red
Galactose metabolism	KEGG PATHWAY	ko00052	26	217	0.0517128	0.443476	Cluster-21897.59446|Cluster-21897.37004|Cluster-21897.75953|Cluster-21897.57259|Cluster-21897.52867|Cluster-21897.29377|Cluster-21897.56501|Cluster-21897.55105|Cluster-21897.59154|Cluster-18321.2|Cluster-21897.57463|Cluster-21897.98094|Cluster-21897.42008|Cluster-21897.90571|Cluster-21897.72648|Cluster-21897.58649|Cluster-21897.45943|Cluster-21897.35324|Cluster-21897.45944|Cluster-21897.55658|Clu…	K00963|K01229|K01229|K07967|K15779|K00011|K01784|K01187|K01784|K00850|K01187|K00011|K01784|K01229|K00844|K07966|K07966|K00011|K07966|K01187|K01187|K01229|K01187|K00963|K01229|K07966|	| | | | | | | | | | | | | | | | | | | | | | | | | |	||||||||||||||||||||||||||	UGP2, galU, galF|LCT|LCT|B4GALT2|PGM2|E1.1.1.21, AKR1|galE, GALE|malZ|galE, GALE|pfkA, PFK|malZ|E1.1.1.21, AKR1|galE, GALE|LCT|HK|B4GALT1|B4GALT1|E1.1.1.21, AKR1|B4GALT1|malZ|malZ|LCT|malZ|UGP2, galU, galF|LCT|B4GALT1|	http://www.genome.jp/kegg-bin/show_pathway?ko00052/K15779%09red/K00850%09red/K01187%09red/K00844%09red/K07967%09red/K07966%09red/K01784%09red/K01229%09red/K00963%09red/K00011%09red
HIF-1 signaling pathway	KEGG PATHWAY	ko04066	22	180	0.0590798	0.491753	Cluster-22399.3|Cluster-21897.61490|Cluster-21897.23403|Cluster-21897.64114|Cluster-23888.5|Cluster-2399.0|Cluster-2440.0|Cluster-21897.52908|Cluster-21897.40290|Cluster-21897.40291|Cluster-21897.101925|Cluster-21897.46407|Cluster-21897.51678|Cluster-21897.59752|Cluster-21568.0|Cluster-21897.72648|Cluster-21897.63900|Cluster-21897.86346|Cluster-21897.48405|Cluster-16962.0|Cluster-21897.63891|Clus…	K02677|K04372|K09097|K04372|K01689|K03868|K02991|K04372|K09592|K09592|K02580|K03873|K04527|K09097|K00134|K00844|K02580|K09097|K04372|K00134|K02580|K02677|	| | | | | | | | | | | | | | | | | | | | | |	||||||||||||||||||||||	CPKC|MKNK, MNK|ARNT|MKNK, MNK|ENO, eno|RBX1, ROC1|RP-S6e, RPS6|MKNK, MNK|EGLN, HPH|EGLN, HPH|NFKB1|TCEB2|INSR|ARNT|GAPDH, gapA|HK|NFKB1|ARNT|MKNK, MNK|GAPDH, gapA|NFKB1|CPKC|	http://www.genome.jp/kegg-bin/show_pathway?ko04066/K00134%09red/K03868%09red/K01689%09red/K09097%09red/K02677%09red/K04527%09red/K03873%09red/K02991%09red/K02580%09red/K04372%09red/K09592%09red/K00844%09red
Amoebiasis	KEGG PATHWAY	ko05146	14	105	0.0702108	0.567704	Cluster-21897.54219|Cluster-22399.3|Cluster-21897.26315|Cluster-21897.101925|Cluster-4187.0|Cluster-21897.107330|Cluster-21897.63900|Cluster-21897.63891|Cluster-21897.58436|Cluster-21897.102495|Cluster-21897.34323|Cluster-21897.97023|Cluster-3712.0|Cluster-21897.87793	K13963|K02677|K06236|K02580|K05699|K02677|K02580|K02580|K07888|K13963|K07888|K13963|K05699|K05637|	| | | | | | | | | | | | | |	||||||||||||||	SERPINB|CPKC|COL1AS|NFKB1|ACTN|CPKC|NFKB1|NFKB1|RAB5B|SERPINB|RAB5B|SERPINB|ACTN|LAMA1_2|	http://www.genome.jp/kegg-bin/show_pathway?ko05146/K05699%09red/K13963%09red/K02677%09red/K05637%09red/K07888%09red/K02580%09red/K06236%09red
Cytokine-cytokine receptor interaction	KEGG PATHWAY	ko04060	5	25	0.0747768	0.587829	Cluster-21897.73020|Cluster-21897.58213|Cluster-21897.58212|Cluster-21897.53376|Cluster-21897.58210	K13578|K13578|K13578|K13578|K13578|	| | | | |	|||||	BMPR1B, ALK6|BMPR1B, ALK6|BMPR1B, ALK6|BMPR1B, ALK6|BMPR1B, ALK6|	http://www.genome.jp/kegg-bin/show_pathway?ko04060/K13578%09red
Sphingolipid signaling pathway	KEGG PATHWAY	ko04071	24	211	0.0899033	0.687639	Cluster-21897.53283|Cluster-21897.27028|Cluster-22399.3|Cluster-21897.27026|Cluster-21897.27027|Cluster-21897.85467|Cluster-3789.0|Cluster-21897.101925|Cluster-21897.25764|Cluster-21897.47962|Cluster-21897.63946|Cluster-21897.63488|Cluster-21897.46730|Cluster-21897.63900|Cluster-21897.59363|Cluster-21897.47152|Cluster-5142.0|Cluster-21897.55368|Cluster-21897.37634|Cluster-21897.14849|Cluster-2189…	K04513|K12349|K02677|K12349|K12349|K01441|K04382|K02580|K04710|K00654|K06276|K00654|K12350|K02580|K12350|K12350|K04513|K01379|K05665|K18050|K02677|K00654|K02580|K11584|	| | | | | | | | | | | | | | | | | | | | | | | |	||||||||||||||||||||||||	RHOA|ASAH2|CPKC|ASAH2|ASAH2|ACER1_2, ASAH3|PPP2C|NFKB1|CERS|SPT|PDPK1|SPT|SMPD1, ASM|NFKB1|SMPD1, ASM|SMPD1, ASM|RHOA|CTSD|ABCC1|PRKCE|CPKC|SPT|NFKB1|PPP2R5|	http://www.genome.jp/kegg-bin/show_pathway?ko04071/K04513%09red/K01379%09red/K12350%09red/K02677%09red/K04382%09red/K18050%09red/K05665%09red/K06276%09red/K01441%09red/K04710%09red/K02580%09red/K11584%09red/K00654%09red/K12349%09red
Tryptophan metabolism	KEGG PATHWAY	ko00380	13	101	0.0952597	0.704288	Cluster-21897.47409|Cluster-21897.70966|Cluster-21897.55814|Cluster-21897.37118|Cluster-20140.0|Cluster-13774.0|Cluster-21897.34743|Cluster-21897.45938|Cluster-21897.758|Cluster-21897.61375|Cluster-21897.56368|Cluster-21897.60827|Cluster-21897.60534	K00164|K00486|K00128|K00128|K00128|K00626|K01593|K00128|K00825|K00486|K01432|K00669|K00486|	| | | | | | | | | | | | |	|||||||||||||	OGDH, sucA|KMO|E1.2.1.3|E1.2.1.3|E1.2.1.3|E2.3.1.9, atoB|DDC|E1.2.1.3|AADAT, KAT2|KMO|AFMID|AANAT|KMO|	http://www.genome.jp/kegg-bin/show_pathway?ko00380/K00128%09red/K00164%09red/K00486%09red/K00825%09red/K01593%09red/K01432%09red/K00626%09red/K00669%09red
Arginine biosynthesis	KEGG PATHWAY	ko00220	9	63	0.0970574	0.704288	Cluster-21897.44167|Cluster-21897.33955|Cluster-21897.46557|Cluster-21897.61773|Cluster-21897.51010|Cluster-21897.27482|Cluster-21897.53836|Cluster-21897.58707|Cluster-21897.57145	K14677|K13240|K14677|K14677|K14677|K14677|K14677|K01425|K14677|	| | | | | | | | |	|||||||||	ACY1|NOS1|ACY1|ACY1|ACY1|ACY1|ACY1|glsA, GLS|ACY1|	http://www.genome.jp/kegg-bin/show_pathway?ko00220/K13240%09red/K14677%09red/K01425%09red
N-Glycan biosynthesis	KEGG PATHWAY	ko00510	12	95	0.115999	0.816535	Cluster-2394.0|Cluster-21897.58649|Cluster-21897.45943|Cluster-21897.57259|Cluster-21897.34930|Cluster-21897.45944|Cluster-21897.60312|Cluster-21897.43440|Cluster-21897.56412|Cluster-21897.56073|Cluster-21897.36405|Cluster-21897.38646	K00721|K07966|K07966|K07967|K01230|K07966|K07151|K00736|K01230|K07966|K07151|K07252|	| | | | | | | | | | | |	||||||||||||	DPM1|B4GALT1|B4GALT1|B4GALT2|MAN1|B4GALT1|STT3|MGAT2|MAN1|B4GALT1|STT3|E3.6.1.43|	http://www.genome.jp/kegg-bin/show_pathway?ko00510/K00736%09red/K07967%09red/K07966%09red/K00721%09red/K07151%09red/K07252%09red/K01230%09red
Inflammatory bowel disease (IBD)	KEGG PATHWAY	ko05321	3	13	0.118297	0.816535	Cluster-21897.63891|Cluster-21897.101925|Cluster-21897.63900	K02580|K02580|K02580|	| | |	|||	NFKB1|NFKB1|NFKB1|	http://www.genome.jp/kegg-bin/show_pathway?ko05321/K02580%09red
Glyoxylate and dicarboxylate metabolism	KEGG PATHWAY	ko00630	12	96	0.12195	0.82171	Cluster-21897.110509|Cluster-21897.41198|Cluster-21897.60596|Cluster-21897.65240|Cluster-21897.32505|Cluster-21897.44934|Cluster-21897.63529|Cluster-13774.0|Cluster-21897.35164|Cluster-21897.46242|Cluster-21897.56368|Cluster-21897.41006	K11517|K00382|K00600|K01681|K11517|K00049|K00049|K00626|K00600|K01681|K01432|K00049|	| | | | | | | | | | | |	||||||||||||	HAO|DLD, lpd, pdhD|glyA, SHMT|ACO, acnA|HAO|GRHPR|GRHPR|E2.3.1.9, atoB|glyA, SHMT|ACO, acnA|AFMID|GRHPR|	http://www.genome.jp/kegg-bin/show_pathway?ko00630/K00049%09red/K11517%09red/K01681%09red/K00600%09red/K00382%09red/K01432%09red/K00626%09red
Arginine and proline metabolism	KEGG PATHWAY	ko00330	14	117	0.127066	0.836274	Cluster-21897.38785|Cluster-21897.37118|Cluster-21897.33955|Cluster-21897.23912|Cluster-3123.0|Cluster-21897.61898|Cluster-18490.0|Cluster-21897.48045|Cluster-21897.45938|Cluster-20140.0|Cluster-21897.55814|Cluster-21897.37310|Cluster-21897.70161|Cluster-21897.68996	K00797|K00128|K13240|K11142|K11142|K12259|K00931|K12259|K00128|K00128|K00128|K01581|K00286|K00657|	| | | | | | | | | | | | | |	||||||||||||||	speE, SRM|E1.2.1.3|NOS1|LAP3|LAP3|SMOX, PAO5|proB|SMOX, PAO5|E1.2.1.3|E1.2.1.3|E1.2.1.3|E4.1.1.17, ODC1, speC, speF|proC|speG|	http://www.genome.jp/kegg-bin/show_pathway?ko00330/K12259%09red/K00657%09red/K00286%09red/K00128%09red/K11142%09red/K01581%09red/K00797%09red/K13240%09red/K00931%09red
PPAR signaling pathway	KEGG PATHWAY	ko03320	24	223	0.13426	0.847858	Cluster-21897.27824|Cluster-21897.56043|Cluster-21897.39650|Cluster-21897.71998|Cluster-21897.82428|Cluster-21897.61685|Cluster-21897.55205|Cluster-21897.93604|Cluster-21897.64898|Cluster-21897.66114|Cluster-13973.0|Cluster-21897.96649|Cluster-21192.0|Cluster-21897.40254|Cluster-21897.63946|Cluster-21897.55404|Cluster-21897.52977|Cluster-21897.49602|Cluster-21897.57228|Cluster-21897.57002|Cluster…	K00232|K08762|K08745|K08524|K00232|K00507|K08762|K01897|K00232|K00507|K07513|K08764|K01897|K01596|K06276|K08752|K08745|K15013|K08762|K08770|K15013|K08764|K08524|K00507|	| | | | | | | | | | | | | | | | | | | | | | | |	||||||||||||||||||||||||	E1.3.3.6, ACOX1, ACOX3|DBI, ACBP|SLC27A1_4, FATP1, FATP4|NR2B1, RXRA|E1.3.3.6, ACOX1, ACOX3|SCD, desC|DBI, ACBP|ACSL, fadD|E1.3.3.6, ACOX1, ACOX3|SCD, desC|ACAA1|SCP2, SCPX|ACSL, fadD|E4.1.1.32, pckA, PEPCK|PDPK1|FABP3|SLC27A1_4, FATP1, FATP4|ACSBG|DBI, ACBP|UBC|ACSBG|SCP2, SCPX|NR2B1, RXRA|SCD, desC|	http://www.genome.jp/kegg-bin/show_pathway?ko03320/K06276%09red/K08752%09red/K08762%09red/K08770%09red/K08764%09red/K01596%09red/K08745%09red/K00232%09red/K15013%09red/K01897%09red/K07513%09red/K00507%09red/K08524%09red
Linoleic acid metabolism	KEGG PATHWAY	ko00591	5	31	0.136848	0.847858	Cluster-21897.54399|Cluster-21897.63612|Cluster-21897.52048|Cluster-21897.21852|Cluster-21897.70425	K07424|K07424|K07424|K07424|K07424|	| | | | |	|||||	CYP3A|CYP3A|CYP3A|CYP3A|CYP3A|	http://www.genome.jp/kegg-bin/show_pathway?ko00591/K07424%09red
Glycerolipid metabolism	KEGG PATHWAY	ko00561	26	246	0.140703	0.847858	Cluster-21897.50116|Cluster-21897.59372|Cluster-21897.29377|Cluster-21897.45938|Cluster-20140.0|Cluster-21897.81217|Cluster-18976.0|Cluster-21897.55814|Cluster-21897.43939|Cluster-21897.98094|Cluster-21897.63262|Cluster-21897.55465|Cluster-21897.37118|Cluster-21897.59476|Cluster-21897.103503|Cluster-21897.35324|Cluster-21897.8092|Cluster-21897.8091|Cluster-21897.55057|Cluster-21897.85436|Cluster-…	K13506|K14452|K00011|K00128|K00128|K01080|K15728|K00128|K14073|K00011|K14457|K12298|K00128|K12298|K00901|K00011|K11155|K11155|K14075|K01080|K01080|K14075|K00002|K14457|K14457|K14074|	| | | | | | | | | | | | | | | | | | | | | | | | | |	||||||||||||||||||||||||||	GPAT3_4, AGPAT9, AGPAT6|LIPF|E1.1.1.21, AKR1|E1.2.1.3|E1.2.1.3|PPAP2|LPIN|E1.2.1.3|PNLIP, PL|E1.1.1.21, AKR1|MOGAT2, MGAT2|CEL|E1.2.1.3|CEL|dgkA, DGK|E1.1.1.21, AKR1|DGAT1|DGAT1|PNLIPRP2, PLRP2|PPAP2|PPAP2|PNLIPRP2, PLRP2|AKR1A1, adh|MOGAT2, MGAT2|MOGAT2, MGAT2|PNLIPRP1, PLRP1|	http://www.genome.jp/kegg-bin/show_pathway?ko00561/K00128%09red/K14452%09red/K00002%09red/K14457%09red/K13506%09red/K15728%09red/K12298%09red/K00901%09red/K01080%09red/K00011%09red/K11155%09red/K14074%09red/K14073%09red/K14075%09red
Carbohydrate digestion and absorption	KEGG PATHWAY	ko04973	12	99	0.14081	0.847858	Cluster-21897.55674|Cluster-21897.55300|Cluster-21897.37004|Cluster-21897.90571|Cluster-21897.72648|Cluster-21897.100833|Cluster-21897.75953|Cluster-21897.52486|Cluster-21897.56359|Cluster-21897.55144|Cluster-21897.55157|Cluster-13928.0	K01176|K01176|K01229|K01229|K00844|K01229|K01229|K01176|K01229|K01176|K01176|K01176|	| | | | | | | | | | | |	||||||||||||	E3.2.1.1, amyA, malS|E3.2.1.1, amyA, malS|LCT|LCT|HK|LCT|LCT|E3.2.1.1, amyA, malS|LCT|E3.2.1.1, amyA, malS|E3.2.1.1, amyA, malS|E3.2.1.1, amyA, malS|	http://www.genome.jp/kegg-bin/show_pathway?ko04973/K01229%09red/K01176%09red/K00844%09red
Epstein-Barr virus infection	KEGG PATHWAY	ko05169	39	390	0.148177	0.869578	Cluster-21897.56569|Cluster-21897.59376|Cluster-16305.0|Cluster-21897.19474|Cluster-21897.106268|Cluster-21897.52929|Cluster-23343.0|Cluster-21897.56422|Cluster-24460.0|Cluster-21897.102836|Cluster-15944.0|Cluster-17736.0|Cluster-21897.104934|Cluster-21897.94137|Cluster-3284.0|Cluster-21897.101925|Cluster-21897.70453|Cluster-21897.76644|Cluster-2430.0|Cluster-21897.101137|Cluster-3802.0|Cluster-2…	K16197|K03283|K03030|K03063|K03124|K03014|K03015|K16197|K03030|K03062|K03010|K03061|K03120|K03038|K03028|K02580|K03283|K04430|K16197|K03063|K03013|K03038|K08860|K02580|K03283|K03036|K03010|K03065|K06067|K02580|K03064|K03065|K03014|K03006|K03010|K03061|K07936|K08860|K03006|	| | | | | | | | | | | | | | | | | | | | | | | | | | | | | | | | | | | | | | |	|||||||||||||||||||||||||||||||||||||||	YWHAB_Q_Z|HSPA1_8|PSMD14, RPN11, POH1|PSMC4, RPT3|TFIIB, GTF2B, SUA7, tfb|RPB6, POLR2F|RPB7, POLR2G|YWHAB_Q_Z|PSMD14, RPN11, POH1|PSMC1, RPT2|RPB2, POLR2B|PSMC2, RPT1|TBP, tbp|PSMD7, RPN8|PSMD2, RPN1|NFKB1|HSPA1_8|MAP2K4, MKK4|YWHAB_Q_Z|PSMC4, RPT3|RPB5, POLR2E|PSMD7, RPN8|EIF2AK3|NFKB1|HSPA1_8|PSMD11, RPN6|RPB2, POLR2B|PSMC3, RPT5|HDAC1_2|NFKB1|PSMC6, RPT4|PSMC3, RPT5|RPB6, POLR2F|RPB1, POLR2A|R…	http://www.genome.jp/kegg-bin/show_pathway?ko05169/K03064%09red/K03065%09red/K03061%09red/K04430%09red/K03063%09red/K03006%09red/K03124%09red/K03120%09red/K03028%09red/K03062%09red/K16197%09red/K07936%09red/K08860%09red/K03015%09red/K03014%09red/K03010%09red/K03013%09red/K03038%09red/K03036%09red/K03030%09red/K06067%09red/K02580%09red/K03283%09red
Signaling pathways regulating pluripotency of stem cells	KEGG PATHWAY	ko04550	14	121	0.150563	0.869578	Cluster-21897.73020|Cluster-21897.58213|Cluster-21897.58212|Cluster-21897.76526|Cluster-21897.90190|Cluster-21897.58210|Cluster-21897.83642|Cluster-21897.53376|Cluster-21897.89143|Cluster-21897.8150|Cluster-21897.31328|Cluster-21897.27575|Cluster-21897.66290|Cluster-21897.41797	K13578|K13578|K13578|K16796|K11421|K13578|K11421|K13578|K11421|K05093|K11478|K04501|K18499|K02085|	| | | | | | | | | | | | | |	||||||||||||||	BMPR1B, ALK6|BMPR1B, ALK6|BMPR1B, ALK6|SOX2|SETDB1|BMPR1B, ALK6|SETDB1|BMPR1B, ALK6|SETDB1|FGFR2|JARID2, JMJ|SMAD4|SKIL|APC|	http://www.genome.jp/kegg-bin/show_pathway?ko04550/K05093%09red/K04501%09red/K18499%09red/K16796%09red/K02085%09red/K11478%09red/K11421%09red/K13578%09red
Aminoacyl-tRNA biosynthesis	KEGG PATHWAY	ko00970	23	217	0.154976	0.876152	Cluster-21897.18179|Cluster-21897.84144|Cluster-21897.73774|Cluster-21897.6636|Cluster-22832.0|Cluster-21588.0|Cluster-21897.30372|Cluster-21897.47844|Cluster-21897.65401|Cluster-21897.69710|Cluster-21897.54900|Cluster-21897.104747|Cluster-16456.0|Cluster-21897.34608|Cluster-21897.57858|Cluster-4233.0|Cluster-21897.57302|Cluster-4233.1|Cluster-4707.0|Cluster-21897.62199|Cluster-14559.0|Cluster-21…	K01893|K02433|K01885|K01880|K01890|K01868|K01885|K01868|K01867|K01886|K01873|K14163|K01875|K01889|K02434|K01892|K01869|K01892|K01875|K01870|K01883|K14163|K04567|	| | | | | | | | | | | | | | | | | | | | | | |	|||||||||||||||||||||||	NARS, asnS|gatA, QRSL1|EARS, gltX|GARS, glyS1|FARSB, pheT|TARS, thrS|EARS, gltX|TARS, thrS|WARS, trpS|QARS, glnS|VARS, valS|EPRS|SARS, serS|FARSA, pheS|gatB, PET112|HARS, hisS|LARS, leuS|HARS, hisS|SARS, serS|IARS, ileS|CARS, cysS|EPRS|KARS, lysS|	http://www.genome.jp/kegg-bin/show_pathway?ko00970/K01880%09red/K01886%09red/K01883%09red/K01890%09red/K02434%09red/K01870%09red/K01873%09red/K04567%09red/K01875%09red/K01885%09red/K14163%09red/K02433%09red/K01889%09red/K01868%09red/K01869%09red/K01893%09red/K01892%09red/K01867%09red
Cysteine and methionine metabolism	KEGG PATHWAY	ko00270	13	112	0.159078	0.876152	Cluster-21897.38785|Cluster-21897.52753|Cluster-21897.54784|Cluster-21897.71140|Cluster-21897.55671|Cluster-14049.0|Cluster-21897.98711|Cluster-21897.29110|Cluster-21897.22270|Cluster-21897.23728|Cluster-21897.53948|Cluster-21897.30884|Cluster-21897.106756	K00797|K00789|K00789|K00016|K01697|K01251|K01251|K00789|K11205|K11205|K00789|K00016|K00789|	| | | | | | | | | | | | |	|||||||||||||	speE, SRM|metK|metK|LDH, ldh|E4.2.1.22, CBS|E3.3.1.1, ahcY|E3.3.1.1, ahcY|metK|GCLM|GCLM|metK|LDH, ldh|metK|	http://www.genome.jp/kegg-bin/show_pathway?ko00270/K01697%09red/K01251%09red/K00797%09red/K00789%09red/K11205%09red/K00016%09red
Glycosphingolipid biosynthesis - ganglio series	KEGG PATHWAY	ko00604	4	24	0.16197	0.876152	Cluster-21897.13479|Cluster-21897.61558|Cluster-21897.41009|Cluster-21897.50360	K12373|K12373|K12373|K12373|	| | | |	||||	HEXA_B|HEXA_B|HEXA_B|HEXA_B|	http://www.genome.jp/kegg-bin/show_pathway?ko00604/K12373%09red
Biosynthesis of unsaturated fatty acids	KEGG PATHWAY	ko01040	8	62	0.164085	0.876152	Cluster-21897.27824|Cluster-21897.64898|Cluster-21897.66114|Cluster-21897.61685|Cluster-21897.110669|Cluster-21897.82428|Cluster-21897.44418|Cluster-13973.0	K00232|K00232|K00507|K00507|K00507|K00232|K10703|K07513|	| | | | | | | |	||||||||	E1.3.3.6, ACOX1, ACOX3|E1.3.3.6, ACOX1, ACOX3|SCD, desC|SCD, desC|SCD, desC|E1.3.3.6, ACOX1, ACOX3|PHS1, PAS2|ACAA1|	http://www.genome.jp/kegg-bin/show_pathway?ko01040/K10703%09red/K00232%09red/K07513%09red/K00507%09red
Biotin metabolism	KEGG PATHWAY	ko00780	2	8	0.174676	0.915431	Cluster-21897.43642|Cluster-21897.64036	K01435|K01435|	| |	||	BTD|BTD|	http://www.genome.jp/kegg-bin/show_pathway?ko00780/K01435%09red
Inositol phosphate metabolism	KEGG PATHWAY	ko00562	15	137	0.185663	0.955318	Cluster-21897.47895|Cluster-21897.10519|Cluster-21897.48160|Cluster-21897.105008|Cluster-21897.48749|Cluster-21897.45518|Cluster-21897.56441|Cluster-21897.57981|Cluster-21897.57982|Cluster-21897.28613|Cluster-21897.52093|Cluster-15548.0|Cluster-21897.59406|Cluster-21897.47891|Cluster-14969.0	K00888|K01109|K00888|K01099|K00911|K00469|K00469|K00469|K00469|K00914|K00469|K01803|K01106|K00469|K00888|	| | | | | | | | | | | | | | |	|||||||||||||||	PI4K|INPP4|PI4K|E3.1.3.36|ITPK|MIOX|MIOX|MIOX|MIOX|PIK3C3, VPS34|MIOX|TPI, tpiA|E3.1.3.56|MIOX|PI4K|	http://www.genome.jp/kegg-bin/show_pathway?ko00562/K01109%09red/K01803%09red/K01099%09red/K01106%09red/K00914%09red/K00911%09red/K00469%09red/K00888%09red
Synthesis and degradation of ketone bodies	KEGG PATHWAY	ko00072	3	17	0.193182	0.976258	Cluster-21897.61659|Cluster-21897.33699|Cluster-13774.0	K01027|K01641|K00626|	| | |	|||	OXCT|E2.3.3.10|E2.3.1.9, atoB|	http://www.genome.jp/kegg-bin/show_pathway?ko00072/K01027%09red/K01641%09red/K00626%09red
Alcoholism	KEGG PATHWAY	ko05034	16	152	0.214096	0.999984	Cluster-21897.98873|Cluster-21897.8816|Cluster-21897.28103|Cluster-21897.95481|Cluster-21897.62058|Cluster-21897.34743|Cluster-21897.42277|Cluster-21897.15418|Cluster-21897.52128|Cluster-21897.57191|Cluster-21897.38178|Cluster-21897.100077|Cluster-21897.105371|Cluster-21897.32994|Cluster-21897.104846|Cluster-21897.22474	K11254|K06067|K06279|K02183|K11254|K01593|K02183|K11253|K11254|K04536|K11251|K11253|K11404|K04365|K06269|K11253|	| | | | | | | | | | | | | | | |	||||||||||||||||	H4|HDAC1_2|SHC1|CALM|H4|DDC|CALM|H3|H4|GNB1|H2A|H3|HDAC3|BRAF|PPP1C|H3|	http://www.genome.jp/kegg-bin/show_pathway?ko05034/K11254%09red/K11251%09red/K11253%09red/K04536%09red/K11404%09red/K06067%09red/K01593%09red/K06279%09red/K04365%09red/K06269%09red/K02183%09red
Glycolysis / Gluconeogenesis	KEGG PATHWAY	ko00010	22	218	0.2162	0.999984	Cluster-21897.41198|Cluster-16448.0|Cluster-21897.43852|Cluster-13369.1|Cluster-21897.52867|Cluster-21897.101886|Cluster-23888.5|Cluster-21897.45938|Cluster-20140.0|Cluster-21897.40254|Cluster-15548.0|Cluster-21897.55814|Cluster-18321.2|Cluster-21897.58248|Cluster-4940.0|Cluster-21897.30884|Cluster-21897.37118|Cluster-21897.71140|Cluster-21897.72648|Cluster-16962.0|Cluster-15304.0|Cluster-21568.0	K00382|K01834|K01895|K00927|K15779|K13953|K01689|K00128|K00128|K01596|K01803|K00128|K00850|K01895|K00873|K00016|K00128|K00016|K00844|K00134|K00002|K00134|	| | | | | | | | | | | | | | | | | | | | | |	||||||||||||||||||||||	DLD, lpd, pdhD|PGAM, gpmA|ACSS, acs|PGK, pgk|PGM2|adhP|ENO, eno|E1.2.1.3|E1.2.1.3|E4.1.1.32, pckA, PEPCK|TPI, tpiA|E1.2.1.3|pfkA, PFK|ACSS, acs|PK, pyk|LDH, ldh|E1.2.1.3|LDH, ldh|HK|GAPDH, gapA|AKR1A1, adh|GAPDH, gapA|	http://www.genome.jp/kegg-bin/show_pathway?ko00010/K00128%09red/K15779%09red/K00134%09red/K00850%09red/K00002%09red/K01689%09red/K01834%09red/K00844%09red/K01803%09red/K01596%09red/K00382%09red/K00927%09red/K00873%09red/K13953%09red/K01895%09red/K00016%09red
Neurotrophin signaling pathway	KEGG PATHWAY	ko04722	23	230	0.221477	0.999984	Cluster-21897.53283|Cluster-21897.28103|Cluster-21897.37102|Cluster-21897.43375|Cluster-21897.42277|Cluster-21897.45773|Cluster-21897.101925|Cluster-21897.45262|Cluster-21897.66346|Cluster-21897.43370|Cluster-21897.32324|Cluster-21897.32994|Cluster-21897.31492|Cluster-21897.36986|Cluster-21897.63946|Cluster-21897.63900|Cluster-5142.0|Cluster-21897.37101|Cluster-21897.55745|Cluster-21897.64162|Clu…	K04513|K06279|K04505|K12462|K02183|K04733|K02580|K12462|K04353|K12462|K04505|K04365|K12462|K06277|K06276|K02580|K04513|K04505|K04505|K04393|K04505|K02580|K02183|	| | | | | | | | | | | | | | | | | | | | | | |	|||||||||||||||||||||||	RHOA|SHC1|PSEN1, PS1|ARHGDI, RHOGDI|CALM|IRAK4|NFKB1|ARHGDI, RHOGDI|RAP1A|ARHGDI, RHOGDI|PSEN1, PS1|BRAF|ARHGDI, RHOGDI|RAPGEF1, GRF2|PDPK1|NFKB1|RHOA|PSEN1, PS1|PSEN1, PS1|CDC42|PSEN1, PS1|NFKB1|CALM|	http://www.genome.jp/kegg-bin/show_pathway?ko04722/K04353%09red/K04505%09red/K04513%09red/K04733%09red/K06276%09red/K06277%09red/K12462%09red/K06279%09red/K02580%09red/K04393%09red/K04365%09red/K02183%09red
Glycosaminoglycan degradation	KEGG PATHWAY	ko00531	7	58	0.22661	0.999984	Cluster-21897.8592|Cluster-21897.61558|Cluster-21897.50360|Cluster-21897.42188|Cluster-21897.41009|Cluster-21897.61357|Cluster-21897.13479	K01135|K12373|K12373|K01136|K12373|K01135|K12373|	| | | | | | |	|||||||	ARSB|HEXA_B|HEXA_B|IDS|HEXA_B|ARSB|HEXA_B|	http://www.genome.jp/kegg-bin/show_pathway?ko00531/K01135%09red/K01136%09red/K12373%09red
Leukocyte transendothelial migration	KEGG PATHWAY	ko04670	15	143	0.226981	0.999984	Cluster-21897.53283|Cluster-21897.52515|Cluster-21897.55800|Cluster-3374.0|Cluster-22399.3|Cluster-21897.15582|Cluster-4187.0|Cluster-21897.107330|Cluster-21897.50171|Cluster-21897.66346|Cluster-21897.53867|Cluster-5142.0|Cluster-21897.54283|Cluster-3712.0|Cluster-21897.64162	K04513|K05719|K05760|K12757|K02677|K05692|K05699|K02677|K05692|K04353|K05692|K04513|K05692|K05699|K04393|	| | | | | | | | | | | | | | |	|||||||||||||||	RHOA|ITGB1|PXN|MYL12|CPKC|ACTB_G1|ACTN|CPKC|ACTB_G1|RAP1A|ACTB_G1|RHOA|ACTB_G1|ACTN|CDC42|	http://www.genome.jp/kegg-bin/show_pathway?ko04670/K05699%09red/K04353%09red/K12757%09red/K05719%09red/K04513%09red/K02677%09red/K05692%09red/K04393%09red/K05760%09red
Terpenoid backbone biosynthesis	KEGG PATHWAY	ko00900	10	90	0.233144	0.999984	Cluster-21897.83493|Cluster-21897.66013|Cluster-21897.50340|Cluster-21897.81183|Cluster-21897.43702|Cluster-13774.0|Cluster-20397.0|Cluster-21897.73155|Cluster-21897.33699|Cluster-21897.66014	K01823|K00787|K12504|K01823|K00787|K00626|K01597|K00787|K01641|K00787|	| | | | | | | | | |	||||||||||	idi, IDI|FDPS|PDSS1|idi, IDI|FDPS|E2.3.1.9, atoB|MVD, mvaD|FDPS|E2.3.3.10|FDPS|	http://www.genome.jp/kegg-bin/show_pathway?ko00900/K12504%09red/K01823%09red/K01597%09red/K00787%09red/K01641%09red/K00626%09red
Fatty acid degradation	KEGG PATHWAY	ko00071	17	167	0.241861	0.999984	Cluster-21897.27824|Cluster-21897.37118|Cluster-21897.88409|Cluster-21897.49602|Cluster-21897.64898|Cluster-21897.55814|Cluster-21897.52662|Cluster-13774.0|Cluster-21897.93604|Cluster-20140.0|Cluster-21897.82428|Cluster-21897.45938|Cluster-21897.79864|Cluster-21897.53531|Cluster-21897.101886|Cluster-13973.0|Cluster-21192.0	K00232|K00128|K07508|K15013|K00232|K00128|K15013|K00626|K01897|K00128|K00232|K00128|K09478|K00248|K13953|K07513|K01897|	| | | | | | | | | | | | | | | | |	|||||||||||||||||	E1.3.3.6, ACOX1, ACOX3|E1.2.1.3|ACAA2|ACSBG|E1.3.3.6, ACOX1, ACOX3|E1.2.1.3|ACSBG|E2.3.1.9, atoB|ACSL, fadD|E1.2.1.3|E1.3.3.6, ACOX1, ACOX3|E1.2.1.3|ACADSB|ACADS, bcd|adhP|ACAA1|ACSL, fadD|	http://www.genome.jp/kegg-bin/show_pathway?ko00071/K09478%09red/K15013%09red/K07508%09red/K00128%09red/K00248%09red/K00232%09red/K01897%09red/K13953%09red/K07513%09red/K00626%09red
Other glycan degradation	KEGG PATHWAY	ko00511	8	71	0.255352	0.999984	Cluster-21897.67659|Cluster-21897.65924|Cluster-21897.61558|Cluster-21897.50360|Cluster-21897.41009|Cluster-21897.26390|Cluster-21897.13479|Cluster-21897.56404	K01201|K01201|K12373|K12373|K12373|K01192|K12373|K01191|	| | | | | | | |	||||||||	GBA, srfJ|GBA, srfJ|HEXA_B|HEXA_B|HEXA_B|E3.2.1.25, MANBA, manB|HEXA_B|E3.2.1.24|	http://www.genome.jp/kegg-bin/show_pathway?ko00511/K01192%09red/K01201%09red/K01191%09red/K12373%09red
Glutathione metabolism	KEGG PATHWAY	ko00480	16	158	0.256231	0.999984	Cluster-21897.43794|Cluster-21897.38785|Cluster-15530.1|Cluster-21897.72551|Cluster-21897.13267|Cluster-21897.101719|Cluster-21897.55689|Cluster-3123.0|Cluster-21897.83149|Cluster-21897.100186|Cluster-21897.30807|Cluster-21897.22270|Cluster-21897.23728|Cluster-21897.61035|Cluster-21897.23912|Cluster-21897.37310	K01255|K00797|K00033|K10807|K10807|K10807|K11140|K11142|K00799|K10808|K00033|K11205|K11205|K00799|K11142|K01581|	| | | | | | | | | | | | | | | |	||||||||||||||||	CARP, pepA|speE, SRM|PGD, gnd, gntZ|RRM1|RRM1|RRM1|ANPEP|LAP3|GST, gst|RRM2|PGD, gnd, gntZ|GCLM|GCLM|GST, gst|LAP3|E4.1.1.17, ODC1, speC, speF|	http://www.genome.jp/kegg-bin/show_pathway?ko00480/K10808%09red/K01255%09red/K11140%09red/K11142%09red/K01581%09red/K00799%09red/K00797%09red/K10807%09red/K11205%09red/K00033%09red
Cell adhesion molecules (CAMs)	KEGG PATHWAY	ko04514	5	40	0.258497	0.999984	Cluster-21897.110101|Cluster-21897.54155|Cluster-21897.107822|Cluster-21897.52515|Cluster-21897.21155	K07378|K07378|K07378|K05719|K07378|	| | | | |	|||||	NLGN|NLGN|NLGN|ITGB1|NLGN|	http://www.genome.jp/kegg-bin/show_pathway?ko04514/K07378%09red/K05719%09red
Rheumatoid arthritis	KEGG PATHWAY	ko05323	9	83	0.26934	0.999984	Cluster-13786.0|Cluster-24405.0|Cluster-21897.55855|Cluster-21897.57392|Cluster-21897.56107|Cluster-21897.47983|Cluster-15556.0|Cluster-21897.50945|Cluster-13815.0	K02145|K02147|K02145|K01365|K01365|K02154|K02147|K01371|K02145|	| | | | | | | | |	|||||||||	ATPeV1A, ATP6A|ATPeV1B, ATP6B|ATPeV1A, ATP6A|CTSL|CTSL|ATPeV0A, ATP6N|ATPeV1B, ATP6B|CTSK|ATPeV1A, ATP6A|	http://www.genome.jp/kegg-bin/show_pathway?ko05323/K01365%09red/K02147%09red/K02145%09red/K02154%09red/K01371%09red
Axon guidance	KEGG PATHWAY	ko04360	19	196	0.287997	0.999984	Cluster-21897.53283|Cluster-21897.73020|Cluster-21897.58213|Cluster-21897.2045|Cluster-22399.3|Cluster-21897.58210|Cluster-21897.52515|Cluster-21897.53376|Cluster-21897.107330|Cluster-21897.42596|Cluster-21897.35008|Cluster-21897.58340|Cluster-21897.44513|Cluster-21897.58212|Cluster-5142.0|Cluster-21897.38272|Cluster-21897.67483|Cluster-21897.64162|Cluster-21897.67481	K04513|K13578|K13578|K06753|K02677|K13578|K05719|K13578|K02677|K07520|K07526|K07520|K06841|K13578|K04513|K05746|K05746|K04393|K05746|	| | | | | | | | | | | | | | | | | | |	|||||||||||||||||||	RHOA|BMPR1B, ALK6|BMPR1B, ALK6|ROBO1|CPKC|BMPR1B, ALK6|ITGB1|BMPR1B, ALK6|CPKC|ABLIM|SRGAP|ABLIM|SEMA5|BMPR1B, ALK6|RHOA|ENAH, MENA|ENAH, MENA|CDC42|ENAH, MENA|	http://www.genome.jp/kegg-bin/show_pathway?ko04360/K05746%09red/K06753%09red/K06841%09red/K05719%09red/K04513%09red/K02677%09red/K04393%09red/K13578%09red/K07526%09red/K07520%09red
Vasopressin-regulated water reabsorption	KEGG PATHWAY	ko04962	13	130	0.298197	0.999984	Cluster-21897.11965|Cluster-21897.92292|Cluster-21897.69113|Cluster-21897.45262|Cluster-3415.0|Cluster-21897.58436|Cluster-21897.35373|Cluster-21897.34323|Cluster-21897.37234|Cluster-21897.43375|Cluster-21897.35013|Cluster-21897.43370|Cluster-21897.31492	K09866|K06027|K10413|K12462|K06027|K07888|K10413|K07888|K09866|K12462|K09866|K12462|K12462|	| | | | | | | | | | | | |	|||||||||||||	AQP4|NSF|DYNC1H|ARHGDI, RHOGDI|NSF|RAB5B|DYNC1H|RAB5B|AQP4|ARHGDI, RHOGDI|AQP4|ARHGDI, RHOGDI|ARHGDI, RHOGDI|	http://www.genome.jp/kegg-bin/show_pathway?ko04962/K06027%09red/K07888%09red/K09866%09red/K12462%09red/K10413%09red
Apoptosis - multiple species	KEGG PATHWAY	ko04215	5	44	0.319089	0.999984	Cluster-21897.78924|Cluster-21897.88484|Cluster-21897.12666|Cluster-21897.54254|Cluster-21897.60743	K08731|K10586|K08669|K08738|K16943|	| | | | |	|||||	BIRC5|BIRC6, BRUCE|HTRA2, PRSS25|CYC|SEPT4|	http://www.genome.jp/kegg-bin/show_pathway?ko04215/K16943%09red/K08731%09red/K10586%09red/K08669%09red/K08738%09red
Histidine metabolism	KEGG PATHWAY	ko00340	5	44	0.319089	0.999984	Cluster-21897.37118|Cluster-21897.55814|Cluster-21897.45938|Cluster-21897.34743|Cluster-20140.0	K00128|K00128|K00128|K01593|K00128|	| | | | |	|||||	E1.2.1.3|E1.2.1.3|E1.2.1.3|DDC|E1.2.1.3|	http://www.genome.jp/kegg-bin/show_pathway?ko00340/K00128%09red/K01593%09red
Pertussis	KEGG PATHWAY	ko05133	9	88	0.32243	0.999984	Cluster-21897.53283|Cluster-21897.42277|Cluster-21897.63891|Cluster-21897.95481|Cluster-21897.101925|Cluster-21897.63900|Cluster-5142.0|Cluster-21897.45773|Cluster-21897.52515	K04513|K02183|K02580|K02183|K02580|K02580|K04513|K04733|K05719|	| | | | | | | | |	|||||||||	RHOA|CALM|NFKB1|CALM|NFKB1|NFKB1|RHOA|IRAK4|ITGB1|	http://www.genome.jp/kegg-bin/show_pathway?ko05133/K02580%09red/K04733%09red/K05719%09red/K04513%09red/K02183%09red
Propanoate metabolism	KEGG PATHWAY	ko00640	8	77	0.323245	0.999984	Cluster-21897.41198|Cluster-21897.71140|Cluster-21897.43852|Cluster-21897.36893|Cluster-21897.43544|Cluster-13774.0|Cluster-21897.58248|Cluster-21897.30884	K00382|K00016|K01895|K11262|K11262|K00626|K01895|K00016|	| | | | | | | |	||||||||	DLD, lpd, pdhD|LDH, ldh|ACSS, acs|ACACA|ACACA|E2.3.1.9, atoB|ACSS, acs|LDH, ldh|	http://www.genome.jp/kegg-bin/show_pathway?ko00640/K00382%09red/K01895%09red/K11262%09red/K00626%09red/K00016%09red
PI3K-Akt signaling pathway	KEGG PATHWAY	ko04151	27	293	0.32386	0.999984	Cluster-21897.56569|Cluster-22399.3|Cluster-21897.57191|Cluster-21897.71998|Cluster-2440.0|Cluster-21897.56422|Cluster-3789.0|Cluster-21897.57031|Cluster-21897.52515|Cluster-21897.101925|Cluster-21897.75008|Cluster-21897.51678|Cluster-4885.0|Cluster-2430.0|Cluster-21897.40254|Cluster-21897.63946|Cluster-21897.26315|Cluster-21897.63900|Cluster-21897.79608|Cluster-21897.55072|Cluster-21897.63891|Cl…	K16197|K02677|K04536|K08524|K02991|K16197|K04382|K09487|K05719|K02580|K07207|K04527|K04079|K16197|K01596|K06276|K06236|K02580|K00693|K09487|K02580|K08524|K02677|K05093|K04079|K11584|K05637|	| | | | | | | | | | | | | | | | | | | | | | | | | | |	|||||||||||||||||||||||||||	YWHAB_Q_Z|CPKC|GNB1|NR2B1, RXRA|RP-S6e, RPS6|YWHAB_Q_Z|PPP2C|HSP90B, TRA1|ITGB1|NFKB1|TSC2|INSR|htpG, HSP90A|YWHAB_Q_Z|E4.1.1.32, pckA, PEPCK|PDPK1|COL1AS|NFKB1|GYS|HSP90B, TRA1|NFKB1|NR2B1, RXRA|CPKC|FGFR2|htpG, HSP90A|PPP2R5|LAMA1_2|	http://www.genome.jp/kegg-bin/show_pathway?ko04151/K04079%09red/K06276%09red/K09487%09red/K05719%09red/K16197%09red/K05093%09red/K02677%09red/K04382%09red/K04527%09red/K05637%09red/K07207%09red/K01596%09red/K08524%09red/K02991%09red/K04536%09red/K02580%09red/K00693%09red/K11584%09red/K06236%09red
Pyrimidine metabolism	KEGG PATHWAY	ko00240	30	329	0.331394	0.999984	Cluster-21897.72551|Cluster-21897.80313|Cluster-21897.52929|Cluster-23343.0|Cluster-21897.93876|Cluster-15944.0|Cluster-21897.54411|Cluster-21897.42928|Cluster-21897.11763|Cluster-21897.101719|Cluster-21897.66898|Cluster-17618.0|Cluster-11472.0|Cluster-21897.84739|Cluster-3802.0|Cluster-21897.37117|Cluster-21897.32404|Cluster-21897.100186|Cluster-21897.78636|Cluster-21897.104225|Cluster-21897.739…	K10807|K01081|K03014|K03015|K01937|K03010|K00207|K01081|K01081|K10807|K00384|K02685|K11540|K00857|K03013|K00943|K00857|K10808|K02320|K03010|K00757|K01489|K00940|K10807|K03014|K03006|K03010|K01520|K03006|K00757|	| | | | | | | | | | | | | | | | | | | | | | | | | | | | | |	||||||||||||||||||||||||||||||	RRM1|E3.1.3.5|RPB6, POLR2F|RPB7, POLR2G|pyrG, CTPS|RPB2, POLR2B|DPYD|E3.1.3.5|E3.1.3.5|RRM1|trxB|PRI2|CAD|tdk, TK|RPB5, POLR2E|tmk, DTYMK|tdk, TK|RRM2|POLA1|RPB2, POLR2B|udp, UPP|cdd, CDA|ndk, NME|RRM1|RPB6, POLR2F|RPB1, POLR2A|RPB2, POLR2B|dut, DUT|RPB1, POLR2A|udp, UPP|	http://www.genome.jp/kegg-bin/show_pathway?ko00240/K00384%09red/K00857%09red/K03015%09red/K10808%09red/K02685%09red/K01520%09red/K00943%09red/K03006%09red/K03014%09red/K00207%09red/K11540%09red/K03010%09red/K03013%09red/K10807%09red/K02320%09red/K01081%09red/K00940%09red/K01937%09red/K00757%09red/K01489%09red
Insect hormone biosynthesis	KEGG PATHWAY	ko00981	3	24	0.340895	0.999984	Cluster-21897.47691|Cluster-21897.32635|Cluster-21897.58116	K10719|K10719|K10719|	| | |	|||	JHEH|JHEH|JHEH|	http://www.genome.jp/kegg-bin/show_pathway?ko00981/K10719%09red
African trypanosomiasis	KEGG PATHWAY	ko05143	2	14	0.348573	0.999984	Cluster-22399.3|Cluster-21897.107330	K02677|K02677|	| |	||	CPKC|CPKC|	http://www.genome.jp/kegg-bin/show_pathway?ko05143/K02677%09red
Thyroid hormone synthesis	KEGG PATHWAY	ko04918	10	103	0.362349	0.999984	Cluster-21897.8272|Cluster-21897.76533|Cluster-22399.3|Cluster-21897.55442|Cluster-21897.70725|Cluster-21897.107330|Cluster-21897.49913|Cluster-21897.56342|Cluster-21897.57031|Cluster-21897.55072	K06233|K06233|K02677|K09490|K06233|K02677|K06233|K08054|K09487|K09487|	| | | | | | | | | |	||||||||||	LRP2|LRP2|CPKC|HSPA5, BIP|LRP2|CPKC|LRP2|CANX|HSP90B, TRA1|HSP90B, TRA1|	http://www.genome.jp/kegg-bin/show_pathway?ko04918/K08054%09red/K06233%09red/K09490%09red/K09487%09red/K02677%09red
Non-small cell lung cancer	KEGG PATHWAY	ko05223	6	58	0.363816	0.999984	Cluster-21897.63946|Cluster-22399.3|Cluster-21897.34379|Cluster-21897.107330|Cluster-21897.71998|Cluster-21897.32994	K06276|K02677|K08524|K02677|K08524|K04365|	| | | | | |	||||||	PDPK1|CPKC|NR2B1, RXRA|CPKC|NR2B1, RXRA|BRAF|	http://www.genome.jp/kegg-bin/show_pathway?ko05223/K06276%09red/K02677%09red/K08524%09red/K04365%09red
Protein export	KEGG PATHWAY	ko03060	6	58	0.363816	0.999984	Cluster-21897.55442|Cluster-21897.7749|Cluster-21897.45693|Cluster-21278.0|Cluster-21897.6464|Cluster-21897.9645	K09490|K10956|K10956|K03106|K13280|K03106|	| | | | | |	||||||	HSPA5, BIP|SEC61A|SEC61A|SRP54, ffh|SEC11, sipW|SRP54, ffh|	http://www.genome.jp/kegg-bin/show_pathway?ko03060/K03106%09red/K10956%09red/K09490%09red/K13280%09red
Other types of O-glycan biosynthesis	KEGG PATHWAY	ko00514	5	47	0.365558	0.999984	Cluster-21897.45943|Cluster-21897.57259|Cluster-21897.58649|Cluster-21897.56073|Cluster-21897.45944	K07966|K07967|K07966|K07966|K07966|	| | | | |	|||||	B4GALT1|B4GALT2|B4GALT1|B4GALT1|B4GALT1|	http://www.genome.jp/kegg-bin/show_pathway?ko00514/K07967%09red/K07966%09red
Bacterial invasion of epithelial cells	KEGG PATHWAY	ko05100	14	150	0.373201	0.999984	Cluster-21897.41684|Cluster-21897.53283|Cluster-21897.55800|Cluster-21897.15582|Cluster-21897.28103|Cluster-21897.50171|Cluster-1428.0|Cluster-21897.53867|Cluster-21897.54157|Cluster-5142.0|Cluster-21897.54283|Cluster-21897.52515|Cluster-21897.64162|Cluster-21897.59268	K04707|K04513|K05760|K05692|K06279|K05692|K16938|K05692|K04707|K04513|K05692|K05719|K04393|K04646|	| | | | | | | | | | | | | |	||||||||||||||	CBL|RHOA|PXN|ACTB_G1|SHC1|ACTB_G1|SEPT3_9_12|ACTB_G1|CBL|RHOA|ACTB_G1|ITGB1|CDC42|CLTC|	http://www.genome.jp/kegg-bin/show_pathway?ko05100/K05719%09red/K04513%09red/K04646%09red/K16938%09red/K05692%09red/K04707%09red/K04393%09red/K05760%09red/K06279%09red
Prostate cancer	KEGG PATHWAY	ko05215	10	105	0.383216	0.999984	Cluster-21897.63946|Cluster-21897.63891|Cluster-21897.101925|Cluster-21897.63900|Cluster-21897.8150|Cluster-2235.0|Cluster-21897.57031|Cluster-21897.32994|Cluster-21897.55072|Cluster-4885.0	K06276|K02580|K02580|K02580|K05093|K04079|K09487|K04365|K09487|K04079|	| | | | | | | | | |	||||||||||	PDPK1|NFKB1|NFKB1|NFKB1|FGFR2|htpG, HSP90A|HSP90B, TRA1|BRAF|HSP90B, TRA1|htpG, HSP90A|	http://www.genome.jp/kegg-bin/show_pathway?ko05215/K09487%09red/K05093%09red/K06276%09red/K04079%09red/K02580%09red/K04365%09red
Phototransduction	KEGG PATHWAY	ko04744	3	26	0.383722	0.999984	Cluster-21897.95481|Cluster-21897.57191|Cluster-21897.42277	K02183|K04536|K02183|	| | |	|||	CALM|GNB1|CALM|	http://www.genome.jp/kegg-bin/show_pathway?ko04744/K04536%09red/K02183%09red
Fatty acid biosynthesis	KEGG PATHWAY	ko00061	6	60	0.391731	0.999984	Cluster-21897.52662|Cluster-21897.36893|Cluster-21897.43544|Cluster-21897.93604|Cluster-21192.0|Cluster-21897.49602	K15013|K11262|K11262|K01897|K01897|K15013|	| | | | | |	||||||	ACSBG|ACACA|ACACA|ACSL, fadD|ACSL, fadD|ACSBG|	http://www.genome.jp/kegg-bin/show_pathway?ko00061/K01897%09red/K15013%09red/K11262%09red
Pancreatic cancer	KEGG PATHWAY	ko05212	8	83	0.393862	0.999984	Cluster-21897.63891|Cluster-21897.67172|Cluster-2613.0|Cluster-21897.101925|Cluster-21897.63900|Cluster-21897.32994|Cluster-21897.27575|Cluster-21897.64162	K02580|K07834|K04482|K02580|K02580|K04365|K04501|K04393|	| | | | | | | |	||||||||	NFKB1|RALA|RAD51|NFKB1|NFKB1|BRAF|SMAD4|CDC42|	http://www.genome.jp/kegg-bin/show_pathway?ko05212/K04482%09red/K04501%09red/K04393%09red/K02580%09red/K04365%09red/K07834%09red
Proximal tubule bicarbonate reclamation	KEGG PATHWAY	ko04964	5	49	0.396628	0.999984	Cluster-21897.58707|Cluster-21897.29507|Cluster-21897.40254|Cluster-21897.34270|Cluster-21897.62241	K01425|K13577|K01596|K13577|K13577|	| | | | |	|||||	glsA, GLS|SLC25A10, DIC|E4.1.1.32, pckA, PEPCK|SLC25A10, DIC|SLC25A10, DIC|	http://www.genome.jp/kegg-bin/show_pathway?ko04964/K01596%09red/K13577%09red/K01425%09red
Insulin signaling pathway	KEGG PATHWAY	ko04910	34	388	0.399108	0.999984	Cluster-21897.64794|Cluster-21897.18580|Cluster-21897.28103|Cluster-21897.61490|Cluster-21897.36893|Cluster-21897.42277|Cluster-21897.27532|Cluster-21897.64114|Cluster-21897.4815|Cluster-21897.54157|Cluster-21897.70110|Cluster-21897.104846|Cluster-21897.52626|Cluster-21897.52908|Cluster-21897.27539|Cluster-21897.48405|Cluster-21897.79423|Cluster-21897.43544|Cluster-21897.51678|Cluster-21897.32994…	K07189|K04739|K06279|K04372|K11262|K02183|K07190|K04372|K04739|K04707|K00688|K06269|K06069|K04372|K07190|K04372|K04739|K11262|K04527|K04365|K04739|K06277|K01596|K06276|K00844|K04739|K00693|K04739|K04707|K02183|K07189|K04739|K07207|K02991|	| | | | | | | | | | | | | | | | | | | | | | | | | | | | | | | | | |	||||||||||||||||||||||||||||||||||	PPP1R3|PRKAR|SHC1|MKNK, MNK|ACACA|CALM|PHKA_B|MKNK, MNK|PRKAR|CBL|E2.4.1.1, glgP, PYG|PPP1C|PRKCI|MKNK, MNK|PHKA_B|MKNK, MNK|PRKAR|ACACA|INSR|BRAF|PRKAR|RAPGEF1, GRF2|E4.1.1.32, pckA, PEPCK|PDPK1|HK|PRKAR|GYS|PRKAR|CBL|CALM|PPP1R3|PRKAR|TSC2|RP-S6e, RPS6|	http://www.genome.jp/kegg-bin/show_pathway?ko04910/K04739%09red/K06276%09red/K11262%09red/K07207%09red/K04527%09red/K06269%09red/K00844%09red/K02991%09red/K00688%09red/K01596%09red/K06277%09red/K07189%09red/K04707%09red/K06279%09red/K04365%09red/K00693%09red/K04372%09red/K07190%09red/K06069%09red/K02183%09red
Transcriptional misregulation in cancer	KEGG PATHWAY	ko05202	20	224	0.405372	0.999984	Cluster-21897.55383|Cluster-21897.74206|Cluster-21897.8816|Cluster-21897.63891|Cluster-21897.18625|Cluster-21897.39312|Cluster-21897.101925|Cluster-21897.34379|Cluster-4078.0|Cluster-21897.63900|Cluster-21897.15418|Cluster-21897.45351|Cluster-21897.71998|Cluster-21897.12600|Cluster-21897.74205|Cluster-21897.66605|Cluster-21897.100077|Cluster-21897.49737|Cluster-21897.22474|Cluster-21897.56159	K00069|K00069|K06067|K02580|K08821|K15188|K02580|K08524|K12823|K02580|K11253|K14651|K08524|K00069|K00069|K11644|K11253|K00069|K11253|K11644|	| | | | | | | | | | | | | | | | | | | |	||||||||||||||||||||	HPGD|HPGD|HDAC1_2|NFKB1|CDK14, PFTK1|CCNT|NFKB1|NR2B1, RXRA|DDX5, DBP2|NFKB1|H3|TAF15, NPL3|NR2B1, RXRA|HPGD|HPGD|SIN3A|H3|HPGD|H3|SIN3A|	http://www.genome.jp/kegg-bin/show_pathway?ko05202/K14651%09red/K11253%09red/K00069%09red/K12823%09red/K06067%09red/K08524%09red/K11644%09red/K02580%09red/K08821%09red/K15188%09red
NOD-like receptor signaling pathway	KEGG PATHWAY	ko04621	7	73	0.412384	0.999984	Cluster-21897.63891|Cluster-21897.101925|Cluster-21897.63900|Cluster-2235.0|Cluster-21897.57031|Cluster-4885.0|Cluster-21897.55072	K02580|K02580|K02580|K04079|K09487|K04079|K09487|	| | | | | | |	|||||||	NFKB1|NFKB1|NFKB1|htpG, HSP90A|HSP90B, TRA1|htpG, HSP90A|HSP90B, TRA1|	http://www.genome.jp/kegg-bin/show_pathway?ko04621/K02580%09red/K09487%09red/K04079%09red
Hepatitis C	KEGG PATHWAY	ko05160	10	108	0.414658	0.999984	Cluster-21897.63946|Cluster-21897.62932|Cluster-21897.63891|Cluster-21897.101925|Cluster-21897.34379|Cluster-21897.63900|Cluster-21897.71998|Cluster-3789.0|Cluster-21897.32994|Cluster-21897.49372	K06276|K08860|K02580|K02580|K08524|K02580|K08524|K04382|K04365|K08860|	| | | | | | | | | |	||||||||||	PDPK1|EIF2AK3|NFKB1|NFKB1|NR2B1, RXRA|NFKB1|NR2B1, RXRA|PPP2C|BRAF|EIF2AK3|	http://www.genome.jp/kegg-bin/show_pathway?ko05160/K08860%09red/K04382%09red/K06276%09red/K08524%09red/K02580%09red/K04365%09red
Collecting duct acid secretion	KEGG PATHWAY	ko04966	6	62	0.419608	0.999984	Cluster-13786.0|Cluster-24405.0|Cluster-21897.55855|Cluster-21897.47983|Cluster-15556.0|Cluster-13815.0	K02145|K02147|K02145|K02154|K02147|K02145|	| | | | | |	||||||	ATPeV1A, ATP6A|ATPeV1B, ATP6B|ATPeV1A, ATP6A|ATPeV0A, ATP6N|ATPeV1B, ATP6B|ATPeV1A, ATP6A|	http://www.genome.jp/kegg-bin/show_pathway?ko04966/K02154%09red/K02145%09red/K02147%09red
Chronic myeloid leukemia	KEGG PATHWAY	ko05220	9	97	0.421733	0.999984	Cluster-21897.41684|Cluster-21897.8816|Cluster-21897.63891|Cluster-21897.28103|Cluster-21897.101925|Cluster-21897.63900|Cluster-21897.54157|Cluster-21897.32994|Cluster-21897.27575	K04707|K06067|K02580|K06279|K02580|K02580|K04707|K04365|K04501|	| | | | | | | | |	|||||||||	CBL|HDAC1_2|NFKB1|SHC1|NFKB1|NFKB1|CBL|BRAF|SMAD4|	http://www.genome.jp/kegg-bin/show_pathway?ko05220/K04501%09red/K06067%09red/K04707%09red/K02580%09red/K04365%09red/K06279%09red
Hippo signaling pathway	KEGG PATHWAY	ko04390	22	250	0.422507	0.999984	Cluster-21897.56569|Cluster-21897.67678|Cluster-21897.58210|Cluster-21897.50171|Cluster-21897.56422|Cluster-3789.0|Cluster-21897.27575|Cluster-21897.52626|Cluster-21897.78924|Cluster-21897.53376|Cluster-21897.104846|Cluster-21897.41797|Cluster-21897.15582|Cluster-2430.0|Cluster-21897.73020|Cluster-21897.58213|Cluster-21897.58212|Cluster-21897.64029|Cluster-21897.76526|Cluster-21897.37502|Cluster-…	K16197|K16175|K13578|K05692|K16197|K04382|K04501|K06069|K08731|K13578|K06269|K02085|K05692|K16197|K13578|K13578|K13578|K05706|K16796|K09448|K05692|K05692|	| | | | | | | | | | | | | | | | | | | | | |	||||||||||||||||||||||	YWHAB_Q_Z|SCRIB|BMPR1B, ALK6|ACTB_G1|YWHAB_Q_Z|PPP2C|SMAD4|PRKCI|BIRC5|BMPR1B, ALK6|PPP1C|APC|ACTB_G1|YWHAB_Q_Z|BMPR1B, ALK6|BMPR1B, ALK6|BMPR1B, ALK6|SNAI2, SLUG|SOX2|TEAD|ACTB_G1|ACTB_G1|	http://www.genome.jp/kegg-bin/show_pathway?ko04390/K09448%09red/K16197%09red/K08731%09red/K04501%09red/K16175%09red/K04382%09red/K05692%09red/K05706%09red/K02085%09red/K16796%09red/K13578%09red/K06269%09red/K06069%09red
D-Glutamine and D-glutamate metabolism	KEGG PATHWAY	ko00471	1	6	0.426734	0.999984	Cluster-21897.58707	K01425|	|	|	glsA, GLS|	http://www.genome.jp/kegg-bin/show_pathway?ko00471/K01425%09red
Monobactam biosynthesis	KEGG PATHWAY	ko00261	1	6	0.426734	0.999984	Cluster-21897.46945	K13811|	|	|	PAPSS|	http://www.genome.jp/kegg-bin/show_pathway?ko00261/K13811%09red
Notch signaling pathway	KEGG PATHWAY	ko04330	9	98	0.432831	0.999984	Cluster-21897.56697|Cluster-21897.8816|Cluster-21897.37102|Cluster-21897.37101|Cluster-21897.68850|Cluster-21897.68851|Cluster-21897.109328|Cluster-21897.32324|Cluster-21897.55745	K04505|K06067|K04505|K04505|K06052|K06052|K06062|K04505|K04505|	| | | | | | | | |	|||||||||	PSEN1, PS1|HDAC1_2|PSEN1, PS1|PSEN1, PS1|JAGGED|JAGGED|PCAF, KAT2, GCN5|PSEN1, PS1|PSEN1, PS1|	http://www.genome.jp/kegg-bin/show_pathway?ko04330/K06067%09red/K04505%09red/K06052%09red/K06062%09red
RIG-I-like receptor signaling pathway	KEGG PATHWAY	ko04622	6	64	0.447315	0.999984	Cluster-21897.77696|Cluster-21897.63891|Cluster-21897.101925|Cluster-21897.12654|Cluster-3191.0|Cluster-21897.63900	K08601|K02580|K02580|K09578|K09578|K02580|	| | | | | |	||||||	CYLD, USLP2|NFKB1|NFKB1|PIN1|PIN1|NFKB1|	http://www.genome.jp/kegg-bin/show_pathway?ko04622/K02580%09red/K08601%09red/K09578%09red
Toxoplasmosis	KEGG PATHWAY	ko05145	12	135	0.449421	0.999984	Cluster-21897.52515|Cluster-21897.63946|Cluster-21897.63891|Cluster-21897.59376|Cluster-21897.101925|Cluster-21897.70453|Cluster-21897.63900|Cluster-21897.25086|Cluster-21897.45773|Cluster-21897.54254|Cluster-21897.6619|Cluster-21897.87793	K05719|K06276|K02580|K03283|K02580|K03283|K02580|K03283|K04733|K08738|K09565|K05637|	| | | | | | | | | | | |	||||||||||||	ITGB1|PDPK1|NFKB1|HSPA1_8|NFKB1|HSPA1_8|NFKB1|HSPA1_8|IRAK4|CYC|PPIF|LAMA1_2|	http://www.genome.jp/kegg-bin/show_pathway?ko05145/K05719%09red/K04733%09red/K05637%09red/K08738%09red/K06276%09red/K09565%09red/K02580%09red/K03283%09red
alpha-Linolenic acid metabolism	KEGG PATHWAY	ko00592	4	41	0.453772	0.999984	Cluster-21897.64898|Cluster-21897.27824|Cluster-21897.82428|Cluster-13973.0	K00232|K00232|K00232|K07513|	| | | |	||||	E1.3.3.6, ACOX1, ACOX3|E1.3.3.6, ACOX1, ACOX3|E1.3.3.6, ACOX1, ACOX3|ACAA1|	http://www.genome.jp/kegg-bin/show_pathway?ko00592/K00232%09red/K07513%09red
Circadian rhythm - fly	KEGG PATHWAY	ko04711	5	53	0.45813	0.999984	Cluster-21897.75342|Cluster-21897.53543|Cluster-21897.75333|Cluster-21897.70361|Cluster-21897.71313	K02633|K12114|K02633|K02633|K02633|	| | | | |	|||||	PER|VRI|PER|PER|PER|	http://www.genome.jp/kegg-bin/show_pathway?ko04711/K02633%09red/K12114%09red
Thiamine metabolism	KEGG PATHWAY	ko00730	2	18	0.458508	0.999984	Cluster-23700.0|Cluster-21897.20566	K04487|K00949|	| |	||	iscS, NFS1|thiN, TPK1, THI80|	http://www.genome.jp/kegg-bin/show_pathway?ko00730/K04487%09red/K00949%09red
Purine metabolism	KEGG PATHWAY	ko00230	40	473	0.470512	0.999984	Cluster-21897.70860|Cluster-21897.89726|Cluster-21897.72551|Cluster-21897.80313|Cluster-21897.52867|Cluster-21897.52929|Cluster-23343.0|Cluster-21897.108650|Cluster-21897.23333|Cluster-15944.0|Cluster-21897.80678|Cluster-21897.62983|Cluster-21897.23329|Cluster-21897.42928|Cluster-21897.11763|Cluster-21897.101719|Cluster-21897.100186|Cluster-17618.0|Cluster-4940.0|Cluster-21897.46945|Cluster-21897…	K18437|K01487|K10807|K01081|K15779|K03014|K03015|K00106|K12323|K03010|K00939|K00088|K12323|K01081|K01081|K10807|K10808|K02685|K00873|K13811|K00764|K00764|K03013|K01490|K01490|K01490|K00948|K02320|K03010|K01490|K00106|K00940|K10807|K12323|K01477|K03014|K03006|K03010|K03006|K01939|	| | | | | | | | | | | | | | | | | | | | | | | | | | | | | | | | | | | | | | | |	||||||||||||||||||||||||||||||||||||||||	PDE8|E3.5.4.3, guaD|RRM1|E3.1.3.5|PGM2|RPB6, POLR2F|RPB7, POLR2G|XDH|ANPRA, NPR1|RPB2, POLR2B|adk, AK|guaB|ANPRA, NPR1|E3.1.3.5|E3.1.3.5|RRM1|RRM2|PRI2|PK, pyk|PAPSS|purF, PPAT|purF, PPAT|RPB5, POLR2E|AMPD|AMPD|AMPD|PRPS, prsA|POLA1|RPB2, POLR2B|AMPD|XDH|ndk, NME|RRM1|ANPRA, NPR1|alc, ALLC|RPB6, POLR2F|RPB1, POLR2A|RPB2, POLR2B|RPB1, POLR2A|purA, ADSS|	http://www.genome.jp/kegg-bin/show_pathway?ko00230/K00764%09red/K00088%09red/K03006%09red/K01939%09red/K00939%09red/K00873%09red/K12323%09red/K01081%09red/K01490%09red/K02685%09red/K02320%09red/K03014%09red/K00948%09red/K18437%09red/K03010%09red/K03013%09red/K00940%09red/K03015%09red/K15779%09red/K13811%09red/K01477%09red/K10808%09red/K00106%09red/K10807%09red/K01487%09red
Ras signaling pathway	KEGG PATHWAY	ko04014	22	257	0.470891	0.999984	Cluster-21897.53283|Cluster-22399.3|Cluster-21897.28103|Cluster-21897.57191|Cluster-21897.42277|Cluster-21897.51935|Cluster-21897.101925|Cluster-21897.66346|Cluster-21897.55870|Cluster-21897.51678|Cluster-21897.74299|Cluster-21897.67172|Cluster-21897.63900|Cluster-5142.0|Cluster-21897.34323|Cluster-21897.47880|Cluster-21897.64162|Cluster-21897.63891|Cluster-21897.95481|Cluster-21897.107330|Cluste…	K04513|K02677|K06279|K04536|K02183|K07941|K02580|K04353|K02678|K04527|K17633|K07834|K02580|K04513|K07888|K17635|K04393|K02580|K02183|K02677|K05093|K07888|	| | | | | | | | | | | | | | | | | | | | | |	||||||||||||||||||||||	RHOA|CPKC|SHC1|GNB1|CALM|ARF6|NFKB1|RAP1A|ETS, pnt|INSR|RASAL2|RALA|NFKB1|RHOA|RAB5B|RGL1, RGL|CDC42|NFKB1|CALM|CPKC|FGFR2|RAB5B|	http://www.genome.jp/kegg-bin/show_pathway?ko04014/K04353%09red/K07834%09red/K02678%09red/K04513%09red/K04527%09red/K05093%09red/K02677%09red/K07888%09red/K04393%09red/K06279%09red/K07941%09red/K04536%09red/K02580%09red/K17633%09red/K17635%09red/K02183%09red
Regulation of actin cytoskeleton	KEGG PATHWAY	ko04810	23	269	0.470958	0.999984	Cluster-21897.53283|Cluster-21897.21520|Cluster-21897.50171|Cluster-21897.104846|Cluster-21897.52515|Cluster-9823.0|Cluster-9823.2|Cluster-3374.0|Cluster-21897.41797|Cluster-21897.15582|Cluster-21897.38272|Cluster-21897.32994|Cluster-5142.0|Cluster-21897.67483|Cluster-21897.64162|Cluster-21897.67481|Cluster-21897.55800|Cluster-3712.0|Cluster-21897.56797|Cluster-4187.0|Cluster-21897.8150|Cluster-2…	K04513|K06270|K05692|K06269|K05719|K05767|K05767|K12757|K02085|K05692|K05746|K04365|K04513|K05746|K04393|K05746|K05760|K05699|K05768|K05699|K05093|K05692|K05692|	| | | | | | | | | | | | | | | | | | | | | | |	|||||||||||||||||||||||	RHOA|PPP1R12A, MYPT1|ACTB_G1|PPP1C|ITGB1|IQGAP2_3|IQGAP2_3|MYL12|APC|ACTB_G1|ENAH, MENA|BRAF|RHOA|ENAH, MENA|CDC42|ENAH, MENA|PXN|ACTN|GSN|ACTN|FGFR2|ACTB_G1|ACTB_G1|	http://www.genome.jp/kegg-bin/show_pathway?ko04810/K05699%09red/K05746%09red/K12757%09red/K05719%09red/K04513%09red/K05093%09red/K05692%09red/K02085%09red/K04393%09red/K05768%09red/K06270%09red/K05767%09red/K06269%09red/K05760%09red/K04365%09red
Focal adhesion	KEGG PATHWAY	ko04510	23	269	0.470958	0.999984	Cluster-21897.53283|Cluster-22399.3|Cluster-21897.28103|Cluster-21897.21520|Cluster-21897.50171|Cluster-21897.104846|Cluster-21897.52515|Cluster-3374.0|Cluster-21897.15582|Cluster-21897.66346|Cluster-21897.32994|Cluster-21897.36986|Cluster-21897.63946|Cluster-21897.26315|Cluster-5142.0|Cluster-21897.64162|Cluster-21897.55800|Cluster-3712.0|Cluster-4187.0|Cluster-21897.107330|Cluster-21897.53867|C…	K04513|K02677|K06279|K06270|K05692|K06269|K05719|K12757|K05692|K04353|K04365|K06277|K06276|K06236|K04513|K04393|K05760|K05699|K05699|K02677|K05692|K05692|K05637|	| | | | | | | | | | | | | | | | | | | | | | |	|||||||||||||||||||||||	RHOA|CPKC|SHC1|PPP1R12A, MYPT1|ACTB_G1|PPP1C|ITGB1|MYL12|ACTB_G1|RAP1A|BRAF|RAPGEF1, GRF2|PDPK1|COL1AS|RHOA|CDC42|PXN|ACTN|ACTN|CPKC|ACTB_G1|ACTB_G1|LAMA1_2|	http://www.genome.jp/kegg-bin/show_pathway?ko04510/K05699%09red/K04353%09red/K12757%09red/K05719%09red/K04513%09red/K02677%09red/K05692%09red/K05637%09red/K06276%09red/K06277%09red/K04393%09red/K06279%09red/K06270%09red/K06236%09red/K06269%09red/K05760%09red/K04365%09red
Cytosolic DNA-sensing pathway	KEGG PATHWAY	ko04623	6	66	0.474727	0.999984	Cluster-1592.0|Cluster-3802.0|Cluster-21897.63891|Cluster-21897.101925|Cluster-21897.63900|Cluster-21897.52929	K03014|K03013|K02580|K02580|K02580|K03014|	| | | | | |	||||||	RPB6, POLR2F|RPB5, POLR2E|NFKB1|NFKB1|NFKB1|RPB6, POLR2F|	http://www.genome.jp/kegg-bin/show_pathway?ko04623/K02580%09red/K03014%09red/K03013%09red
Renal cell carcinoma	KEGG PATHWAY	ko05211	11	126	0.477586	0.999984	Cluster-21897.36986|Cluster-21897.40290|Cluster-21897.40291|Cluster-21897.23403|Cluster-21897.86346|Cluster-21897.66346|Cluster-2399.0|Cluster-21897.32994|Cluster-21897.59752|Cluster-21897.64162|Cluster-21897.46407	K06277|K09592|K09592|K09097|K09097|K04353|K03868|K04365|K09097|K04393|K03873|	| | | | | | | | | | |	|||||||||||	RAPGEF1, GRF2|EGLN, HPH|EGLN, HPH|ARNT|ARNT|RAP1A|RBX1, ROC1|BRAF|ARNT|CDC42|TCEB2|	http://www.genome.jp/kegg-bin/show_pathway?ko05211/K04353%09red/K03873%09red/K03868%09red/K09097%09red/K06277%09red/K04393%09red/K09592%09red/K04365%09red
Peroxisome	KEGG PATHWAY	ko04146	23	270	0.477699	0.999984	Cluster-21897.110509|Cluster-21897.27824|Cluster-21897.40893|Cluster-21897.47454|Cluster-21897.108650|Cluster-21897.82428|Cluster-13973.0|Cluster-21897.57280|Cluster-21897.64898|Cluster-21897.93604|Cluster-21897.77353|Cluster-21897.96649|Cluster-21897.65053|Cluster-21897.52234|Cluster-21192.0|Cluster-21897.32505|Cluster-21897.22147|Cluster-21897.77635|Cluster-21897.87594|Cluster-21897.81785|Clust…	K11517|K00232|K05676|K13356|K00106|K00232|K07513|K12405|K00232|K01897|K05676|K08764|K13344|K13356|K01897|K11517|K13337|K04565|K00106|K08764|K12261|K04564|K13356|	| | | | | | | | | | | | | | | | | | | | | | |	|||||||||||||||||||||||	HAO|E1.3.3.6, ACOX1, ACOX3|ABCD2, ALDL1|FAR|XDH|E1.3.3.6, ACOX1, ACOX3|ACAA1|HSD17B4|E1.3.3.6, ACOX1, ACOX3|ACSL, fadD|ABCD2, ALDL1|SCP2, SCPX|PEX13|FAR|ACSL, fadD|HAO|PEX19|SOD1|XDH|SCP2, SCPX|HACL1|SOD2|FAR|	http://www.genome.jp/kegg-bin/show_pathway?ko04146/K13356%09red/K13337%09red/K12405%09red/K05676%09red/K11517%09red/K12261%09red/K08764%09red/K01897%09red/K04564%09red/K04565%09red/K00232%09red/K00106%09red/K07513%09red/K13344%09red
Tuberculosis	KEGG PATHWAY	ko05152	17	198	0.478057	0.999984	Cluster-21897.53283|Cluster-4989.0|Cluster-21897.42277|Cluster-21897.63891|Cluster-21897.67745|Cluster-21897.95481|Cluster-21897.101925|Cluster-21897.63900|Cluster-21897.58436|Cluster-21897.47983|Cluster-5142.0|Cluster-21897.34323|Cluster-21897.28613|Cluster-21897.45773|Cluster-9673.0|Cluster-21897.54254|Cluster-21897.55368	K04513|K08065|K02183|K02580|K08066|K02183|K02580|K02580|K07888|K02154|K04513|K07888|K00914|K04733|K08066|K08738|K01379|	| | | | | | | | | | | | | | | | |	|||||||||||||||||	RHOA|NFYB|CALM|NFKB1|NFYC|CALM|NFKB1|NFKB1|RAB5B|ATPeV0A, ATP6N|RHOA|RAB5B|PIK3C3, VPS34|IRAK4|NFYC|CYC|CTSD|	http://www.genome.jp/kegg-bin/show_pathway?ko05152/K04513%09red/K01379%09red/K04733%09red/K08066%09red/K08738%09red/K00914%09red/K07888%09red/K02580%09red/K02154%09red/K08065%09red/K02183%09red
Insulin resistance	KEGG PATHWAY	ko04931	17	198	0.478057	0.999984	Cluster-21897.64794|Cluster-21897.40254|Cluster-21897.63946|Cluster-21897.39650|Cluster-21897.63891|Cluster-21897.14849|Cluster-21897.9589|Cluster-21897.101925|Cluster-21897.63900|Cluster-21897.58628|Cluster-21897.78068|Cluster-21897.78071|Cluster-21897.52977|Cluster-21897.79608|Cluster-21897.51678|Cluster-21897.70110|Cluster-21897.104846	K07189|K01596|K06276|K08745|K02580|K18050|K00820|K02580|K02580|K07189|K09113|K09113|K08745|K00693|K04527|K00688|K06269|	| | | | | | | | | | | | | | | | |	|||||||||||||||||	PPP1R3|E4.1.1.32, pckA, PEPCK|PDPK1|SLC27A1_4, FATP1, FATP4|NFKB1|PRKCE|glmS, GFPT|NFKB1|NFKB1|PPP1R3|MLX|MLX|SLC27A1_4, FATP1, FATP4|GYS|INSR|E2.4.1.1, glgP, PYG|PPP1C|	http://www.genome.jp/kegg-bin/show_pathway?ko04931/K06276%09red/K04527%09red/K09113%09red/K18050%09red/K00688%09red/K01596%09red/K08745%09red/K07189%09red/K00820%09red/K02580%09red/K00693%09red/K06269%09red
Vibrio cholerae infection	KEGG PATHWAY	ko05110	14	163	0.486671	0.999984	Cluster-13786.0|Cluster-22399.3|Cluster-24405.0|Cluster-21897.15582|Cluster-21897.55855|Cluster-21897.7749|Cluster-21897.50171|Cluster-21897.107330|Cluster-21897.45693|Cluster-21897.53867|Cluster-21897.47983|Cluster-21897.54283|Cluster-15556.0|Cluster-13815.0	K02145|K02677|K02147|K05692|K02145|K10956|K05692|K02677|K10956|K05692|K02154|K05692|K02147|K02145|	| | | | | | | | | | | | | |	||||||||||||||	ATPeV1A, ATP6A|CPKC|ATPeV1B, ATP6B|ACTB_G1|ATPeV1A, ATP6A|SEC61A|ACTB_G1|CPKC|SEC61A|ACTB_G1|ATPeV0A, ATP6N|ACTB_G1|ATPeV1B, ATP6B|ATPeV1A, ATP6A|	http://www.genome.jp/kegg-bin/show_pathway?ko05110/K02677%09red/K10956%09red/K05692%09red/K02145%09red/K02147%09red/K02154%09red
Circadian rhythm	KEGG PATHWAY	ko04710	7	79	0.48821	0.999984	Cluster-21897.71313|Cluster-21897.75342|Cluster-2399.0|Cluster-21897.75333|Cluster-21897.67341|Cluster-21897.67340|Cluster-21897.70361	K02633|K02633|K03868|K02633|K02295|K02295|K02633|	| | | | | | |	|||||||	PER|PER|RBX1, ROC1|PER|CRY|CRY|PER|	http://www.genome.jp/kegg-bin/show_pathway?ko04710/K02633%09red/K03868%09red/K02295%09red
Phototransduction - fly	KEGG PATHWAY	ko04745	8	92	0.499612	0.999984	Cluster-22399.3|Cluster-21897.15582|Cluster-21897.95481|Cluster-21897.50171|Cluster-21897.107330|Cluster-21897.42277|Cluster-21897.53867|Cluster-21897.54283	K02677|K05692|K02183|K05692|K02677|K02183|K05692|K05692|	| | | | | | | |	||||||||	CPKC|ACTB_G1|CALM|ACTB_G1|CPKC|CALM|ACTB_G1|ACTB_G1|	http://www.genome.jp/kegg-bin/show_pathway?ko04745/K02677%09red/K05692%09red/K02183%09red
RNA polymerase	KEGG PATHWAY	ko03020	9	105	0.509528	0.999984	Cluster-1592.0|Cluster-3802.0|Cluster-21897.52929|Cluster-21897.9975|Cluster-3881.0|Cluster-23343.0|Cluster-21897.104225|Cluster-3316.0|Cluster-15944.0	K03014|K03013|K03014|K03006|K03010|K03015|K03010|K03006|K03010|	| | | | | | | | |	|||||||||	RPB6, POLR2F|RPB5, POLR2E|RPB6, POLR2F|RPB1, POLR2A|RPB2, POLR2B|RPB7, POLR2G|RPB2, POLR2B|RPB1, POLR2A|RPB2, POLR2B|	http://www.genome.jp/kegg-bin/show_pathway?ko03020/K03006%09red/K03014%09red/K03015%09red/K03010%09red/K03013%09red
MAPK signaling pathway - fly	KEGG PATHWAY	ko04013	18	215	0.515958	0.999984	Cluster-21897.73020|Cluster-21897.58213|Cluster-21897.58212|Cluster-21897.56569|Cluster-21897.65808|Cluster-21897.58210|Cluster-21897.90686|Cluster-21897.28103|Cluster-25061.0|Cluster-21897.107321|Cluster-21897.55870|Cluster-21897.53376|Cluster-21897.76644|Cluster-3789.0|Cluster-21897.77696|Cluster-21897.32994|Cluster-2430.0|Cluster-21897.56422	K13578|K13578|K13578|K16197|K04564|K13578|K05088|K06279|K06689|K06689|K02678|K13578|K04430|K04382|K08601|K04365|K16197|K16197|	| | | | | | | | | | | | | | | | | |	||||||||||||||||||	BMPR1B, ALK6|BMPR1B, ALK6|BMPR1B, ALK6|YWHAB_Q_Z|SOD2|BMPR1B, ALK6|ROS1|SHC1|UBE2D_E, UBC4, UBC5|UBE2D_E, UBC4, UBC5|ETS, pnt|BMPR1B, ALK6|MAP2K4, MKK4|PPP2C|CYLD, USLP2|BRAF|YWHAB_Q_Z|YWHAB_Q_Z|	http://www.genome.jp/kegg-bin/show_pathway?ko04013/K16197%09red/K05088%09red/K06689%09red/K04430%09red/K08601%09red/K04382%09red/K02678%09red/K04564%09red/K13578%09red/K06279%09red/K04365%09red
Pancreatic secretion	KEGG PATHWAY	ko04972	20	240	0.521029	0.999984	Cluster-21897.53283|Cluster-21897.3153|Cluster-21897.38596|Cluster-21897.43029|Cluster-21897.51865|Cluster-21897.55799|Cluster-22399.3|Cluster-21897.56876|Cluster-21897.59476|Cluster-21897.52560|Cluster-21897.107330|Cluster-21897.52914|Cluster-21897.66346|Cluster-21897.55057|Cluster-21897.55465|Cluster-5142.0|Cluster-21897.56271|Cluster-21897.78285|Cluster-21897.43939|Cluster-21897.52188	K04513|K01312|K05850|K01312|K05850|K01312|K02677|K14075|K12298|K05850|K02677|K05850|K04353|K14075|K12298|K04513|K01312|K01312|K14073|K14074|	| | | | | | | | | | | | | | | | | | | |	||||||||||||||||||||	RHOA|PRSS|ATP2B|PRSS|ATP2B|PRSS|CPKC|PNLIPRP2, PLRP2|CEL|ATP2B|CPKC|ATP2B|RAP1A|PNLIPRP2, PLRP2|CEL|RHOA|PRSS|PRSS|PNLIP, PL|PNLIPRP1, PLRP1|	http://www.genome.jp/kegg-bin/show_pathway?ko04972/K04353%09red/K04513%09red/K02677%09red/K12298%09red/K05850%09red/K14075%09red/K14074%09red/K14073%09red/K01312%09red
Fructose and mannose metabolism	KEGG PATHWAY	ko00051	12	143	0.524353	0.999984	Cluster-15966.1|Cluster-21897.72648|Cluster-21897.98094|Cluster-21897.54693|Cluster-18321.2|Cluster-21897.35324|Cluster-21897.29377|Cluster-21897.66810|Cluster-21897.51513|Cluster-21897.44529|Cluster-21897.44527|Cluster-15548.0	K00008|K00844|K00011|K00966|K00850|K00011|K00011|K19029|K19029|K01711|K01711|K01803|	| | | | | | | | | | | |	||||||||||||	SORD, gutB|HK|E1.1.1.21, AKR1|GMPP|pfkA, PFK|E1.1.1.21, AKR1|E1.1.1.21, AKR1|PFKFB2|PFKFB2|gmd, GMDS|gmd, GMDS|TPI, tpiA|	http://www.genome.jp/kegg-bin/show_pathway?ko00051/K00966%09red/K00850%09red/K19029%09red/K00844%09red/K01803%09red/K00008%09red/K01711%09red/K00011%09red
beta-Alanine metabolism	KEGG PATHWAY	ko00410	8	95	0.533757	0.999984	Cluster-21897.38785|Cluster-21897.37118|Cluster-21897.55814|Cluster-21897.54411|Cluster-21897.61898|Cluster-21897.48045|Cluster-21897.45938|Cluster-20140.0	K00797|K00128|K00128|K00207|K12259|K12259|K00128|K00128|	| | | | | | | |	||||||||	speE, SRM|E1.2.1.3|E1.2.1.3|DPYD|SMOX, PAO5|SMOX, PAO5|E1.2.1.3|E1.2.1.3|	http://www.genome.jp/kegg-bin/show_pathway?ko00410/K00128%09red/K00797%09red/K00207%09red/K12259%09red
Choline metabolism in cancer	KEGG PATHWAY	ko05231	15	181	0.536026	0.999984	Cluster-21897.12132|Cluster-21897.63946|Cluster-24856.1|Cluster-24856.0|Cluster-21897.15222|Cluster-21897.103503|Cluster-21897.75008|Cluster-21897.107330|Cluster-21897.36029|Cluster-21897.70717|Cluster-22399.3|Cluster-21897.81217|Cluster-21897.85436|Cluster-21897.34242|Cluster-21897.103465	K00968|K06276|K08202|K08202|K08199|K00901|K07207|K02677|K08200|K00968|K02677|K01080|K01080|K01080|K15377|	| | | | | | | | | | | | | | |	|||||||||||||||	PCYT1|PDPK1|SLC22A4_5, OCTN|SLC22A4_5, OCTN|SLC22A2, OCT2|dgkA, DGK|TSC2|CPKC|SLC22A3, OCT3|PCYT1|CPKC|PPAP2|PPAP2|PPAP2|SLC44A2_4_5|	http://www.genome.jp/kegg-bin/show_pathway?ko05231/K08199%09red/K02677%09red/K00968%09red/K08200%09red/K08202%09red/K06276%09red/K15377%09red/K00901%09red/K01080%09red/K07207%09red
Arrhythmogenic right ventricular cardiomyopathy (ARVC)	KEGG PATHWAY	ko05412	7	83	0.537141	0.999984	Cluster-3712.0|Cluster-21897.15582|Cluster-4187.0|Cluster-21897.50171|Cluster-21897.53867|Cluster-21897.54283|Cluster-21897.52515	K05699|K05692|K05699|K05692|K05692|K05692|K05719|	| | | | | | |	|||||||	ACTN|ACTB_G1|ACTN|ACTB_G1|ACTB_G1|ACTB_G1|ITGB1|	http://www.genome.jp/kegg-bin/show_pathway?ko05412/K05699%09red/K05692%09red/K05719%09red
FoxO signaling pathway	KEGG PATHWAY	ko04068	17	206	0.54017	0.999984	Cluster-21897.105583|Cluster-21897.70342|Cluster-21897.40254|Cluster-21897.63946|Cluster-21897.36147|Cluster-21366.0|Cluster-21897.77671|Cluster-21897.50161|Cluster-21897.98667|Cluster-21897.65808|Cluster-12115.0|Cluster-21897.42104|Cluster-21897.51678|Cluster-21897.8383|Cluster-21897.32994|Cluster-21897.27575|Cluster-21897.44892	K15010|K11434|K01596|K06276|K11434|K06631|K15464|K15464|K15010|K04564|K06631|K11434|K04527|K05868|K04365|K04501|K10305|	| | | | | | | | | | | | | | | | |	|||||||||||||||||	HOMER|PRMT1|E4.1.1.32, pckA, PEPCK|PDPK1|PRMT1|PLK1|BNIP3|BNIP3|HOMER|SOD2|PLK1|PRMT1|INSR|CCNB|BRAF|SMAD4|FBXO25_32|	http://www.genome.jp/kegg-bin/show_pathway?ko04068/K11434%09red/K05868%09red/K04527%09red/K10305%09red/K04501%09red/K01596%09red/K15010%09red/K04564%09red/K15464%09red/K06276%09red/K04365%09red/K06631%09red
Shigellosis	KEGG PATHWAY	ko05131	9	108	0.541459	0.999984	Cluster-21897.15582|Cluster-21897.101925|Cluster-21897.50171|Cluster-21897.63900|Cluster-21897.63891|Cluster-21897.53867|Cluster-21897.54283|Cluster-21897.52515|Cluster-21897.64162	K05692|K02580|K05692|K02580|K02580|K05692|K05692|K05719|K04393|	| | | | | | | | |	|||||||||	ACTB_G1|NFKB1|ACTB_G1|NFKB1|NFKB1|ACTB_G1|ACTB_G1|ITGB1|CDC42|	http://www.genome.jp/kegg-bin/show_pathway?ko05131/K02580%09red/K05692%09red/K04393%09red/K05719%09red
Hepatitis B	KEGG PATHWAY	ko05161	12	145	0.542636	0.999984	Cluster-21897.78924|Cluster-21897.56569|Cluster-21897.56422|Cluster-22399.3|Cluster-21897.63891|Cluster-21897.101925|Cluster-21897.107330|Cluster-21897.63900|Cluster-21897.76644|Cluster-21897.27575|Cluster-2430.0|Cluster-21897.54254	K08731|K16197|K16197|K02677|K02580|K02580|K02677|K02580|K04430|K04501|K16197|K08738|	| | | | | | | | | | | |	||||||||||||	BIRC5|YWHAB_Q_Z|YWHAB_Q_Z|CPKC|NFKB1|NFKB1|CPKC|NFKB1|MAP2K4, MKK4|SMAD4|YWHAB_Q_Z|CYC|	http://www.genome.jp/kegg-bin/show_pathway?ko05161/K16197%09red/K08731%09red/K04430%09red/K04501%09red/K02677%09red/K08738%09red/K02580%09red
Citrate cycle (TCA cycle)	KEGG PATHWAY	ko00020	10	121	0.548415	0.999984	Cluster-21897.41198|Cluster-21897.47409|Cluster-21897.40254|Cluster-21897.65240|Cluster-21897.50165|Cluster-21897.50164|Cluster-21897.46242|Cluster-21897.57704|Cluster-21897.69339|Cluster-21897.57699	K00382|K00164|K01596|K01681|K01958|K01958|K01681|K00030|K00030|K00030|	| | | | | | | | | |	||||||||||	DLD, lpd, pdhD|OGDH, sucA|E4.1.1.32, pckA, PEPCK|ACO, acnA|PC, pyc|PC, pyc|ACO, acnA|IDH3|IDH3|IDH3|	http://www.genome.jp/kegg-bin/show_pathway?ko00020/K01958%09red/K00164%09red/K01681%09red/K01596%09red/K00382%09red/K00030%09red
Viral myocarditis	KEGG PATHWAY	ko05416	6	72	0.554126	0.999984	Cluster-21897.15582|Cluster-21897.50171|Cluster-21897.21110|Cluster-21897.53867|Cluster-21897.54283|Cluster-21897.54254	K05692|K05692|K17751|K05692|K05692|K08738|	| | | | | |	||||||	ACTB_G1|ACTB_G1|MYH6_7|ACTB_G1|ACTB_G1|CYC|	http://www.genome.jp/kegg-bin/show_pathway?ko05416/K05692%09red/K08738%09red/K17751%09red
Glioma	KEGG PATHWAY	ko05214	6	72	0.554126	0.999984	Cluster-22399.3|Cluster-21897.28103|Cluster-21897.95481|Cluster-21897.107330|Cluster-21897.42277|Cluster-21897.32994	K02677|K06279|K02183|K02677|K02183|K04365|	| | | | | |	||||||	CPKC|SHC1|CALM|CPKC|CALM|BRAF|	http://www.genome.jp/kegg-bin/show_pathway?ko05214/K02677%09red/K04365%09red/K06279%09red/K02183%09red
Rap1 signaling pathway	KEGG PATHWAY	ko04015	22	270	0.559173	0.999984	Cluster-21897.53283|Cluster-22399.3|Cluster-21897.50766|Cluster-21897.50171|Cluster-21897.42277|Cluster-21897.52626|Cluster-21897.52515|Cluster-21897.15582|Cluster-21897.66346|Cluster-21897.51678|Cluster-21897.32994|Cluster-21897.36986|Cluster-21897.16850|Cluster-21897.84669|Cluster-21897.67172|Cluster-5142.0|Cluster-21897.64162|Cluster-21897.95481|Cluster-21897.107330|Cluster-21897.8150|Cluster-…	K04513|K02677|K06082|K05692|K02183|K06069|K05719|K05692|K04353|K04527|K04365|K06277|K17702|K17700|K07834|K04513|K04393|K02183|K02677|K05093|K05692|K05692|	| | | | | | | | | | | | | | | | | | | | | |	||||||||||||||||||||||	RHOA|CPKC|FARP2, FRG|ACTB_G1|CALM|PRKCI|ITGB1|ACTB_G1|RAP1A|INSR|BRAF|RAPGEF1, GRF2|SIPA1L2, SPAL2|RAP1GAP, RAPGAP|RALA|RHOA|CDC42|CALM|CPKC|FGFR2|ACTB_G1|ACTB_G1|	http://www.genome.jp/kegg-bin/show_pathway?ko04015/K04353%09red/K04365%09red/K07834%09red/K04513%09red/K04527%09red/K05093%09red/K02677%09red/K05692%09red/K06277%09red/K04393%09red/K17702%09red/K17700%09red/K06082%09red/K05719%09red/K06069%09red/K02183%09red
Leishmaniasis	KEGG PATHWAY	ko05140	5	60	0.560503	0.999984	Cluster-21897.63891|Cluster-21897.45773|Cluster-21897.101925|Cluster-21897.52515|Cluster-21897.63900	K02580|K04733|K02580|K05719|K02580|	| | | | |	|||||	NFKB1|IRAK4|NFKB1|ITGB1|NFKB1|	http://www.genome.jp/kegg-bin/show_pathway?ko05140/K02580%09red/K04733%09red/K05719%09red
Apoptosis - fly	KEGG PATHWAY	ko04214	14	172	0.563081	0.999984	Cluster-21897.100904|Cluster-21897.49372|Cluster-21897.46966|Cluster-21897.62932|Cluster-21897.94783|Cluster-21897.57974|Cluster-21897.61915|Cluster-21897.88484|Cluster-21897.12666|Cluster-21897.43907|Cluster-21897.54254|Cluster-21897.32994|Cluster-21897.95810|Cluster-21897.68816	K14034|K08860|K03386|K08860|K14034|K05770|K03262|K10586|K08669|K17065|K08738|K04365|K03386|K03386|	| | | | | | | | | | | | | |	||||||||||||||	NR1H1, EcR|EIF2AK3|E1.11.1.15, PRDX, ahpC|EIF2AK3|NR1H1, EcR|BZRP|EIF5|BIRC6, BRUCE|HTRA2, PRSS25|DNM1L|CYC|BRAF|E1.11.1.15, PRDX, ahpC|E1.11.1.15, PRDX, ahpC|	http://www.genome.jp/kegg-bin/show_pathway?ko04214/K08860%09red/K10586%09red/K08669%09red/K14034%09red/K08738%09red/K03386%09red/K03262%09red/K17065%09red/K05770%09red/K04365%09red
TGF-beta signaling pathway	KEGG PATHWAY	ko04350	10	124	0.57776	0.999984	Cluster-21897.53283|Cluster-21897.73020|Cluster-21897.58213|Cluster-21897.58212|Cluster-21897.58210|Cluster-21897.53376|Cluster-2399.0|Cluster-5142.0|Cluster-3789.0|Cluster-21897.27575	K04513|K13578|K13578|K13578|K13578|K13578|K03868|K04513|K04382|K04501|	| | | | | | | | | |	||||||||||	RHOA|BMPR1B, ALK6|BMPR1B, ALK6|BMPR1B, ALK6|BMPR1B, ALK6|BMPR1B, ALK6|RBX1, ROC1|RHOA|PPP2C|SMAD4|	http://www.genome.jp/kegg-bin/show_pathway?ko04350/K04382%09red/K04501%09red/K03868%09red/K04513%09red/K13578%09red
Vitamin B6 metabolism	KEGG PATHWAY	ko00750	2	23	0.579422	0.999984	Cluster-21897.19759|Cluster-21897.15131	K00275|K00275|	| |	||	pdxH, PNPO|pdxH, PNPO|	http://www.genome.jp/kegg-bin/show_pathway?ko00750/K00275%09red
Pentose phosphate pathway	KEGG PATHWAY	ko00030	9	112	0.582737	0.999984	Cluster-21897.48272|Cluster-15530.1|Cluster-21897.42537|Cluster-18321.2|Cluster-21897.52867|Cluster-21897.55032|Cluster-21897.30807|Cluster-21897.54436|Cluster-21897.23054	K01053|K00033|K01053|K00850|K15779|K00948|K00033|K01053|K01053|	| | | | | | | | |	|||||||||	E3.1.1.17, gnl, RGN|PGD, gnd, gntZ|E3.1.1.17, gnl, RGN|pfkA, PFK|PGM2|PRPS, prsA|PGD, gnd, gntZ|E3.1.1.17, gnl, RGN|E3.1.1.17, gnl, RGN|	http://www.genome.jp/kegg-bin/show_pathway?ko00030/K01053%09red/K15779%09red/K00948%09red/K00850%09red/K00033%09red
Protein digestion and absorption	KEGG PATHWAY	ko04974	13	162	0.583148	0.999984	Cluster-21897.3153|Cluster-21897.55554|Cluster-21897.43029|Cluster-21897.55799|Cluster-21897.26315|Cluster-21897.59659|Cluster-21897.54631|Cluster-21897.55542|Cluster-21897.56127|Cluster-21897.95581|Cluster-21897.56271|Cluster-21897.78285|Cluster-21897.104095	K01312|K14210|K01312|K01312|K06236|K14206|K14210|K14210|K14210|K08187|K01312|K01312|K08606|	| | | | | | | | | | | | |	|||||||||||||	PRSS|SLC3A1, RBAT|PRSS|PRSS|COL1AS|SLC15A1, PEPT1|SLC3A1, RBAT|SLC3A1, RBAT|SLC3A1, RBAT|SLC16A10|PRSS|PRSS|MEP1B|	http://www.genome.jp/kegg-bin/show_pathway?ko04974/K08187%09red/K14206%09red/K08606%09red/K14210%09red/K06236%09red/K01312%09red
Primary bile acid biosynthesis	KEGG PATHWAY	ko00120	3	37	0.598626	0.999984	Cluster-21897.81785|Cluster-21897.96649|Cluster-21897.57280	K08764|K08764|K12405|	| | |	|||	SCP2, SCPX|SCP2, SCPX|HSD17B4|	http://www.genome.jp/kegg-bin/show_pathway?ko00120/K12405%09red/K08764%09red
Colorectal cancer	KEGG PATHWAY	ko05210	8	101	0.599118	0.999984	Cluster-21897.53283|Cluster-21897.41797|Cluster-21897.78924|Cluster-5142.0|Cluster-22492.0|Cluster-21897.32994|Cluster-21897.27575|Cluster-21897.54254	K04513|K02085|K08731|K04513|K08735|K04365|K04501|K08738|	| | | | | | | |	||||||||	RHOA|APC|BIRC5|RHOA|MSH2|BRAF|SMAD4|CYC|	http://www.genome.jp/kegg-bin/show_pathway?ko05210/K08735%09red/K08731%09red/K04513%09red/K04501%09red/K08738%09red/K02085%09red/K04365%09red
AMPK signaling pathway	KEGG PATHWAY	ko04152	21	264	0.601095	0.999984	Cluster-21897.57502|Cluster-18321.2|Cluster-21897.40254|Cluster-21897.63946|Cluster-21897.61494|Cluster-21897.66114|Cluster-21897.36893|Cluster-21897.43544|Cluster-21897.61685|Cluster-21897.103206|Cluster-21897.110669|Cluster-21897.66810|Cluster-4729.0|Cluster-21897.51513|Cluster-21897.79608|Cluster-3789.0|Cluster-21897.103575|Cluster-21897.14506|Cluster-21897.21221|Cluster-21897.51678|Cluster-21…	K07881|K00850|K01596|K06276|K07881|K00507|K11262|K11262|K00507|K08271|K00507|K19029|K03234|K19029|K00693|K04382|K03234|K03234|K11584|K04527|K07207|	| | | | | | | | | | | | | | | | | | | | |	|||||||||||||||||||||	RAB14|pfkA, PFK|E4.1.1.32, pckA, PEPCK|PDPK1|RAB14|SCD, desC|ACACA|ACACA|SCD, desC|STRADA, LYK5|SCD, desC|PFKFB2|EEF2|PFKFB2|GYS|PPP2C|EEF2|EEF2|PPP2R5|INSR|TSC2|	http://www.genome.jp/kegg-bin/show_pathway?ko04152/K06276%09red/K11262%09red/K00850%09red/K19029%09red/K04527%09red/K04382%09red/K07207%09red/K08271%09red/K01596%09red/K00693%09red/K07881%09red/K11584%09red/K00507%09red/K03234%09red
Glucagon signaling pathway	KEGG PATHWAY	ko04922	16	202	0.603422	0.999984	Cluster-21897.70342|Cluster-21897.71140|Cluster-21897.36147|Cluster-21897.95481|Cluster-21897.70110|Cluster-21897.36893|Cluster-21897.43544|Cluster-21897.42277|Cluster-21897.27532|Cluster-16448.0|Cluster-21897.42104|Cluster-21897.79608|Cluster-21897.40254|Cluster-4940.0|Cluster-21897.27539|Cluster-21897.30884	K11434|K00016|K11434|K02183|K00688|K11262|K11262|K02183|K07190|K01834|K11434|K00693|K01596|K00873|K07190|K00016|	| | | | | | | | | | | | | | | |	||||||||||||||||	PRMT1|LDH, ldh|PRMT1|CALM|E2.4.1.1, glgP, PYG|ACACA|ACACA|CALM|PHKA_B|PGAM, gpmA|PRMT1|GYS|E4.1.1.32, pckA, PEPCK|PK, pyk|PHKA_B|LDH, ldh|	http://www.genome.jp/kegg-bin/show_pathway?ko04922/K11434%09red/K01834%09red/K01596%09red/K00688%09red/K00873%09red/K00693%09red/K11262%09red/K07190%09red/K00016%09red/K02183%09red
Pathways in cancer	KEGG PATHWAY	ko05200	36	451	0.60692	0.999984	Cluster-21897.53283|Cluster-22399.3|Cluster-21897.23403|Cluster-21897.57191|Cluster-21897.71998|Cluster-2399.0|Cluster-21897.54157|Cluster-21897.57031|Cluster-21897.27575|Cluster-21897.54254|Cluster-21897.40290|Cluster-21897.41797|Cluster-2613.0|Cluster-21897.101925|Cluster-21897.52515|Cluster-21897.46407|Cluster-21897.32994|Cluster-21897.59752|Cluster-21897.67172|Cluster-21897.63900|Cluster-2189…	K04513|K02677|K09097|K04536|K08524|K03868|K04707|K09487|K04501|K08738|K09592|K02085|K04482|K02580|K05719|K03873|K04365|K09097|K07834|K02580|K08731|K09097|K04513|K08735|K09487|K04079|K04393|K09592|K04707|K06067|K02580|K08524|K02677|K05093|K04079|K05637|	| | | | | | | | | | | | | | | | | | | | | | | | | | | | | | | | | | | |	||||||||||||||||||||||||||||||||||||	RHOA|CPKC|ARNT|GNB1|NR2B1, RXRA|RBX1, ROC1|CBL|HSP90B, TRA1|SMAD4|CYC|EGLN, HPH|APC|RAD51|NFKB1|ITGB1|TCEB2|BRAF|ARNT|RALA|NFKB1|BIRC5|ARNT|RHOA|MSH2|HSP90B, TRA1|htpG, HSP90A|CDC42|EGLN, HPH|CBL|HDAC1_2|NFKB1|NR2B1, RXRA|CPKC|FGFR2|htpG, HSP90A|LAMA1_2|	http://www.genome.jp/kegg-bin/show_pathway?ko05200/K04513%09red/K02677%09red/K06067%09red/K04393%09red/K08524%09red/K09592%09red/K08735%09red/K09487%09red/K03868%09red/K04482%09red/K09097%09red/K05637%09red/K08738%09red/K04707%09red/K04536%09red/K07834%09red/K04501%09red/K02085%09red/K08731%09red/K05719%09red/K03873%09red/K05093%09red/K04079%09red/K02580%09red/K04365%09red
Aldosterone-regulated sodium reabsorption	KEGG PATHWAY	ko04960	4	51	0.61402	0.999984	Cluster-21897.51678|Cluster-22399.3|Cluster-21897.63946|Cluster-21897.107330	K04527|K02677|K06276|K02677|	| | | |	||||	INSR|CPKC|PDPK1|CPKC|	http://www.genome.jp/kegg-bin/show_pathway?ko04960/K06276%09red/K02677%09red/K04527%09red
Lysine biosynthesis	KEGG PATHWAY	ko00300	1	11	0.614763	0.999984	Cluster-21897.758	K00825|	|	|	AADAT, KAT2|	http://www.genome.jp/kegg-bin/show_pathway?ko00300/K00825%09red
Mucin type O-Glycan biosynthesis	KEGG PATHWAY	ko00512	3	38	0.615607	0.999984	Cluster-21897.72750|Cluster-21897.31395|Cluster-21897.78112	K00710|K00710|K00710|	| | |	|||	GALNT|GALNT|GALNT|	http://www.genome.jp/kegg-bin/show_pathway?ko00512/K00710%09red
GABAergic synapse	KEGG PATHWAY	ko04727	6	77	0.615772	0.999984	Cluster-22399.3|Cluster-21897.57191|Cluster-21897.92292|Cluster-21897.107330|Cluster-3415.0|Cluster-21897.58707	K02677|K04536|K06027|K02677|K06027|K01425|	| | | | | |	||||||	CPKC|GNB1|NSF|CPKC|NSF|glsA, GLS|	http://www.genome.jp/kegg-bin/show_pathway?ko04727/K02677%09red/K01425%09red/K06027%09red/K04536%09red
Tight junction	KEGG PATHWAY	ko04530	19	242	0.620747	0.999984	Cluster-21897.53283|Cluster-3374.0|Cluster-22399.3|Cluster-21897.52626|Cluster-21897.15582|Cluster-21897.14849|Cluster-4187.0|Cluster-21897.107330|Cluster-21897.50171|Cluster-21897.104131|Cluster-21897.21110|Cluster-21897.53867|Cluster-21897.64266|Cluster-5142.0|Cluster-3789.0|Cluster-21897.54283|Cluster-21897.97724|Cluster-3712.0|Cluster-21897.64162	K04513|K12757|K02677|K06069|K05692|K18050|K05699|K02677|K05692|K10352|K17751|K05692|K06107|K04513|K04382|K05692|K10352|K05699|K04393|	| | | | | | | | | | | | | | | | | | |	|||||||||||||||||||	RHOA|MYL12|CPKC|PRKCI|ACTB_G1|PRKCE|ACTN|CPKC|ACTB_G1|MYH|MYH6_7|ACTB_G1|EPB41, 4.1R|RHOA|PPP2C|ACTB_G1|MYH|ACTN|CDC42|	http://www.genome.jp/kegg-bin/show_pathway?ko04530/K05699%09red/K12757%09red/K04513%09red/K02677%09red/K04382%09red/K05692%09red/K17751%09red/K06107%09red/K10352%09red/K18050%09red/K04393%09red/K06069%09red
Caffeine metabolism	KEGG PATHWAY	ko00232	2	25	0.621908	0.999984	Cluster-21897.108650|Cluster-21897.87594	K00106|K00106|	| |	||	XDH|XDH|	http://www.genome.jp/kegg-bin/show_pathway?ko00232/K00106%09red
Platelet activation	KEGG PATHWAY	ko04611	15	192	0.622475	0.999984	Cluster-21897.53283|Cluster-21897.65986|Cluster-3374.0|Cluster-21897.15582|Cluster-2556.0|Cluster-21897.21520|Cluster-21897.50171|Cluster-21897.26315|Cluster-21897.66346|Cluster-21897.53867|Cluster-5142.0|Cluster-21897.54283|Cluster-21897.104846|Cluster-21897.52626|Cluster-21897.52515	K04513|K07376|K12757|K05692|K07376|K06270|K05692|K06236|K04353|K05692|K04513|K05692|K06269|K06069|K05719|	| | | | | | | | | | | | | | |	|||||||||||||||	RHOA|PRKG1|MYL12|ACTB_G1|PRKG1|PPP1R12A, MYPT1|ACTB_G1|COL1AS|RAP1A|ACTB_G1|RHOA|ACTB_G1|PPP1C|PRKCI|ITGB1|	http://www.genome.jp/kegg-bin/show_pathway?ko04611/K04353%09red/K12757%09red/K05719%09red/K04513%09red/K06236%09red/K05692%09red/K07376%09red/K06270%09red/K06269%09red/K06069%09red
Adipocytokine signaling pathway	KEGG PATHWAY	ko04920	10	129	0.624695	0.999984	Cluster-21897.40254|Cluster-21897.63891|Cluster-21897.101925|Cluster-21897.34379|Cluster-21897.63900|Cluster-21897.71998|Cluster-21192.0|Cluster-21897.49602|Cluster-21897.52662|Cluster-21897.93604	K01596|K02580|K02580|K08524|K02580|K08524|K01897|K15013|K15013|K01897|	| | | | | | | | | |	||||||||||	E4.1.1.32, pckA, PEPCK|NFKB1|NFKB1|NR2B1, RXRA|NFKB1|NR2B1, RXRA|ACSL, fadD|ACSBG|ACSBG|ACSL, fadD|	http://www.genome.jp/kegg-bin/show_pathway?ko04920/K02580%09red/K01596%09red/K15013%09red/K08524%09red/K01897%09red
Toll-like receptor signaling pathway	KEGG PATHWAY	ko04620	6	78	0.62751	0.999984	Cluster-21897.63891|Cluster-21897.101925|Cluster-21897.63900|Cluster-21897.76644|Cluster-21897.45773|Cluster-21897.50945	K02580|K02580|K02580|K04430|K04733|K01371|	| | | | | |	||||||	NFKB1|NFKB1|NFKB1|MAP2K4, MKK4|IRAK4|CTSK|	http://www.genome.jp/kegg-bin/show_pathway?ko04620/K02580%09red/K04733%09red/K04430%09red/K01371%09red
Cocaine addiction	KEGG PATHWAY	ko05030	4	52	0.628364	0.999984	Cluster-21897.63891|Cluster-21897.101925|Cluster-21897.34743|Cluster-21897.63900	K02580|K02580|K01593|K02580|	| | | |	||||	NFKB1|NFKB1|DDC|NFKB1|	http://www.genome.jp/kegg-bin/show_pathway?ko05030/K02580%09red/K01593%09red
AGE-RAGE signaling pathway in diabetic complications	KEGG PATHWAY	ko04933	9	117	0.63179	0.999984	Cluster-22399.3|Cluster-21897.26315|Cluster-21897.14849|Cluster-21897.101925|Cluster-21897.107330|Cluster-21897.63900|Cluster-21897.63891|Cluster-21897.27575|Cluster-21897.64162	K02677|K06236|K18050|K02580|K02677|K02580|K02580|K04501|K04393|	| | | | | | | | |	|||||||||	CPKC|COL1AS|PRKCE|NFKB1|CPKC|NFKB1|NFKB1|SMAD4|CDC42|	http://www.genome.jp/kegg-bin/show_pathway?ko04933/K04501%09red/K02677%09red/K18050%09red/K04393%09red/K02580%09red/K06236%09red
MicroRNAs in cancer	KEGG PATHWAY	ko05206	20	257	0.636803	0.999984	Cluster-21897.53283|Cluster-21897.14849|Cluster-16597.0|Cluster-21897.41797|Cluster-22399.3|Cluster-21897.63891|Cluster-21897.28103|Cluster-21897.58977|Cluster-21897.101925|Cluster-21897.107330|Cluster-21897.63900|Cluster-21897.37634|Cluster-21897.94254|Cluster-21897.30772|Cluster-21897.96192|Cluster-5142.0|Cluster-21897.39500|Cluster-21897.58707|Cluster-21897.45435|Cluster-21897.47836	K04513|K18050|K05867|K02085|K02677|K02580|K06279|K08670|K02580|K02677|K02580|K05665|K05658|K06645|K12035|K04513|K05867|K01425|K17391|K05658|	| | | | | | | | | | | | | | | | | | | |	||||||||||||||||||||	RHOA|PRKCE|CDC25C|APC|CPKC|NFKB1|SHC1|ST14, PRSS14|NFKB1|CPKC|NFKB1|ABCC1|ABCB1|CDC25A|TRIM71|RHOA|CDC25C|glsA, GLS|IGF2BP1|ABCB1|	http://www.genome.jp/kegg-bin/show_pathway?ko05206/K12035%09red/K08670%09red/K04513%09red/K05867%09red/K06645%09red/K02085%09red/K18050%09red/K05658%09red/K17391%09red/K02677%09red/K02580%09red/K01425%09red/K05665%09red/K06279%09red
TNF signaling pathway	KEGG PATHWAY	ko04668	9	118	0.641219	0.999984	Cluster-21897.63891|Cluster-21897.43907|Cluster-21897.57937|Cluster-21897.62711|Cluster-21897.101925|Cluster-21897.63900|Cluster-21897.51842|Cluster-21897.76644|Cluster-21897.50521	K02580|K17065|K07763|K09558|K02580|K02580|K07763|K04430|K07763|	| | | | | | | | |	|||||||||	NFKB1|DNM1L|MMP14|BAG4|NFKB1|NFKB1|MMP14|MAP2K4, MKK4|MMP14|	http://www.genome.jp/kegg-bin/show_pathway?ko04668/K02580%09red/K07763%09red/K09558%09red/K17065%09red/K04430%09red
Malaria	KEGG PATHWAY	ko05144	2	26	0.641873	0.999984	Cluster-21897.54513|Cluster-21897.823	K04550|K04550|	| |	||	LRP1, CD91|LRP1, CD91|	http://www.genome.jp/kegg-bin/show_pathway?ko05144/K04550%09red
Long-term depression	KEGG PATHWAY	ko04730	7	93	0.649725	0.999984	Cluster-21897.33955|Cluster-22399.3|Cluster-2556.0|Cluster-21897.107330|Cluster-21897.65986|Cluster-3789.0|Cluster-21897.32994	K13240|K02677|K07376|K02677|K07376|K04382|K04365|	| | | | | | |	|||||||	NOS1|CPKC|PRKG1|CPKC|PRKG1|PPP2C|BRAF|	http://www.genome.jp/kegg-bin/show_pathway?ko04730/K02677%09red/K04382%09red/K13240%09red/K07376%09red/K04365%09red
NF-kappa B signaling pathway	KEGG PATHWAY	ko04064	4	54	0.656009	0.999984	Cluster-21897.63891|Cluster-21897.45773|Cluster-21897.101925|Cluster-21897.63900	K02580|K04733|K02580|K02580|	| | | |	||||	NFKB1|IRAK4|NFKB1|NFKB1|	http://www.genome.jp/kegg-bin/show_pathway?ko04064/K02580%09red/K04733%09red
Oocyte meiosis	KEGG PATHWAY	ko04114	17	223	0.662681	0.999984	Cluster-21897.77044|Cluster-21897.56569|Cluster-21366.0|Cluster-2399.0|Cluster-21897.32729|Cluster-21897.95481|Cluster-21897.42277|Cluster-21897.39500|Cluster-21897.13326|Cluster-12115.0|Cluster-21897.56422|Cluster-3789.0|Cluster-21897.21221|Cluster-21897.77045|Cluster-21897.104846|Cluster-2430.0|Cluster-16597.0	K08836|K16197|K06631|K03868|K03352|K02183|K02183|K05867|K06669|K06631|K16197|K04382|K11584|K08836|K06269|K16197|K05867|	| | | | | | | | | | | | | | | | |	|||||||||||||||||	SLK|YWHAB_Q_Z|PLK1|RBX1, ROC1|APC5|CALM|CALM|CDC25C|SMC3, CSPG6|PLK1|YWHAB_Q_Z|PPP2C|PPP2R5|SLK|PPP1C|YWHAB_Q_Z|CDC25C|	http://www.genome.jp/kegg-bin/show_pathway?ko04114/K16197%09red/K03868%09red/K06669%09red/K11584%09red/K04382%09red/K03352%09red/K05867%09red/K08836%09red/K06631%09red/K06269%09red/K02183%09red
Phenylalanine metabolism	KEGG PATHWAY	ko00360	1	13	0.671398	0.999984	Cluster-21897.34743	K01593|	|	|	DDC|	http://www.genome.jp/kegg-bin/show_pathway?ko00360/K01593%09red
Measles	KEGG PATHWAY	ko05162	10	135	0.677225	0.999984	Cluster-21897.62932|Cluster-21897.63891|Cluster-21897.59376|Cluster-21897.101925|Cluster-21897.55863|Cluster-21897.63900|Cluster-21897.70453|Cluster-21897.25086|Cluster-21897.49372|Cluster-21897.45773	K08860|K02580|K03283|K02580|K14753|K02580|K03283|K03283|K08860|K04733|	| | | | | | | | | |	||||||||||	EIF2AK3|NFKB1|HSPA1_8|NFKB1|RACK1|NFKB1|HSPA1_8|HSPA1_8|EIF2AK3|IRAK4|	http://www.genome.jp/kegg-bin/show_pathway?ko05162/K02580%09red/K08860%09red/K04733%09red/K14753%09red/K03283%09red
T cell receptor signaling pathway	KEGG PATHWAY	ko04660	9	122	0.677556	0.999984	Cluster-21897.41684|Cluster-21897.53283|Cluster-21897.63946|Cluster-21897.63891|Cluster-21897.101925|Cluster-21897.63900|Cluster-21897.54157|Cluster-5142.0|Cluster-21897.64162	K04707|K04513|K06276|K02580|K02580|K02580|K04707|K04513|K04393|	| | | | | | | | |	|||||||||	CBL|RHOA|PDPK1|NFKB1|NFKB1|NFKB1|CBL|RHOA|CDC42|	http://www.genome.jp/kegg-bin/show_pathway?ko04660/K02580%09red/K06276%09red/K04707%09red/K04393%09red/K04513%09red
Circadian entrainment	KEGG PATHWAY	ko04713	12	161	0.677711	0.999984	Cluster-21897.33955|Cluster-21897.71313|Cluster-22399.3|Cluster-2556.0|Cluster-21897.95481|Cluster-21897.107330|Cluster-21897.42277|Cluster-21897.75342|Cluster-21897.75333|Cluster-21897.57191|Cluster-21897.65986|Cluster-21897.70361	K13240|K02633|K02677|K07376|K02183|K02677|K02183|K02633|K02633|K04536|K07376|K02633|	| | | | | | | | | | | |	||||||||||||	NOS1|PER|CPKC|PRKG1|CALM|CPKC|CALM|PER|PER|GNB1|PRKG1|PER|	http://www.genome.jp/kegg-bin/show_pathway?ko04713/K02677%09red/K07376%09red/K02633%09red/K04536%09red/K13240%09red/K02183%09red
Small cell lung cancer	KEGG PATHWAY	ko05222	8	109	0.678452	0.999984	Cluster-21897.52515|Cluster-21897.63891|Cluster-21897.101925|Cluster-21897.34379|Cluster-21897.63900|Cluster-21897.71998|Cluster-21897.54254|Cluster-21897.87793	K05719|K02580|K02580|K08524|K02580|K08524|K08738|K05637|	| | | | | | | |	||||||||	ITGB1|NFKB1|NFKB1|NR2B1, RXRA|NFKB1|NR2B1, RXRA|CYC|LAMA1_2|	http://www.genome.jp/kegg-bin/show_pathway?ko05222/K02580%09red/K08524%09red/K05637%09red/K08738%09red/K05719%09red
DNA replication	KEGG PATHWAY	ko03030	8	109	0.678452	0.999984	Cluster-16697.0|Cluster-24534.0|Cluster-1424.0|Cluster-21897.104569|Cluster-17618.0|Cluster-21897.78636|Cluster-15394.0|Cluster-24295.0	K02540|K04799|K10755|K02209|K02685|K02320|K07466|K02541|	| | | | | | | |	||||||||	MCM2|FEN1, RAD2|RFC2_4|MCM5, CDC46|PRI2|POLA1|RFA1, RPA1, rpa|MCM3|	http://www.genome.jp/kegg-bin/show_pathway?ko03030/K04799%09red/K10755%09red/K02685%09red/K07466%09red/K02320%09red/K02540%09red/K02541%09red/K02209%09red
Thyroid cancer	KEGG PATHWAY	ko05216	3	42	0.678559	0.999984	Cluster-21897.32994|Cluster-21897.71998|Cluster-21897.34379	K04365|K08524|K08524|	| | |	|||	BRAF|NR2B1, RXRA|NR2B1, RXRA|	http://www.genome.jp/kegg-bin/show_pathway?ko05216/K08524%09red/K04365%09red
Tyrosine metabolism	KEGG PATHWAY	ko00350	3	42	0.678559	0.999984	Cluster-21897.101886|Cluster-21897.94648|Cluster-21897.34743	K13953|K01800|K01593|	| | |	|||	adhP|maiA, GSTZ1|DDC|	http://www.genome.jp/kegg-bin/show_pathway?ko00350/K01800%09red/K13953%09red/K01593%09red
ErbB signaling pathway	KEGG PATHWAY	ko04012	7	96	0.680135	0.999984	Cluster-21897.41684|Cluster-22399.3|Cluster-21897.28103|Cluster-21897.107330|Cluster-21897.54157|Cluster-21897.76644|Cluster-21897.32994	K04707|K02677|K06279|K02677|K04707|K04430|K04365|	| | | | | | |	|||||||	CBL|CPKC|SHC1|CPKC|CBL|MAP2K4, MKK4|BRAF|	http://www.genome.jp/kegg-bin/show_pathway?ko04012/K02677%09red/K04707%09red/K06279%09red/K04430%09red/K04365%09red
Olfactory transduction	KEGG PATHWAY	ko04740	5	70	0.687496	0.999984	Cluster-2556.0|Cluster-21897.95481|Cluster-21897.65986|Cluster-21897.57191|Cluster-21897.42277	K07376|K02183|K07376|K04536|K02183|	| | | | |	|||||	PRKG1|CALM|PRKG1|GNB1|CALM|	http://www.genome.jp/kegg-bin/show_pathway?ko04740/K04536%09red/K07376%09red/K02183%09red
ABC transporters	KEGG PATHWAY	ko02010	14	189	0.693249	0.999984	Cluster-21897.6336|Cluster-21897.77904|Cluster-21897.37634|Cluster-21897.39237|Cluster-21897.52254|Cluster-21897.52385|Cluster-21897.40893|Cluster-21897.94254|Cluster-21897.77353|Cluster-21897.87849|Cluster-21897.73272|Cluster-21897.60875|Cluster-21897.854|Cluster-21897.47836	K05680|K05673|K05665|K05679|K05643|K05673|K05676|K05658|K05676|K05673|K05673|K05643|K05673|K05658|	| | | | | | | | | | | | | |	||||||||||||||	ABCG4|ABCC4|ABCC1|ABCG1|ABCA3|ABCC4|ABCD2, ALDL1|ABCB1|ABCD2, ALDL1|ABCC4|ABCC4|ABCA3|ABCC4|ABCB1|	http://www.genome.jp/kegg-bin/show_pathway?ko02010/K05676%09red/K05673%09red/K05680%09red/K05679%09red/K05643%09red/K05658%09red/K05665%09red
Regulation of autophagy	KEGG PATHWAY	ko04140	5	71	0.698712	0.999984	Cluster-21897.28613|Cluster-21897.74237|Cluster-21897.15612|Cluster-21897.90990|Cluster-21897.26987	K00914|K08269|K08269|K08269|K08269|	| | | | |	|||||	PIK3C3, VPS34|ULK1_2_3, ATG1|ULK1_2_3, ATG1|ULK1_2_3, ATG1|ULK1_2_3, ATG1|	http://www.genome.jp/kegg-bin/show_pathway?ko04140/K00914%09red/K08269%09red
Fatty acid elongation	KEGG PATHWAY	ko00062	5	71	0.698712	0.999984	Cluster-21897.101707|Cluster-21897.88409|Cluster-21897.25078|Cluster-21897.62829|Cluster-21897.44418	K10249|K07508|K01074|K01074|K10703|	| | | | |	|||||	ELOVL4|ACAA2|PPT|PPT|PHS1, PAS2|	http://www.genome.jp/kegg-bin/show_pathway?ko00062/K10249%09red/K10703%09red/K01074%09red/K07508%09red
Amyotrophic lateral sclerosis (ALS)	KEGG PATHWAY	ko05014	5	71	0.698712	0.999984	Cluster-21897.77667|Cluster-21897.42810|Cluster-21897.33955|Cluster-21897.77635|Cluster-21897.54254	K11518|K04569|K13240|K04565|K08738|	| | | | |	|||||	TOM40|CCS|NOS1|SOD1|CYC|	http://www.genome.jp/kegg-bin/show_pathway?ko05014/K04565%09red/K04569%09red/K13240%09red/K08738%09red/K11518%09red
Fc epsilon RI signaling pathway	KEGG PATHWAY	ko04664	4	58	0.707021	0.999984	Cluster-21897.107330|Cluster-22399.3|Cluster-21897.63946|Cluster-21897.76644	K02677|K02677|K06276|K04430|	| | | |	||||	CPKC|CPKC|PDPK1|MAP2K4, MKK4|	http://www.genome.jp/kegg-bin/show_pathway?ko04664/K06276%09red/K02677%09red/K04430%09red
Longevity regulating pathway - worm	KEGG PATHWAY	ko04212	16	217	0.707271	0.999984	Cluster-21897.56569|Cluster-21897.65808|Cluster-21897.26987|Cluster-21897.90189|Cluster-21897.66114|Cluster-21897.15612|Cluster-21897.90990|Cluster-21897.61685|Cluster-21897.110669|Cluster-21897.74237|Cluster-21897.47454|Cluster-21897.49716|Cluster-21897.56422|Cluster-21897.51678|Cluster-2430.0|Cluster-21897.52234	K16197|K04564|K08269|K14035|K00507|K08269|K08269|K00507|K00507|K08269|K13356|K13356|K16197|K04527|K16197|K13356|	| | | | | | | | | | | | | | | |	||||||||||||||||	YWHAB_Q_Z|SOD2|ULK1_2_3, ATG1|NR1IN|SCD, desC|ULK1_2_3, ATG1|ULK1_2_3, ATG1|SCD, desC|SCD, desC|ULK1_2_3, ATG1|FAR|FAR|YWHAB_Q_Z|INSR|YWHAB_Q_Z|FAR|	http://www.genome.jp/kegg-bin/show_pathway?ko04212/K13356%09red/K14035%09red/K04527%09red/K04564%09red/K16197%09red/K08269%09red/K00507%09red
mTOR signaling pathway	KEGG PATHWAY	ko04150	11	153	0.71588	0.999984	Cluster-21897.63946|Cluster-22399.3|Cluster-21897.26987|Cluster-21897.15612|Cluster-21897.75008|Cluster-21897.107330|Cluster-21897.103206|Cluster-21897.74237|Cluster-21897.90990|Cluster-21897.32994|Cluster-2440.0	K06276|K02677|K08269|K08269|K07207|K02677|K08271|K08269|K08269|K04365|K02991|	| | | | | | | | | | |	|||||||||||	PDPK1|CPKC|ULK1_2_3, ATG1|ULK1_2_3, ATG1|TSC2|CPKC|STRADA, LYK5|ULK1_2_3, ATG1|ULK1_2_3, ATG1|BRAF|RP-S6e, RPS6|	http://www.genome.jp/kegg-bin/show_pathway?ko04150/K02677%09red/K02991%09red/K07207%09red/K06276%09red/K08269%09red/K08271%09red/K04365%09red
Butanoate metabolism	KEGG PATHWAY	ko00650	4	59	0.718875	0.999984	Cluster-21897.61659|Cluster-21897.53531|Cluster-21897.33699|Cluster-13774.0	K01027|K00248|K01641|K00626|	| | | |	||||	OXCT|ACADS, bcd|E2.3.3.10|E2.3.1.9, atoB|	http://www.genome.jp/kegg-bin/show_pathway?ko00650/K01027%09red/K01641%09red/K00626%09red/K00248%09red
Fc gamma R-mediated phagocytosis	KEGG PATHWAY	ko04666	9	127	0.719706	0.999984	Cluster-21897.56797|Cluster-22399.3|Cluster-21897.14849|Cluster-21897.107330|Cluster-21897.81217|Cluster-21897.85436|Cluster-21897.51935|Cluster-21897.34242|Cluster-21897.64162	K05768|K02677|K18050|K02677|K01080|K01080|K07941|K01080|K04393|	| | | | | | | | |	|||||||||	GSN|CPKC|PRKCE|CPKC|PPAP2|PPAP2|ARF6|PPAP2|CDC42|	http://www.genome.jp/kegg-bin/show_pathway?ko04666/K02677%09red/K18050%09red/K04393%09red/K05768%09red/K07941%09red/K01080%09red
Oxytocin signaling pathway	KEGG PATHWAY	ko04921	18	245	0.720072	0.999984	Cluster-21897.53283|Cluster-21897.14506|Cluster-21897.21520|Cluster-21897.42277|Cluster-21897.23329|Cluster-22399.3|Cluster-21897.15582|Cluster-21897.95481|Cluster-5142.0|Cluster-21897.23330|Cluster-21897.50171|Cluster-21897.107330|Cluster-21897.23333|Cluster-4729.0|Cluster-21897.53867|Cluster-21897.54283|Cluster-21897.103575|Cluster-21897.104846	K04513|K03234|K06270|K02183|K12323|K02677|K05692|K02183|K04513|K12323|K05692|K02677|K12323|K03234|K05692|K05692|K03234|K06269|	| | | | | | | | | | | | | | | | | |	||||||||||||||||||	RHOA|EEF2|PPP1R12A, MYPT1|CALM|ANPRA, NPR1|CPKC|ACTB_G1|CALM|RHOA|ANPRA, NPR1|ACTB_G1|CPKC|ANPRA, NPR1|EEF2|ACTB_G1|ACTB_G1|EEF2|PPP1C|	http://www.genome.jp/kegg-bin/show_pathway?ko04921/K04513%09red/K02677%09red/K05692%09red/K12323%09red/K06270%09red/K06269%09red/K03234%09red/K02183%09red
Prion diseases	KEGG PATHWAY	ko05020	2	31	0.729345	0.999984	Cluster-21897.55442|Cluster-21897.77635	K09490|K04565|	| |	||	HSPA5, BIP|SOD1|	http://www.genome.jp/kegg-bin/show_pathway?ko05020/K04565%09red/K09490%09red
Cell cycle	KEGG PATHWAY	ko04110	19	260	0.731676	0.999984	Cluster-21897.70994|Cluster-16697.0|Cluster-21897.56569|Cluster-21366.0|Cluster-21897.8383|Cluster-21897.32729|Cluster-21897.104569|Cluster-21897.103660|Cluster-21897.13326|Cluster-12115.0|Cluster-16597.0|Cluster-21897.56422|Cluster-21897.39500|Cluster-2399.0|Cluster-24295.0|Cluster-21897.27575|Cluster-2430.0|Cluster-21897.30772|Cluster-21897.8816	K06632|K02540|K16197|K06631|K05868|K03352|K02209|K02180|K06669|K06631|K05867|K16197|K05867|K03868|K02541|K04501|K16197|K06645|K06067|	| | | | | | | | | | | | | | | | | | |	|||||||||||||||||||	WEE1|MCM2|YWHAB_Q_Z|PLK1|CCNB|APC5|MCM5, CDC46|BUB3|SMC3, CSPG6|PLK1|CDC25C|YWHAB_Q_Z|CDC25C|RBX1, ROC1|MCM3|SMAD4|YWHAB_Q_Z|CDC25A|HDAC1_2|	http://www.genome.jp/kegg-bin/show_pathway?ko04110/K16197%09red/K03868%09red/K05868%09red/K04501%09red/K06669%09red/K05867%09red/K06067%09red/K06645%09red/K03352%09red/K02540%09red/K02541%09red/K02209%09red/K02180%09red/K06632%09red/K06631%09red
Chagas disease (American trypanosomiasis)	KEGG PATHWAY	ko05142	7	102	0.735735	0.999984	Cluster-21897.55824|Cluster-21897.63891|Cluster-21897.101925|Cluster-21897.63900|Cluster-21897.76644|Cluster-3789.0|Cluster-21897.45773	K08057|K02580|K02580|K02580|K04430|K04382|K04733|	| | | | | | |	|||||||	CALR|NFKB1|NFKB1|NFKB1|MAP2K4, MKK4|PPP2C|IRAK4|	http://www.genome.jp/kegg-bin/show_pathway?ko05142/K02580%09red/K04382%09red/K08057%09red/K04733%09red/K04430%09red
Phosphatidylinositol signaling system	KEGG PATHWAY	ko04070	15	209	0.738617	0.999984	Cluster-21897.10519|Cluster-22399.3|Cluster-21897.62377|Cluster-21897.95481|Cluster-21897.105008|Cluster-21897.48749|Cluster-21897.48160|Cluster-14969.0|Cluster-21897.107330|Cluster-21897.28613|Cluster-21897.47895|Cluster-21897.42277|Cluster-21897.103503|Cluster-21897.59406|Cluster-21897.53590	K01109|K02677|K07756|K02183|K01099|K00911|K00888|K00888|K02677|K00914|K00888|K02183|K00901|K01106|K13024|	| | | | | | | | | | | | | | |	|||||||||||||||	INPP4|CPKC|IP6K, IHPK|CALM|E3.1.3.36|ITPK|PI4K|PI4K|CPKC|PIK3C3, VPS34|PI4K|CALM|dgkA, DGK|E3.1.3.56|PPIP5K, VIP|	http://www.genome.jp/kegg-bin/show_pathway?ko04070/K01109%09red/K02677%09red/K01099%09red/K01106%09red/K00914%09red/K00911%09red/K00901%09red/K13024%09red/K00888%09red/K07756%09red/K02183%09red
Progesterone-mediated oocyte maturation	KEGG PATHWAY	ko04914	10	143	0.740003	0.999984	Cluster-21897.32729|Cluster-12115.0|Cluster-21897.30772|Cluster-21366.0|Cluster-2235.0|Cluster-21897.39500|Cluster-21897.8383|Cluster-21897.32994|Cluster-4885.0|Cluster-16597.0	K03352|K06631|K06645|K06631|K04079|K05867|K05868|K04365|K04079|K05867|	| | | | | | | | | |	||||||||||	APC5|PLK1|CDC25A|PLK1|htpG, HSP90A|CDC25C|CCNB|BRAF|htpG, HSP90A|CDC25C|	http://www.genome.jp/kegg-bin/show_pathway?ko04914/K05868%09red/K05867%09red/K06645%09red/K03352%09red/K04079%09red/K06631%09red/K04365%09red
Ubiquinone and other terpenoid-quinone biosynthesis	KEGG PATHWAY	ko00130	1	16	0.741132	0.999984	Cluster-21897.103595	K05357|	|	|	VKORC1|	http://www.genome.jp/kegg-bin/show_pathway?ko00130/K05357%09red
Acute myeloid leukemia	KEGG PATHWAY	ko05221	4	61	0.741509	0.999984	Cluster-21897.63891|Cluster-21897.32994|Cluster-21897.101925|Cluster-21897.63900	K02580|K04365|K02580|K02580|	| | | |	||||	NFKB1|BRAF|NFKB1|NFKB1|	http://www.genome.jp/kegg-bin/show_pathway?ko05221/K02580%09red/K04365%09red
Viral carcinogenesis	KEGG PATHWAY	ko05203	26	356	0.758049	0.999984	Cluster-21897.53283|Cluster-21897.56569|Cluster-21897.67678|Cluster-21897.106268|Cluster-21897.56422|Cluster-21897.51823|Cluster-21897.104934|Cluster-21897.101925|Cluster-21897.110142|Cluster-21897.105371|Cluster-4940.0|Cluster-2430.0|Cluster-21897.102836|Cluster-21897.62058|Cluster-21897.63900|Cluster-21897.109328|Cluster-5142.0|Cluster-21897.64162|Cluster-21897.8816|Cluster-21897.98873|Cluster-…	K04513|K16197|K16175|K03124|K16197|K10691|K03120|K02580|K03141|K11404|K00873|K16197|K03062|K11254|K02580|K06062|K04513|K04393|K06067|K11254|K05760|K05699|K05768|K02580|K11254|K05699|	| | | | | | | | | | | | | | | | | | | | | | | | | |	||||||||||||||||||||||||||	RHOA|YWHAB_Q_Z|SCRIB|TFIIB, GTF2B, SUA7, tfb|YWHAB_Q_Z|UBR4, ZUBR1|TBP, tbp|NFKB1|TFIIH1, GTF2H1, TFB1|HDAC3|PK, pyk|YWHAB_Q_Z|PSMC1, RPT2|H4|NFKB1|PCAF, KAT2, GCN5|RHOA|CDC42|HDAC1_2|H4|PXN|ACTN|GSN|NFKB1|H4|ACTN|	http://www.genome.jp/kegg-bin/show_pathway?ko05203/K11254%09red/K16197%09red/K03141%09red/K03062%09red/K04513%09red/K05699%09red/K16175%09red/K05768%09red/K10691%09red/K11404%09red/K06067%09red/K03124%09red/K04393%09red/K06062%09red/K02580%09red/K00873%09red/K05760%09red/K03120%09red
Glycosylphosphatidylinositol(GPI)-anchor biosynthesis	KEGG PATHWAY	ko00563	4	63	0.76273	0.999984	Cluster-21897.80431|Cluster-21897.10982|Cluster-4209.0|Cluster-21897.52777	K05283|K05290|K05290|K05288|	| | | |	||||	PIGW|PIGK|PIGK|PIGO|	http://www.genome.jp/kegg-bin/show_pathway?ko00563/K05290%09red/K05288%09red/K05283%09red
Vascular smooth muscle contraction	KEGG PATHWAY	ko04270	15	214	0.767937	0.999984	Cluster-21897.53283|Cluster-21897.65986|Cluster-21897.14849|Cluster-21897.42277|Cluster-21897.23329|Cluster-22399.3|Cluster-2556.0|Cluster-21897.95481|Cluster-21897.21520|Cluster-21897.23330|Cluster-21897.107330|Cluster-21897.23333|Cluster-5142.0|Cluster-21897.32994|Cluster-21897.104846	K04513|K07376|K18050|K02183|K12323|K02677|K07376|K02183|K06270|K12323|K02677|K12323|K04513|K04365|K06269|	| | | | | | | | | | | | | | |	|||||||||||||||	RHOA|PRKG1|PRKCE|CALM|ANPRA, NPR1|CPKC|PRKG1|CALM|PPP1R12A, MYPT1|ANPRA, NPR1|CPKC|ANPRA, NPR1|RHOA|BRAF|PPP1C|	http://www.genome.jp/kegg-bin/show_pathway?ko04270/K04513%09red/K02677%09red/K07376%09red/K18050%09red/K12323%09red/K06270%09red/K02183%09red/K06269%09red/K04365%09red
Estrogen signaling pathway	KEGG PATHWAY	ko04915	10	147	0.768108	0.999984	Cluster-21897.28103|Cluster-21897.95481|Cluster-21897.59376|Cluster-21897.70453|Cluster-21897.42277|Cluster-21897.25086|Cluster-2235.0|Cluster-21897.57031|Cluster-4885.0|Cluster-21897.55072	K06279|K02183|K03283|K03283|K02183|K03283|K04079|K09487|K04079|K09487|	| | | | | | | | | |	||||||||||	SHC1|CALM|HSPA1_8|HSPA1_8|CALM|HSPA1_8|htpG, HSP90A|HSP90B, TRA1|htpG, HSP90A|HSP90B, TRA1|	http://www.genome.jp/kegg-bin/show_pathway?ko04915/K03283%09red/K04079%09red/K09487%09red/K06279%09red/K02183%09red
Synaptic vesicle cycle	KEGG PATHWAY	ko04721	9	134	0.77233	0.999984	Cluster-13786.0|Cluster-24405.0|Cluster-21897.55855|Cluster-21897.92292|Cluster-21897.47983|Cluster-3415.0|Cluster-15556.0|Cluster-13815.0|Cluster-21897.59268	K02145|K02147|K02145|K06027|K02154|K06027|K02147|K02145|K04646|	| | | | | | | | |	|||||||||	ATPeV1A, ATP6A|ATPeV1B, ATP6B|ATPeV1A, ATP6A|NSF|ATPeV0A, ATP6N|NSF|ATPeV1B, ATP6B|ATPeV1A, ATP6A|CLTC|	http://www.genome.jp/kegg-bin/show_pathway?ko04721/K02154%09red/K04646%09red/K06027%09red/K02145%09red/K02147%09red
Natural killer cell mediated cytotoxicity	KEGG PATHWAY	ko04650	4	64	0.772819	0.999984	Cluster-21897.28103|Cluster-21897.32994|Cluster-22399.3|Cluster-21897.107330	K06279|K04365|K02677|K02677|	| | | |	||||	SHC1|BRAF|CPKC|CPKC|	http://www.genome.jp/kegg-bin/show_pathway?ko04650/K02677%09red/K06279%09red/K04365%09red
Non-homologous end-joining	KEGG PATHWAY	ko03450	1	18	0.779193	0.999984	Cluster-24534.0	K04799|	|	|	FEN1, RAD2|	http://www.genome.jp/kegg-bin/show_pathway?ko03450/K04799%09red
Epithelial cell signaling in Helicobacter pylori infection	KEGG PATHWAY	ko05120	11	163	0.78374	0.999984	Cluster-13786.0|Cluster-21897.47983|Cluster-24405.0|Cluster-21897.63891|Cluster-21897.55855|Cluster-21897.101925|Cluster-21897.63900|Cluster-13815.0|Cluster-21897.76644|Cluster-15556.0|Cluster-21897.64162	K02145|K02154|K02147|K02580|K02145|K02580|K02580|K02145|K04430|K02147|K04393|	| | | | | | | | | | |	|||||||||||	ATPeV1A, ATP6A|ATPeV0A, ATP6N|ATPeV1B, ATP6B|NFKB1|ATPeV1A, ATP6A|NFKB1|NFKB1|ATPeV1A, ATP6A|MAP2K4, MKK4|ATPeV1B, ATP6B|CDC42|	http://www.genome.jp/kegg-bin/show_pathway?ko05120/K04430%09red/K04393%09red/K02145%09red/K02147%09red/K02580%09red/K02154%09red
Salivary secretion	KEGG PATHWAY	ko04970	11	163	0.78374	0.999984	Cluster-21897.51865|Cluster-21897.38596|Cluster-21897.33955|Cluster-22399.3|Cluster-2556.0|Cluster-21897.95481|Cluster-21897.65986|Cluster-21897.107330|Cluster-21897.42277|Cluster-21897.52914|Cluster-21897.52560	K05850|K05850|K13240|K02677|K07376|K02183|K07376|K02677|K02183|K05850|K05850|	| | | | | | | | | | |	|||||||||||	ATP2B|ATP2B|NOS1|CPKC|PRKG1|CALM|PRKG1|CPKC|CALM|ATP2B|ATP2B|	http://www.genome.jp/kegg-bin/show_pathway?ko04970/K13240%09red/K02677%09red/K05850%09red/K07376%09red/K02183%09red
Bile secretion	KEGG PATHWAY	ko04976	14	204	0.786576	0.999984	Cluster-21897.11965|Cluster-21897.77904|Cluster-21897.94254|Cluster-21897.44355|Cluster-21897.34379|Cluster-21897.52385|Cluster-21897.71998|Cluster-21897.37234|Cluster-21897.87849|Cluster-21897.73272|Cluster-21897.53583|Cluster-21897.854|Cluster-21897.35013|Cluster-21897.47836	K09866|K05673|K05658|K01253|K08524|K05673|K08524|K09866|K05673|K05673|K01253|K05673|K09866|K05658|	| | | | | | | | | | | | | |	||||||||||||||	AQP4|ABCC4|ABCB1|EPHX1|NR2B1, RXRA|ABCC4|NR2B1, RXRA|AQP4|ABCC4|ABCC4|EPHX1|ABCC4|AQP4|ABCB1|	http://www.genome.jp/kegg-bin/show_pathway?ko04976/K08524%09red/K09866%09red/K05673%09red/K05658%09red/K01253%09red
Homologous recombination	KEGG PATHWAY	ko03440	3	51	0.791456	0.999984	Cluster-21897.93728|Cluster-2613.0|Cluster-15394.0	K03165|K04482|K07466|	| | |	|||	TOP3|RAD51|RFA1, RPA1, rpa|	http://www.genome.jp/kegg-bin/show_pathway?ko03440/K07466%09red/K03165%09red/K04482%09red
Nitrogen metabolism	KEGG PATHWAY	ko00910	2	36	0.797978	0.999984	Cluster-21897.1712|Cluster-21897.59589	K01672|K01672|	| |	||	E4.2.1.1|E4.2.1.1|	http://www.genome.jp/kegg-bin/show_pathway?ko00910/K01672%09red
Glutamatergic synapse	KEGG PATHWAY	ko04724	8	125	0.805142	0.999984	Cluster-21897.105583|Cluster-21897.62911|Cluster-22399.3|Cluster-21897.54849|Cluster-21897.57191|Cluster-21897.98667|Cluster-21897.107330|Cluster-21897.58707	K15010|K15009|K02677|K15009|K04536|K15010|K02677|K01425|	| | | | | | | |	||||||||	HOMER|SHANK|CPKC|SHANK|GNB1|HOMER|CPKC|glsA, GLS|	http://www.genome.jp/kegg-bin/show_pathway?ko04724/K15009%09red/K02677%09red/K15010%09red/K01425%09red/K04536%09red
Glycerophospholipid metabolism	KEGG PATHWAY	ko00564	18	262	0.808463	0.999984	Cluster-21897.12132|Cluster-21897.85436|Cluster-21897.98362|Cluster-21897.90975|Cluster-2881.0|Cluster-21897.50694|Cluster-21897.103503|Cluster-21897.68307|Cluster-21897.50116|Cluster-21897.70717|Cluster-21897.53762|Cluster-21897.69720|Cluster-21897.52623|Cluster-21897.81217|Cluster-21897.47337|Cluster-21897.34242|Cluster-18976.0|Cluster-21897.41783	K00968|K01080|K00006|K06129|K00006|K14286|K00901|K14286|K13506|K00968|K01049|K14286|K14286|K01080|K14286|K01080|K15728|K13516|	| | | | | | | | | | | | | | | | | |	||||||||||||||||||	PCYT1|PPAP2|GPD1|LYPLA3|GPD1|AGXT2L1, ETNPPL|dgkA, DGK|AGXT2L1, ETNPPL|GPAT3_4, AGPAT9, AGPAT6|PCYT1|ACHE|AGXT2L1, ETNPPL|AGXT2L1, ETNPPL|PPAP2|AGXT2L1, ETNPPL|PPAP2|LPIN|MBOAT7|	http://www.genome.jp/kegg-bin/show_pathway?ko00564/K00006%09red/K06129%09red/K00968%09red/K15728%09red/K14286%09red/K00901%09red/K01080%09red/K13506%09red/K01049%09red/K13516%09red
VEGF signaling pathway	KEGG PATHWAY	ko04370	4	68	0.809821	0.999984	Cluster-21897.55800|Cluster-22399.3|Cluster-21897.107330|Cluster-21897.64162	K05760|K02677|K02677|K04393|	| | | |	||||	PXN|CPKC|CPKC|CDC42|	http://www.genome.jp/kegg-bin/show_pathway?ko04370/K02677%09red/K04393%09red/K05760%09red
Butirosin and neomycin biosynthesis	KEGG PATHWAY	ko00524	1	20	0.81166	0.999984	Cluster-21897.72648	K00844|	|	|	HK|	http://www.genome.jp/kegg-bin/show_pathway?ko00524/K00844%09red
Salmonella infection	KEGG PATHWAY	ko05132	10	154	0.811988	0.999984	Cluster-21897.15582|Cluster-21897.69113|Cluster-21897.101925|Cluster-21897.50171|Cluster-21897.63900|Cluster-21897.63891|Cluster-21897.35373|Cluster-21897.53867|Cluster-21897.54283|Cluster-21897.64162	K05692|K10413|K02580|K05692|K02580|K02580|K10413|K05692|K05692|K04393|	| | | | | | | | | |	||||||||||	ACTB_G1|DYNC1H|NFKB1|ACTB_G1|NFKB1|NFKB1|DYNC1H|ACTB_G1|ACTB_G1|CDC42|	http://www.genome.jp/kegg-bin/show_pathway?ko05132/K02580%09red/K10413%09red/K05692%09red/K04393%09red
Alanine, aspartate and glutamate metabolism	KEGG PATHWAY	ko00250	6	98	0.814967	0.999984	Cluster-21897.21734|Cluster-21897.21735|Cluster-21897.9589|Cluster-11472.0|Cluster-21897.58707|Cluster-21897.70616	K00764|K00764|K00820|K11540|K01425|K01939|	| | | | | |	||||||	purF, PPAT|purF, PPAT|glmS, GFPT|CAD|glsA, GLS|purA, ADSS|	http://www.genome.jp/kegg-bin/show_pathway?ko00250/K00820%09red/K11540%09red/K01939%09red/K00764%09red/K01425%09red
Gap junction	KEGG PATHWAY	ko04540	9	141	0.817475	0.999984	Cluster-21897.64904|Cluster-22399.3|Cluster-2556.0|Cluster-21897.54492|Cluster-21897.107330|Cluster-21897.37610|Cluster-21897.65986|Cluster-21897.55258|Cluster-21897.99500	K07374|K02677|K07376|K07375|K02677|K07375|K07376|K07375|K07375|	| | | | | | | | |	|||||||||	TUBA|CPKC|PRKG1|TUBB|CPKC|TUBB|PRKG1|TUBB|TUBB|	http://www.genome.jp/kegg-bin/show_pathway?ko04540/K02677%09red/K07374%09red/K07375%09red/K07376%09red
Glycine, serine and threonine metabolism	KEGG PATHWAY	ko00260	10	155	0.817714	0.999984	Cluster-21897.41198|Cluster-14760.0|Cluster-21897.60596|Cluster-21897.55671|Cluster-21897.25443|Cluster-21897.44934|Cluster-21897.63529|Cluster-21897.35164|Cluster-16448.0|Cluster-21897.41006	K00382|K01620|K00600|K01697|K00108|K00049|K00049|K00600|K01834|K00049|	| | | | | | | | | |	||||||||||	DLD, lpd, pdhD|ltaE|glyA, SHMT|E4.2.1.22, CBS|betA, CHDH|GRHPR|GRHPR|glyA, SHMT|PGAM, gpmA|GRHPR|	http://www.genome.jp/kegg-bin/show_pathway?ko00260/K00049%09red/K00108%09red/K01834%09red/K01697%09red/K01620%09red/K00600%09red/K00382%09red
Valine, leucine and isoleucine degradation	KEGG PATHWAY	ko00280	12	183	0.819558	0.999984	Cluster-21897.41198|Cluster-21897.61659|Cluster-21897.88409|Cluster-21897.37118|Cluster-20140.0|Cluster-13774.0|Cluster-13973.0|Cluster-21897.33699|Cluster-21897.45938|Cluster-21897.79864|Cluster-21897.53531|Cluster-21897.55814	K00382|K01027|K07508|K00128|K00128|K00626|K07513|K01641|K00128|K09478|K00248|K00128|	| | | | | | | | | | | |	||||||||||||	DLD, lpd, pdhD|OXCT|ACAA2|E1.2.1.3|E1.2.1.3|E2.3.1.9, atoB|ACAA1|E2.3.3.10|E1.2.1.3|ACADSB|ACADS, bcd|E1.2.1.3|	http://www.genome.jp/kegg-bin/show_pathway?ko00280/K01027%09red/K07513%09red/K09478%09red/K07508%09red/K00128%09red/K00248%09red/K00382%09red/K01641%09red/K00626%09red
GnRH signaling pathway	KEGG PATHWAY	ko04912	9	142	0.823328	0.999984	Cluster-22399.3|Cluster-21897.57937|Cluster-21897.95481|Cluster-21897.107330|Cluster-21897.42277|Cluster-21897.51842|Cluster-21897.50521|Cluster-21897.76644|Cluster-21897.64162	K02677|K07763|K02183|K02677|K02183|K07763|K07763|K04430|K04393|	| | | | | | | | |	|||||||||	CPKC|MMP14|CALM|CPKC|CALM|MMP14|MMP14|MAP2K4, MKK4|CDC42|	http://www.genome.jp/kegg-bin/show_pathway?ko04912/K07763%09red/K02677%09red/K04393%09red/K04430%09red/K02183%09red
Proteoglycans in cancer	KEGG PATHWAY	ko05205	21	306	0.824971	0.999984	Cluster-21897.41684|Cluster-21897.53283|Cluster-21897.55800|Cluster-21897.63946|Cluster-22399.3|Cluster-21897.53867|Cluster-21897.15582|Cluster-21897.21520|Cluster-21897.50171|Cluster-4078.0|Cluster-21897.107330|Cluster-21897.57392|Cluster-21897.56107|Cluster-21897.54157|Cluster-5142.0|Cluster-21897.54283|Cluster-21897.32994|Cluster-21897.104846|Cluster-21897.52515|Cluster-21897.64162|Cluster-244…	K04707|K04513|K05760|K06276|K02677|K05692|K05692|K06270|K05692|K12823|K02677|K01365|K01365|K04707|K04513|K05692|K04365|K06269|K05719|K04393|K02991|	| | | | | | | | | | | | | | | | | | | | |	|||||||||||||||||||||	CBL|RHOA|PXN|PDPK1|CPKC|ACTB_G1|ACTB_G1|PPP1R12A, MYPT1|ACTB_G1|DDX5, DBP2|CPKC|CTSL|CTSL|CBL|RHOA|ACTB_G1|BRAF|PPP1C|ITGB1|CDC42|RP-S6e, RPS6|	http://www.genome.jp/kegg-bin/show_pathway?ko05205/K05719%09red/K04513%09red/K01365%09red/K02677%09red/K05692%09red/K12823%09red/K06276%09red/K02991%09red/K04707%09red/K04393%09red/K06270%09red/K06269%09red/K05760%09red/K04365%09red
Amphetamine addiction	KEGG PATHWAY	ko05031	6	100	0.828757	0.999984	Cluster-22399.3|Cluster-21897.95481|Cluster-21897.107330|Cluster-21897.42277|Cluster-21897.34743|Cluster-21897.104846	K02677|K02183|K02677|K02183|K01593|K06269|	| | | | | |	||||||	CPKC|CALM|CPKC|CALM|DDC|PPP1C|	http://www.genome.jp/kegg-bin/show_pathway?ko05031/K02677%09red/K06269%09red/K01593%09red/K02183%09red
One carbon pool by folate	KEGG PATHWAY	ko00670	3	55	0.829894	0.999984	Cluster-21897.46255|Cluster-21897.35164|Cluster-21897.60596	K13403|K00600|K00600|	| | |	|||	MTHFD2|glyA, SHMT|glyA, SHMT|	http://www.genome.jp/kegg-bin/show_pathway?ko00670/K13403%09red/K00600%09red
Thyroid hormone signaling pathway	KEGG PATHWAY	ko04919	18	270	0.842371	0.999984	Cluster-21897.71998|Cluster-21897.63946|Cluster-22399.3|Cluster-21897.15582|Cluster-21897.34379|Cluster-21897.107330|Cluster-21897.50171|Cluster-21897.95581|Cluster-21897.66810|Cluster-21897.109328|Cluster-21897.53867|Cluster-21897.56159|Cluster-21897.66605|Cluster-21897.105371|Cluster-21897.54283|Cluster-21897.51513|Cluster-21897.75008|Cluster-21897.8816	K08524|K06276|K02677|K05692|K08524|K02677|K05692|K08187|K19029|K06062|K05692|K11644|K11644|K11404|K05692|K19029|K07207|K06067|	| | | | | | | | | | | | | | | | | |	||||||||||||||||||	NR2B1, RXRA|PDPK1|CPKC|ACTB_G1|NR2B1, RXRA|CPKC|ACTB_G1|SLC16A10|PFKFB2|PCAF, KAT2, GCN5|ACTB_G1|SIN3A|SIN3A|HDAC3|ACTB_G1|PFKFB2|TSC2|HDAC1_2|	http://www.genome.jp/kegg-bin/show_pathway?ko04919/K06067%09red/K19029%09red/K02677%09red/K05692%09red/K11404%09red/K07207%09red/K06276%09red/K11644%09red/K06062%09red/K08187%09red/K08524%09red
Regulation of lipolysis in adipocytes	KEGG PATHWAY	ko04923	6	103	0.847886	0.999984	Cluster-21897.23329|Cluster-2556.0|Cluster-21897.23330|Cluster-21897.23333|Cluster-21897.65986|Cluster-21897.51678	K12323|K07376|K12323|K12323|K07376|K04527|	| | | | | |	||||||	ANPRA, NPR1|PRKG1|ANPRA, NPR1|ANPRA, NPR1|PRKG1|INSR|	http://www.genome.jp/kegg-bin/show_pathway?ko04923/K12323%09red/K07376%09red/K04527%09red
Serotonergic synapse	KEGG PATHWAY	ko04726	5	89	0.853776	0.999984	Cluster-21897.57191|Cluster-21897.32994|Cluster-22399.3|Cluster-21897.107330|Cluster-21897.34743	K04536|K04365|K02677|K02677|K01593|	| | | | |	|||||	GNB1|BRAF|CPKC|CPKC|DDC|	http://www.genome.jp/kegg-bin/show_pathway?ko04726/K02677%09red/K04536%09red/K01593%09red/K04365%09red
Endometrial cancer	KEGG PATHWAY	ko05213	3	59	0.862082	0.999984	Cluster-21897.32994|Cluster-21897.41797|Cluster-21897.63946	K04365|K02085|K06276|	| | |	|||	BRAF|APC|PDPK1|	http://www.genome.jp/kegg-bin/show_pathway?ko05213/K02085%09red/K06276%09red/K04365%09red
Chemokine signaling pathway	KEGG PATHWAY	ko04062	11	178	0.862418	0.999984	Cluster-21897.53283|Cluster-21897.55800|Cluster-21897.63891|Cluster-21897.28103|Cluster-21897.101925|Cluster-21897.57191|Cluster-21897.63900|Cluster-21897.66346|Cluster-5142.0|Cluster-21897.32994|Cluster-21897.64162	K04513|K05760|K02580|K06279|K02580|K04536|K02580|K04353|K04513|K04365|K04393|	| | | | | | | | | | |	|||||||||||	RHOA|PXN|NFKB1|SHC1|NFKB1|GNB1|NFKB1|RAP1A|RHOA|BRAF|CDC42|	http://www.genome.jp/kegg-bin/show_pathway?ko04062/K04353%09red/K04513%09red/K04536%09red/K04393%09red/K02580%09red/K06279%09red/K05760%09red/K04365%09red
Maturity onset diabetes of the young	KEGG PATHWAY	ko04950	1	24	0.862977	0.999984	Cluster-21897.68756	K08040|	|	|	BHLHB8, MIST1|	http://www.genome.jp/kegg-bin/show_pathway?ko04950/K08040%09red
Calcium signaling pathway	KEGG PATHWAY	ko04020	13	207	0.865793	0.999984	Cluster-21897.52914|Cluster-21897.38596|Cluster-21897.33955|Cluster-22399.3|Cluster-21897.52560|Cluster-21897.95481|Cluster-21897.107330|Cluster-21897.48749|Cluster-21897.27532|Cluster-21897.51865|Cluster-21897.42277|Cluster-21897.27539|Cluster-21897.6619	K05850|K05850|K13240|K02677|K05850|K02183|K02677|K00911|K07190|K05850|K02183|K07190|K09565|	| | | | | | | | | | | | |	|||||||||||||	ATP2B|ATP2B|NOS1|CPKC|ATP2B|CALM|CPKC|ITPK|PHKA_B|ATP2B|CALM|PHKA_B|PPIF|	http://www.genome.jp/kegg-bin/show_pathway?ko04020/K02677%09red/K00911%09red/K09565%09red/K05850%09red/K13240%09red/K07190%09red/K02183%09red
Mismatch repair	KEGG PATHWAY	ko03430	4	76	0.869033	0.999984	Cluster-22492.0|Cluster-1424.0|Cluster-15394.0|Cluster-20218.0	K08735|K10755|K07466|K08739|	| | | |	||||	MSH2|RFC2_4|RFA1, RPA1, rpa|MLH3|	http://www.genome.jp/kegg-bin/show_pathway?ko03430/K08735%09red/K07466%09red/K10755%09red/K08739%09red
Herpes simplex infection	KEGG PATHWAY	ko05168	19	291	0.869107	0.999984	Cluster-21897.46223|Cluster-14252.0|Cluster-3405.0|Cluster-21897.104934|Cluster-21897.71313|Cluster-21897.62932|Cluster-21897.63891|Cluster-21897.101925|Cluster-21897.63900|Cluster-21897.75342|Cluster-21897.37910|Cluster-21897.9975|Cluster-21897.75333|Cluster-21897.58372|Cluster-21897.49372|Cluster-21897.104846|Cluster-3316.0|Cluster-21897.54254|Cluster-21897.70361	K12890|K03131|K03133|K03120|K02633|K08860|K02580|K02580|K02580|K02633|K11674|K03006|K02633|K12881|K08860|K06269|K03006|K08738|K02633|	| | | | | | | | | | | | | | | | | | |	|||||||||||||||||||	SFRS1_9|TAF6|TAF9B, TAF9|TBP, tbp|PER|EIF2AK3|NFKB1|NFKB1|NFKB1|PER|MCRS1, INO80Q|RPB1, POLR2A|PER|THOC4, ALY|EIF2AK3|PPP1C|RPB1, POLR2A|CYC|PER|	http://www.genome.jp/kegg-bin/show_pathway?ko05168/K08860%09red/K12881%09red/K11674%09red/K08738%09red/K03006%09red/K02633%09red/K03120%09red/K03131%09red/K02580%09red/K06269%09red/K03133%09red/K12890%09red
Ether lipid metabolism	KEGG PATHWAY	ko00565	3	60	0.869243	0.999984	Cluster-21897.81217|Cluster-21897.85436|Cluster-21897.34242	K01080|K01080|K01080|	| | |	|||	PPAP2|PPAP2|PPAP2|	http://www.genome.jp/kegg-bin/show_pathway?ko00565/K01080%09red
B cell receptor signaling pathway	KEGG PATHWAY	ko04662	3	60	0.869243	0.999984	Cluster-21897.63891|Cluster-21897.101925|Cluster-21897.63900	K02580|K02580|K02580|	| | |	|||	NFKB1|NFKB1|NFKB1|	http://www.genome.jp/kegg-bin/show_pathway?ko04662/K02580%09red
Adherens junction	KEGG PATHWAY	ko04520	13	208	0.869744	0.999984	Cluster-21897.53283|Cluster-3712.0|Cluster-21897.50766|Cluster-21897.15582|Cluster-4187.0|Cluster-21897.50171|Cluster-21897.53867|Cluster-5142.0|Cluster-21897.51678|Cluster-21897.54283|Cluster-21897.27575|Cluster-21897.64029|Cluster-21897.64162	K04513|K05699|K06082|K05692|K05699|K05692|K05692|K04513|K04527|K05692|K04501|K05706|K04393|	| | | | | | | | | | | | |	|||||||||||||	RHOA|ACTN|FARP2, FRG|ACTB_G1|ACTN|ACTB_G1|ACTB_G1|RHOA|INSR|ACTB_G1|SMAD4|SNAI2, SLUG|CDC42|	http://www.genome.jp/kegg-bin/show_pathway?ko04520/K05699%09red/K04513%09red/K04501%09red/K05692%09red/K05706%09red/K04527%09red/K04393%09red/K06082%09red
Inflammatory mediator regulation of TRP channels	KEGG PATHWAY	ko04750	7	122	0.870983	0.999984	Cluster-22399.3|Cluster-21897.14849|Cluster-21897.95481|Cluster-21897.107330|Cluster-21897.42277|Cluster-21897.104846|Cluster-21897.75283	K02677|K18050|K02183|K02677|K02183|K06269|K04984|	| | | | | | |	|||||||	CPKC|PRKCE|CALM|CPKC|CALM|PPP1C|TRPA1, ANKTM1|	http://www.genome.jp/kegg-bin/show_pathway?ko04750/K02677%09red/K18050%09red/K06269%09red/K04984%09red/K02183%09red
Neuroactive ligand-receptor interaction	KEGG PATHWAY	ko04080	6	108	0.875861	0.999984	Cluster-21897.3153|Cluster-21897.43029|Cluster-21897.55799|Cluster-21897.57974|Cluster-21897.56271|Cluster-21897.78285	K01312|K01312|K01312|K05770|K01312|K01312|	| | | | | |	||||||	PRSS|PRSS|PRSS|BZRP|PRSS|PRSS|	http://www.genome.jp/kegg-bin/show_pathway?ko04080/K05770%09red/K01312%09red
Ribosome biogenesis in eukaryotes	KEGG PATHWAY	ko03008	9	153	0.878514	0.999984	Cluster-11637.0|Cluster-21897.2200|Cluster-3300.0|Cluster-21897.48370|Cluster-3902.0|Cluster-21897.12344|Cluster-21897.40458|Cluster-2372.0|Cluster-21897.91948	K11131|K06943|K12845|K14570|K14563|K07936|K11128|K03264|K14537|	| | | | | | | | |	|||||||||	DKC1, NOLA4, CBF5|NOG1|SNU13, NHP2L|REX1, REXO1, RNH70|NOP1, FBL|RAN|GAR1, NOLA1|EIF6|NUG2, GNL2|	http://www.genome.jp/kegg-bin/show_pathway?ko03008/K14570%09red/K06943%09red/K14563%09red/K11128%09red/K07936%09red/K14537%09red/K11131%09red/K12845%09red/K03264%09red
Long-term potentiation	KEGG PATHWAY	ko04720	7	124	0.880644	0.999984	Cluster-22399.3|Cluster-21897.95481|Cluster-21897.107330|Cluster-21897.42277|Cluster-21897.66346|Cluster-21897.32994|Cluster-21897.104846	K02677|K02183|K02677|K02183|K04353|K04365|K06269|	| | | | | | |	|||||||	CPKC|CALM|CPKC|CALM|RAP1A|BRAF|PPP1C|	http://www.genome.jp/kegg-bin/show_pathway?ko04720/K04353%09red/K02677%09red/K04365%09red/K06269%09red/K02183%09red
Prolactin signaling pathway	KEGG PATHWAY	ko04917	4	78	0.881089	0.999984	Cluster-21897.63891|Cluster-21897.28103|Cluster-21897.101925|Cluster-21897.63900	K02580|K06279|K02580|K02580|	| | | |	||||	NFKB1|SHC1|NFKB1|NFKB1|	http://www.genome.jp/kegg-bin/show_pathway?ko04917/K02580%09red/K06279%09red
cAMP signaling pathway	KEGG PATHWAY	ko04024	26	391	0.883088	0.999984	Cluster-21897.53283|Cluster-21897.27824|Cluster-21897.38596|Cluster-21897.77904|Cluster-21897.21520|Cluster-21897.42277|Cluster-21897.52385|Cluster-21897.82428|Cluster-21897.73272|Cluster-21897.104846|Cluster-21897.854|Cluster-21897.23329|Cluster-21897.64898|Cluster-21897.52560|Cluster-21897.101925|Cluster-21897.66346|Cluster-21897.32994|Cluster-21897.63900|Cluster-21897.52914|Cluster-5142.0|Clus…	K04513|K00232|K05850|K05673|K06270|K02183|K05673|K00232|K05673|K06269|K05673|K12323|K00232|K05850|K02580|K04353|K04365|K02580|K05850|K04513|K05850|K02580|K02183|K12323|K12323|K05673|	| | | | | | | | | | | | | | | | | | | | | | | | | |	||||||||||||||||||||||||||	RHOA|E1.3.3.6, ACOX1, ACOX3|ATP2B|ABCC4|PPP1R12A, MYPT1|CALM|ABCC4|E1.3.3.6, ACOX1, ACOX3|ABCC4|PPP1C|ABCC4|ANPRA, NPR1|E1.3.3.6, ACOX1, ACOX3|ATP2B|NFKB1|RAP1A|BRAF|NFKB1|ATP2B|RHOA|ATP2B|NFKB1|CALM|ANPRA, NPR1|ANPRA, NPR1|ABCC4|	http://www.genome.jp/kegg-bin/show_pathway?ko04024/K04353%09red/K05673%09red/K04513%09red/K12323%09red/K00232%09red/K06270%09red/K05850%09red/K02580%09red/K04365%09red/K06269%09red/K02183%09red
Renin-angiotensin system	KEGG PATHWAY	ko04614	2	45	0.883514	0.999984	Cluster-21897.62759|Cluster-21897.55689	K01322|K11140|	| |	||	PREP|ANPEP|	http://www.genome.jp/kegg-bin/show_pathway?ko04614/K11140%09red/K01322%09red
Aldosterone synthesis and secretion	KEGG PATHWAY	ko04925	8	140	0.885708	0.999984	Cluster-22399.3|Cluster-21897.23329|Cluster-21897.14849|Cluster-21897.95481|Cluster-21897.23330|Cluster-21897.107330|Cluster-21897.23333|Cluster-21897.42277	K02677|K12323|K18050|K02183|K12323|K02677|K12323|K02183|	| | | | | | | |	||||||||	CPKC|ANPRA, NPR1|PRKCE|CALM|ANPRA, NPR1|CPKC|ANPRA, NPR1|CALM|	http://www.genome.jp/kegg-bin/show_pathway?ko04925/K02677%09red/K12323%09red/K18050%09red/K02183%09red
Nicotinate and nicotinamide metabolism	KEGG PATHWAY	ko00760	6	110	0.885776	0.999984	Cluster-21897.87115|Cluster-21897.80313|Cluster-21897.42928|Cluster-21897.11763|Cluster-21897.84970|Cluster-21897.95530	K00858|K01081|K01081|K01081|K10524|K00763|	| | | | | |	||||||	ppnK, NADK|E3.1.3.5|E3.1.3.5|E3.1.3.5|NRK1_2|pncB, NAPRT1|	http://www.genome.jp/kegg-bin/show_pathway?ko00760/K01081%09red/K00858%09red/K10524%09red/K00763%09red
p53 signaling pathway	KEGG PATHWAY	ko04115	4	79	0.886747	0.999984	Cluster-21897.100186|Cluster-21897.8383|Cluster-21897.54254|Cluster-21897.75008	K10808|K05868|K08738|K07207|	| | | |	||||	RRM2|CCNB|CYC|TSC2|	http://www.genome.jp/kegg-bin/show_pathway?ko04115/K05868%09red/K08738%09red/K10808%09red/K07207%09red
Type II diabetes mellitus	KEGG PATHWAY	ko04930	4	80	0.892169	0.999984	Cluster-21897.51678|Cluster-21897.14849|Cluster-4940.0|Cluster-21897.72648	K04527|K18050|K00873|K00844|	| | | |	||||	INSR|PRKCE|PK, pyk|HK|	http://www.genome.jp/kegg-bin/show_pathway?ko04930/K18050%09red/K00844%09red/K00873%09red/K04527%09red
MAPK signaling pathway	KEGG PATHWAY	ko04010	19	299	0.89376	0.999984	Cluster-21897.61490|Cluster-21897.59376|Cluster-21897.48405|Cluster-22399.3|Cluster-21897.63891|Cluster-21897.60343|Cluster-21897.101925|Cluster-21897.8150|Cluster-21897.107330|Cluster-21897.63900|Cluster-21897.64114|Cluster-21897.25086|Cluster-21897.69440|Cluster-21897.70453|Cluster-21897.76644|Cluster-21897.66346|Cluster-21897.32994|Cluster-21897.64162|Cluster-21897.52908	K04372|K03283|K04372|K02677|K02580|K04429|K02580|K05093|K02677|K02580|K04372|K03283|K04460|K03283|K04430|K04353|K04365|K04393|K04372|	| | | | | | | | | | | | | | | | | | |	|||||||||||||||||||	MKNK, MNK|HSPA1_8|MKNK, MNK|CPKC|NFKB1|TAO|NFKB1|FGFR2|CPKC|NFKB1|MKNK, MNK|HSPA1_8|PPP5C|HSPA1_8|MAP2K4, MKK4|RAP1A|BRAF|CDC42|MKNK, MNK|	http://www.genome.jp/kegg-bin/show_pathway?ko04010/K04353%09red/K04430%09red/K04365%09red/K05093%09red/K02677%09red/K04429%09red/K04393%09red/K04460%09red/K02580%09red/K04372%09red/K03283%09red
Renin secretion	KEGG PATHWAY	ko04924	7	128	0.898158	0.999984	Cluster-21897.23329|Cluster-21897.95481|Cluster-21897.36249|Cluster-21897.23330|Cluster-21897.42277|Cluster-21897.23333|Cluster-21897.7846	K12323|K02183|K01363|K12323|K02183|K12323|K01363|	| | | | | | |	|||||||	ANPRA, NPR1|CALM|CTSB|ANPRA, NPR1|CALM|ANPRA, NPR1|CTSB|	http://www.genome.jp/kegg-bin/show_pathway?ko04924/K12323%09red/K01363%09red/K02183%09red
Hematopoietic cell lineage	KEGG PATHWAY	ko04640	1	28	0.900315	0.999984	Cluster-21897.55689	K11140|	|	|	ANPEP|	http://www.genome.jp/kegg-bin/show_pathway?ko04640/K11140%09red
Bladder cancer	KEGG PATHWAY	ko05219	1	28	0.900315	0.999984	Cluster-21897.32994	K04365|	|	|	BRAF|	http://www.genome.jp/kegg-bin/show_pathway?ko05219/K04365%09red
Arachidonic acid metabolism	KEGG PATHWAY	ko00590	3	65	0.900322	0.999984	Cluster-21897.40258|Cluster-21897.44406|Cluster-21897.102556	K00079|K00079|K00079|	| | |	|||	CBR1|CBR1|CBR1|	http://www.genome.jp/kegg-bin/show_pathway?ko00590/K00079%09red
Selenocompound metabolism	KEGG PATHWAY	ko00450	2	48	0.903587	0.999984	Cluster-21897.66898|Cluster-21897.46945	K00384|K13811|	| |	||	trxB|PAPSS|	http://www.genome.jp/kegg-bin/show_pathway?ko00450/K00384%09red/K13811%09red
Longevity regulating pathway	KEGG PATHWAY	ko04211	11	190	0.90739	0.999984	Cluster-21897.26987|Cluster-21897.63891|Cluster-21897.15612|Cluster-21897.101925|Cluster-21897.75008|Cluster-21897.90990|Cluster-21897.63900|Cluster-21897.65808|Cluster-21897.74237|Cluster-21897.39740|Cluster-21897.51678	K08269|K02580|K08269|K02580|K07207|K08269|K02580|K04564|K08269|K17589|K04527|	| | | | | | | | | | |	|||||||||||	ULK1_2_3, ATG1|NFKB1|ULK1_2_3, ATG1|NFKB1|TSC2|ULK1_2_3, ATG1|NFKB1|SOD2|ULK1_2_3, ATG1|RB1CC1|INSR|	http://www.genome.jp/kegg-bin/show_pathway?ko04211/K04527%09red/K07207%09red/K04564%09red/K08269%09red/K17589%09red/K02580%09red
ECM-receptor interaction	KEGG PATHWAY	ko04512	3	67	0.910765	0.999984	Cluster-21897.26315|Cluster-21897.52515|Cluster-21897.87793	K06236|K05719|K05637|	| | |	|||	COL1AS|ITGB1|LAMA1_2|	http://www.genome.jp/kegg-bin/show_pathway?ko04512/K06236%09red/K05637%09red/K05719%09red
Basal transcription factors	KEGG PATHWAY	ko03022	6	116	0.911579	0.999984	Cluster-14252.0|Cluster-3405.0|Cluster-21897.104934|Cluster-21897.106268|Cluster-21897.110142|Cluster-21897.45351	K03131|K03133|K03120|K03124|K03141|K14651|	| | | | | |	||||||	TAF6|TAF9B, TAF9|TBP, tbp|TFIIB, GTF2B, SUA7, tfb|TFIIH1, GTF2H1, TFB1|TAF15, NPL3|	http://www.genome.jp/kegg-bin/show_pathway?ko03022/K03141%09red/K14651%09red/K03124%09red/K03133%09red/K03131%09red/K03120%09red
Mineral absorption	KEGG PATHWAY	ko04978	2	50	0.91512	0.999984	Cluster-21897.71896|Cluster-21897.58740	K07213|K08370|	| |	||	ATOX1, ATX1, copZ, golB|CYBRD1|	http://www.genome.jp/kegg-bin/show_pathway?ko04978/K07213%09red/K08370%09red
Huntington's disease	KEGG PATHWAY	ko05016	25	392	0.917691	0.999984	Cluster-21897.103924|Cluster-21897.52929|Cluster-23343.0|Cluster-21897.54254|Cluster-21897.6619|Cluster-15944.0|Cluster-21897.55914|Cluster-21897.104934|Cluster-21897.88100|Cluster-3802.0|Cluster-21897.69361|Cluster-21897.104225|Cluster-21897.66605|Cluster-21897.59268|Cluster-21897.77635|Cluster-21897.29195|Cluster-21897.27080|Cluster-1592.0|Cluster-21897.9975|Cluster-3881.0|Cluster-21897.56159|C…	K10408|K03014|K03015|K08738|K09565|K03010|K02126|K03120|K10408|K03013|K02268|K03010|K11644|K04646|K04565|K11831|K11831|K03014|K03006|K03010|K11644|K06067|K04564|K03952|K03006|	| | | | | | | | | | | | | | | | | | | | | | | | |	|||||||||||||||||||||||||	DNAH|RPB6, POLR2F|RPB7, POLR2G|CYC|PPIF|RPB2, POLR2B|ATPeF0A, MTATP6, ATP6|TBP, tbp|DNAH|RPB5, POLR2E|COX6C|RPB2, POLR2B|SIN3A|CLTC|SOD1|NRF1|NRF1|RPB6, POLR2F|RPB1, POLR2A|RPB2, POLR2B|SIN3A|HDAC1_2|SOD2|NDUFA8|RPB1, POLR2A|	http://www.genome.jp/kegg-bin/show_pathway?ko05016/K03006%09red/K02268%09red/K03015%09red/K04565%09red/K04646%09red/K11831%09red/K06067%09red/K09565%09red/K08738%09red/K03952%09red/K04564%09red/K03014%09red/K11644%09red/K03010%09red/K03013%09red/K10408%09red/K02126%09red/K03120%09red
Non-alcoholic fatty liver disease (NAFLD)	KEGG PATHWAY	ko04932	14	239	0.922427	0.999984	Cluster-21897.49372|Cluster-21897.62932|Cluster-21897.63891|Cluster-21897.101925|Cluster-21897.69361|Cluster-21897.34379|Cluster-21897.63900|Cluster-21897.78068|Cluster-21897.78071|Cluster-21897.71998|Cluster-21897.51678|Cluster-21897.77423|Cluster-21897.54254|Cluster-21897.64162	K08860|K08860|K02580|K02580|K02268|K08524|K02580|K09113|K09113|K08524|K04527|K03952|K08738|K04393|	| | | | | | | | | | | | | |	||||||||||||||	EIF2AK3|EIF2AK3|NFKB1|NFKB1|COX6C|NR2B1, RXRA|NFKB1|MLX|MLX|NR2B1, RXRA|INSR|NDUFA8|CYC|CDC42|	http://www.genome.jp/kegg-bin/show_pathway?ko04932/K08860%09red/K04527%09red/K09113%09red/K08738%09red/K03952%09red/K02268%09red/K04393%09red/K02580%09red/K08524%09red
Morphine addiction	KEGG PATHWAY	ko05032	4	87	0.924117	0.999984	Cluster-21897.70860|Cluster-21897.57191|Cluster-22399.3|Cluster-21897.107330	K18437|K04536|K02677|K02677|	| | | |	||||	PDE8|GNB1|CPKC|CPKC|	http://www.genome.jp/kegg-bin/show_pathway?ko05032/K02677%09red/K18437%09red/K04536%09red
Endocrine and other factor-regulated calcium reabsorption	KEGG PATHWAY	ko04961	3	70	0.924574	0.999984	Cluster-22399.3|Cluster-21897.107330|Cluster-21897.59268	K02677|K02677|K04646|	| | |	|||	CPKC|CPKC|CLTC|	http://www.genome.jp/kegg-bin/show_pathway?ko04961/K02677%09red/K04646%09red
Dilated cardiomyopathy (DCM)	KEGG PATHWAY	ko05414	5	104	0.926013	0.999984	Cluster-21897.15582|Cluster-21897.54283|Cluster-21897.53867|Cluster-21897.50171|Cluster-21897.52515	K05692|K05692|K05692|K05692|K05719|	| | | | |	|||||	ACTB_G1|ACTB_G1|ACTB_G1|ACTB_G1|ITGB1|	http://www.genome.jp/kegg-bin/show_pathway?ko05414/K05692%09red/K05719%09red
Phospholipase D signaling pathway	KEGG PATHWAY	ko04072	13	228	0.930994	0.999984	Cluster-21897.53283|Cluster-22399.3|Cluster-21897.28103|Cluster-21897.103503|Cluster-21897.67172|Cluster-21897.75008|Cluster-21897.107330|Cluster-21897.51678|Cluster-5142.0|Cluster-21897.81217|Cluster-21897.85436|Cluster-21897.51935|Cluster-21897.34242	K04513|K02677|K06279|K00901|K07834|K07207|K02677|K04527|K04513|K01080|K01080|K07941|K01080|	| | | | | | | | | | | | |	|||||||||||||	RHOA|CPKC|SHC1|dgkA, DGK|RALA|TSC2|CPKC|INSR|RHOA|PPAP2|PPAP2|ARF6|PPAP2|	http://www.genome.jp/kegg-bin/show_pathway?ko04072/K04513%09red/K04527%09red/K02677%09red/K07207%09red/K07941%09red/K00901%09red/K01080%09red/K07834%09red/K06279%09red
Gastric acid secretion	KEGG PATHWAY	ko04971	4	89	0.931532	0.999984	Cluster-21897.95481|Cluster-22399.3|Cluster-21897.107330|Cluster-21897.42277	K02183|K02677|K02677|K02183|	| | | |	||||	CALM|CPKC|CPKC|CALM|	http://www.genome.jp/kegg-bin/show_pathway?ko04971/K02677%09red/K02183%09red
Dorso-ventral axis formation	KEGG PATHWAY	ko04320	3	72	0.93266	0.999984	Cluster-21897.32994|Cluster-21897.64204|Cluster-21897.55870	K04365|K02359|K02678|	| | |	|||	BRAF|EGH|ETS, pnt|	http://www.genome.jp/kegg-bin/show_pathway?ko04320/K02359%09red/K02678%09red/K04365%09red
Dopaminergic synapse	KEGG PATHWAY	ko04728	9	170	0.935412	0.999984	Cluster-21897.57191|Cluster-22399.3|Cluster-21897.95481|Cluster-21897.107330|Cluster-21897.42277|Cluster-21897.34743|Cluster-3789.0|Cluster-21897.21221|Cluster-21897.104846	K04536|K02677|K02183|K02677|K02183|K01593|K04382|K11584|K06269|	| | | | | | | | |	|||||||||	GNB1|CPKC|CALM|CPKC|CALM|DDC|PPP2C|PPP2R5|PPP1C|	http://www.genome.jp/kegg-bin/show_pathway?ko04728/K02677%09red/K04382%09red/K11584%09red/K01593%09red/K04536%09red/K06269%09red/K02183%09red
Hypertrophic cardiomyopathy (HCM)	KEGG PATHWAY	ko05410	5	108	0.938917	0.999984	Cluster-21897.15582|Cluster-21897.54283|Cluster-21897.53867|Cluster-21897.50171|Cluster-21897.52515	K05692|K05692|K05692|K05692|K05719|	| | | | |	|||||	ACTB_G1|ACTB_G1|ACTB_G1|ACTB_G1|ITGB1|	http://www.genome.jp/kegg-bin/show_pathway?ko05410/K05692%09red/K05719%09red
Osteoclast differentiation	KEGG PATHWAY	ko04380	6	125	0.940768	0.999984	Cluster-21897.77696|Cluster-21897.63891|Cluster-21897.46388|Cluster-21897.101925|Cluster-21897.63900|Cluster-21897.50945	K08601|K02580|K14381|K02580|K02580|K01371|	| | | | | |	||||||	CYLD, USLP2|NFKB1|SQSTM1|NFKB1|NFKB1|CTSK|	http://www.genome.jp/kegg-bin/show_pathway?ko04380/K02580%09red/K14381%09red/K08601%09red/K01371%09red
Central carbon metabolism in cancer	KEGG PATHWAY	ko05230	6	126	0.943412	0.999984	Cluster-16448.0|Cluster-21897.72648|Cluster-18321.2|Cluster-21897.8150|Cluster-4940.0|Cluster-21897.58707	K01834|K00844|K00850|K05093|K00873|K01425|	| | | | | |	||||||	PGAM, gpmA|HK|pfkA, PFK|FGFR2|PK, pyk|glsA, GLS|	http://www.genome.jp/kegg-bin/show_pathway?ko05230/K00850%09red/K00844%09red/K05093%09red/K01834%09red/K00873%09red/K01425%09red
Sulfur relay system	KEGG PATHWAY	ko04122	1	36	0.947245	0.999984	Cluster-23700.0	K04487|	|	|	iscS, NFS1|	http://www.genome.jp/kegg-bin/show_pathway?ko04122/K04487%09red
cGMP-PKG signaling pathway	KEGG PATHWAY	ko04022	18	310	0.94844	0.999984	Cluster-21897.53283|Cluster-21897.51865|Cluster-21897.38596|Cluster-21897.14849|Cluster-21897.42277|Cluster-21897.23329|Cluster-21897.65986|Cluster-2556.0|Cluster-21897.95481|Cluster-21897.21520|Cluster-21897.23330|Cluster-21897.52560|Cluster-21897.23333|Cluster-21897.52914|Cluster-5142.0|Cluster-21897.51678|Cluster-21897.104846|Cluster-21897.6619	K04513|K05850|K05850|K18050|K02183|K12323|K07376|K07376|K02183|K06270|K12323|K05850|K12323|K05850|K04513|K04527|K06269|K09565|	| | | | | | | | | | | | | | | | | |	||||||||||||||||||	RHOA|ATP2B|ATP2B|PRKCE|CALM|ANPRA, NPR1|PRKG1|PRKG1|CALM|PPP1R12A, MYPT1|ANPRA, NPR1|ATP2B|ANPRA, NPR1|ATP2B|RHOA|INSR|PPP1C|PPIF|	http://www.genome.jp/kegg-bin/show_pathway?ko04022/K06270%09red/K04513%09red/K04527%09red/K07376%09red/K18050%09red/K12323%09red/K09565%09red/K05850%09red/K06269%09red/K02183%09red
Adrenergic signaling in cardiomyocytes	KEGG PATHWAY	ko04261	12	222	0.949297	0.999984	Cluster-21897.51865|Cluster-21897.38596|Cluster-22399.3|Cluster-21897.52560|Cluster-21897.95481|Cluster-21897.107330|Cluster-21897.42277|Cluster-21897.52914|Cluster-21897.21110|Cluster-3789.0|Cluster-21897.21221|Cluster-21897.104846	K05850|K05850|K02677|K05850|K02183|K02677|K02183|K05850|K17751|K04382|K11584|K06269|	| | | | | | | | | | | |	||||||||||||	ATP2B|ATP2B|CPKC|ATP2B|CALM|CPKC|CALM|ATP2B|MYH6_7|PPP2C|PPP2R5|PPP1C|	http://www.genome.jp/kegg-bin/show_pathway?ko04261/K02677%09red/K04382%09red/K17751%09red/K11584%09red/K05850%09red/K06269%09red/K02183%09red
Hippo signaling pathway - fly	KEGG PATHWAY	ko04391	11	209	0.953188	0.999984	Cluster-21897.56569|Cluster-21897.67678|Cluster-21897.15582|Cluster-21897.52626|Cluster-21897.50171|Cluster-21897.37502|Cluster-21897.53867|Cluster-21897.56422|Cluster-3789.0|Cluster-21897.54283|Cluster-2430.0	K16197|K16175|K05692|K06069|K05692|K09448|K05692|K16197|K04382|K05692|K16197|	| | | | | | | | | | |	|||||||||||	YWHAB_Q_Z|SCRIB|ACTB_G1|PRKCI|ACTB_G1|TEAD|ACTB_G1|YWHAB_Q_Z|PPP2C|ACTB_G1|YWHAB_Q_Z|	http://www.genome.jp/kegg-bin/show_pathway?ko04391/K09448%09red/K16197%09red/K16175%09red/K04382%09red/K05692%09red/K06069%09red
RNA transport	KEGG PATHWAY	ko03013	21	357	0.953858	0.999984	Cluster-21897.13652|Cluster-21897.55495|Cluster-21897.80208|Cluster-3176.0|Cluster-21897.40897|Cluster-21897.95649|Cluster-21897.99440|Cluster-18917.0|Cluster-17641.1|Cluster-21897.61915|Cluster-21897.26621|Cluster-21897.101837|Cluster-21897.35251|Cluster-21897.31375|Cluster-2774.0|Cluster-21897.58372|Cluster-21897.12344|Cluster-21897.38034|Cluster-21897.69750|Cluster-21897.27273|Cluster-21897.31…	K03246|K18644|K13171|K03238|K14297|K03257|K12812|K13131|K03242|K03262|K03231|K00784|K00784|K14297|K12172|K12881|K07936|K03231|K03257|K03231|K14297|	| | | | | | | | | | | | | | | | | | | | |	|||||||||||||||||||||	EIF3I|EIF4EBP2|SRRM1, SRM160|EIF2S2|NUP98, ADAR2, NUP116|EIF4A|UAP56, BAT1, SUB2|DDX20, GEMIN3|EIF2S3|EIF5|EEF1A|rnz|rnz|NUP98, ADAR2, NUP116|RANBP2, NUP358|THOC4, ALY|RAN|EEF1A|EIF4A|EEF1A|NUP98, ADAR2, NUP116|	http://www.genome.jp/kegg-bin/show_pathway?ko03013/K12172%09red/K03246%09red/K13131%09red/K12881%09red/K18644%09red/K13171%09red/K03231%09red/K14297%09red/K03242%09red/K00784%09red/K12812%09red/K03262%09red/K03257%09red/K07936%09red/K03238%09red
Parkinson's disease	KEGG PATHWAY	ko05012	9	179	0.954844	0.999984	Cluster-21897.55914|Cluster-3575.0|Cluster-19235.0|Cluster-21897.86759|Cluster-21897.69361|Cluster-21897.12666|Cluster-21897.77423|Cluster-21897.54254|Cluster-21897.6619	K02126|K04555|K03178|K03178|K02268|K08669|K03952|K08738|K09565|	| | | | | | | | |	|||||||||	ATPeF0A, MTATP6, ATP6|UBE2G2, UBC7|UBE1, UBA1|UBE1, UBA1|COX6C|HTRA2, PRSS25|NDUFA8|CYC|PPIF|	http://www.genome.jp/kegg-bin/show_pathway?ko05012/K08669%09red/K04555%09red/K08738%09red/K03952%09red/K02268%09red/K03178%09red/K09565%09red/K02126%09red
Alzheimer's disease	KEGG PATHWAY	ko05010	19	330	0.956441	0.999984	Cluster-21897.56697|Cluster-21897.55914|Cluster-21897.33955|Cluster-21897.54513|Cluster-21897.42277|Cluster-21897.62932|Cluster-16962.0|Cluster-21897.37102|Cluster-21897.95481|Cluster-21897.69361|Cluster-21897.37101|Cluster-21897.54254|Cluster-21897.823|Cluster-21897.77226|Cluster-21897.32324|Cluster-21897.77423|Cluster-21897.49372|Cluster-21897.55745|Cluster-21568.0	K04505|K02126|K13240|K04550|K02183|K08860|K00134|K04505|K02183|K02268|K04505|K08738|K04550|K01408|K04505|K03952|K08860|K04505|K00134|	| | | | | | | | | | | | | | | | | | |	|||||||||||||||||||	PSEN1, PS1|ATPeF0A, MTATP6, ATP6|NOS1|LRP1, CD91|CALM|EIF2AK3|GAPDH, gapA|PSEN1, PS1|CALM|COX6C|PSEN1, PS1|CYC|LRP1, CD91|IDE, ide|PSEN1, PS1|NDUFA8|EIF2AK3|PSEN1, PS1|GAPDH, gapA|	http://www.genome.jp/kegg-bin/show_pathway?ko05010/K08860%09red/K04505%09red/K04550%09red/K01408%09red/K08738%09red/K03952%09red/K02268%09red/K00134%09red/K13240%09red/K02126%09red/K02183%09red
Longevity regulating pathway - multiple species	KEGG PATHWAY	ko04213	9	180	0.956645	0.999984	Cluster-21897.55495|Cluster-21897.77635|Cluster-21897.59376|Cluster-21897.70453|Cluster-21897.65808|Cluster-21897.25086|Cluster-21897.51678|Cluster-21897.60907|Cluster-21897.8816	K18644|K04565|K03283|K03283|K04564|K03283|K04527|K09542|K06067|	| | | | | | | | |	|||||||||	EIF4EBP2|SOD1|HSPA1_8|HSPA1_8|SOD2|HSPA1_8|INSR|CRYAB|HDAC1_2|	http://www.genome.jp/kegg-bin/show_pathway?ko04213/K06067%09red/K04527%09red/K18644%09red/K09542%09red/K04564%09red/K04565%09red/K03283%09red
Retrograde endocannabinoid signaling	KEGG PATHWAY	ko04723	3	80	0.957629	0.999984	Cluster-21897.57191|Cluster-22399.3|Cluster-21897.107330	K04536|K02677|K02677|	| | |	|||	GNB1|CPKC|CPKC|	http://www.genome.jp/kegg-bin/show_pathway?ko04723/K02677%09red/K04536%09red
Melanoma	KEGG PATHWAY	ko05218	1	39	0.958446	0.999984	Cluster-21897.32994	K04365|	|	|	BRAF|	http://www.genome.jp/kegg-bin/show_pathway?ko05218/K04365%09red
Ovarian steroidogenesis	KEGG PATHWAY	ko04913	1	39	0.958446	0.999984	Cluster-21897.51678	K04527|	|	|	INSR|	http://www.genome.jp/kegg-bin/show_pathway?ko04913/K04527%09red
Cholinergic synapse	KEGG PATHWAY	ko04725	4	106	0.972485	0.999984	Cluster-21897.57191|Cluster-21897.53762|Cluster-22399.3|Cluster-21897.107330	K04536|K01049|K02677|K02677|	| | | |	||||	GNB1|ACHE|CPKC|CPKC|	http://www.genome.jp/kegg-bin/show_pathway?ko04725/K02677%09red/K01049%09red/K04536%09red
Hedgehog signaling pathway	KEGG PATHWAY	ko04340	4	108	0.975381	0.999984	Cluster-21897.8272|Cluster-21897.70725|Cluster-21897.49913|Cluster-21897.76533	K06233|K06233|K06233|K06233|	| | | |	||||	LRP2|LRP2|LRP2|LRP2|	http://www.genome.jp/kegg-bin/show_pathway?ko04340/K06233%09red
Fanconi anemia pathway	KEGG PATHWAY	ko03460	4	111	0.979193	0.999984	Cluster-21897.93728|Cluster-2613.0|Cluster-15394.0|Cluster-21897.90735	K03165|K04482|K07466|K10848|	| | | |	||||	TOP3|RAD51|RFA1, RPA1, rpa|ERCC4, XPF|	http://www.genome.jp/kegg-bin/show_pathway?ko03460/K10848%09red/K07466%09red/K03165%09red/K04482%09red
Basal cell carcinoma	KEGG PATHWAY	ko05217	1	48	0.979695	0.999984	Cluster-21897.41797	K02085|	|	|	APC|	http://www.genome.jp/kegg-bin/show_pathway?ko05217/K02085%09red
Oxidative phosphorylation	KEGG PATHWAY	ko00190	10	216	0.981185	0.999984	Cluster-21897.55914|Cluster-13786.0|Cluster-24405.0|Cluster-21897.55855|Cluster-21897.69361|Cluster-4051.0|Cluster-21897.47983|Cluster-15556.0|Cluster-21897.77423|Cluster-13815.0	K02126|K02145|K02147|K02145|K02268|K01507|K02154|K02147|K03952|K02145|	| | | | | | | | | |	||||||||||	ATPeF0A, MTATP6, ATP6|ATPeV1A, ATP6A|ATPeV1B, ATP6B|ATPeV1A, ATP6A|COX6C|ppa|ATPeV0A, ATP6N|ATPeV1B, ATP6B|NDUFA8|ATPeV1A, ATP6A|	http://www.genome.jp/kegg-bin/show_pathway?ko00190/K01507%09red/K03952%09red/K02268%09red/K02145%09red/K02147%09red/K02154%09red/K02126%09red
Melanogenesis	KEGG PATHWAY	ko04916	4	114	0.982443	0.999984	Cluster-21897.95481|Cluster-22399.3|Cluster-21897.107330|Cluster-21897.42277	K02183|K02677|K02677|K02183|	| | | |	||||	CALM|CPKC|CPKC|CALM|	http://www.genome.jp/kegg-bin/show_pathway?ko04916/K02677%09red/K02183%09red
Base excision repair	KEGG PATHWAY	ko03410	2	75	0.983864	0.999984	Cluster-21897.86333|Cluster-24534.0	K10800|K04799|	| |	||	SMUG1|FEN1, RAD2|	http://www.genome.jp/kegg-bin/show_pathway?ko03410/K04799%09red/K10800%09red
Lysine degradation	KEGG PATHWAY	ko00310	10	221	0.984816	0.999984	Cluster-21897.47409|Cluster-21897.55814|Cluster-21897.90190|Cluster-21897.37118|Cluster-21897.83642|Cluster-13774.0|Cluster-21897.89143|Cluster-21897.45938|Cluster-20140.0|Cluster-21897.758	K00164|K00128|K11421|K00128|K11421|K00626|K11421|K00128|K00128|K00825|	| | | | | | | | | |	||||||||||	OGDH, sucA|E1.2.1.3|SETDB1|E1.2.1.3|SETDB1|E2.3.1.9, atoB|SETDB1|E1.2.1.3|E1.2.1.3|AADAT, KAT2|	http://www.genome.jp/kegg-bin/show_pathway?ko00310/K00164%09red/K00825%09red/K11421%09red/K00626%09red/K00128%09red
Pantothenate and CoA biosynthesis	KEGG PATHWAY	ko00770	1	53	0.986361	0.999984	Cluster-21897.54411	K00207|	|	|	DPYD|	http://www.genome.jp/kegg-bin/show_pathway?ko00770/K00207%09red
Nucleotide excision repair	KEGG PATHWAY	ko03420	5	138	0.986966	0.999984	Cluster-21897.110142|Cluster-2399.0|Cluster-1424.0|Cluster-15394.0|Cluster-21897.90735	K03141|K03868|K10755|K07466|K10848|	| | | | |	|||||	TFIIH1, GTF2H1, TFB1|RBX1, ROC1|RFC2_4|RFA1, RPA1, rpa|ERCC4, XPF|	http://www.genome.jp/kegg-bin/show_pathway?ko03420/K10848%09red/K07466%09red/K10755%09red/K03868%09red/K03141%09red
Spliceosome	KEGG PATHWAY	ko03040	21	404	0.989737	0.999984	Cluster-21897.86586|Cluster-21897.46223|Cluster-21897.59376|Cluster-22990.0|Cluster-21897.26459|Cluster-3300.0|Cluster-21897.99440|Cluster-21897.103329|Cluster-21897.42953|Cluster-4078.0|Cluster-21897.24029|Cluster-21897.47620|Cluster-21897.70453|Cluster-21897.25086|Cluster-21897.95753|Cluster-21897.58372|Cluster-21897.29892|Cluster-21897.73179|Cluster-21897.60905|Cluster-21897.25901|Cluster-2189…	K11984|K12890|K03283|K12820|K12843|K12845|K12812|K12897|K12832|K12823|K12834|K11984|K03283|K03283|K12897|K12881|K12854|K11087|K12838|K12811|K12818|	| | | | | | | | | | | | | | | | | | | | |	|||||||||||||||||||||	SART1, HAF, SNU66|SFRS1_9|HSPA1_8|DHX15, PRP43|PRPF3, PRP3|SNU13, NHP2L|UAP56, BAT1, SUB2|TRA2|SF3B5, SF3B10|DDX5, DBP2|PHF5A|SART1, HAF, SNU66|HSPA1_8|HSPA1_8|TRA2|THOC4, ALY|SNRNP200, BRR2|SNRPD1, SMD1|PUF60|DDX46, PRP5|DHX8, PRP22|	http://www.genome.jp/kegg-bin/show_pathway?ko03040/K12843%09red/K12838%09red/K12834%09red/K12890%09red/K12823%09red/K12820%09red/K12832%09red/K11984%09red/K12881%09red/K11087%09red/K12812%09red/K12811%09red/K12897%09red/K12845%09red/K12818%09red/K03283%09red/K12854%09red
Ubiquitin mediated proteolysis	KEGG PATHWAY	ko04120	16	339	0.993607	0.999984	Cluster-21897.41684|Cluster-25061.0|Cluster-3575.0|Cluster-21897.88484|Cluster-21897.107321|Cluster-1741.0|Cluster-21897.46854|Cluster-19235.0|Cluster-21897.78629|Cluster-2399.0|Cluster-21897.54157|Cluster-24211.0|Cluster-21897.32729|Cluster-21897.46407|Cluster-21897.86759|Cluster-21897.103319	K04707|K06689|K04555|K10586|K06689|K10601|K10576|K03178|K10581|K03868|K04707|K10579|K03352|K03873|K03178|K10579|	| | | | | | | | | | | | | | | |	||||||||||||||||	CBL|UBE2D_E, UBC4, UBC5|UBE2G2, UBC7|BIRC6, BRUCE|UBE2D_E, UBC4, UBC5|SYVN1, HRD1|UBE2H, UBC8|UBE1, UBA1|UBE2O|RBX1, ROC1|CBL|UBE2M, UBC12|APC5|TCEB2|UBE1, UBA1|UBE2M, UBC12|	http://www.genome.jp/kegg-bin/show_pathway?ko04120/K10601%09red/K10581%09red/K03868%09red/K10586%09red/K06689%09red/K10579%09red/K03873%09red/K04555%09red/K03352%09red/K10576%09red/K03178%09red/K04707%09red
Hippo signaling pathway - multiple species	KEGG PATHWAY	ko04392	1	66	0.995154	0.999984	Cluster-21897.37502	K09448|	|	|	TEAD|	http://www.genome.jp/kegg-bin/show_pathway?ko04392/K09448%09red
Cardiac muscle contraction	KEGG PATHWAY	ko04260	2	107	0.998285	0.999984	Cluster-21897.69361|Cluster-21897.21110	K02268|K17751|	| |	||	COX6C|MYH6_7|	http://www.genome.jp/kegg-bin/show_pathway?ko04260/K02268%09red/K17751%09red
Insulin secretion	KEGG PATHWAY	ko04911	2	110	0.998616	0.999984	Cluster-22399.3|Cluster-21897.107330	K02677|K02677|	| |	||	CPKC|CPKC|	http://www.genome.jp/kegg-bin/show_pathway?ko04911/K02677%09red
Hedgehog signaling pathway - fly	KEGG PATHWAY	ko04341	1	87	0.99909	0.999984	Cluster-2399.0	K03868|	|	|	RBX1, ROC1|	http://www.genome.jp/kegg-bin/show_pathway?ko04341/K03868%09red
Endocytosis	KEGG PATHWAY	ko04144	18	435	0.999534	0.999984	Cluster-21897.41684|Cluster-21897.53283|Cluster-21897.5181|Cluster-21897.32292|Cluster-21897.59376|Cluster-21897.28248|Cluster-21897.70453|Cluster-21897.25086|Cluster-21897.58436|Cluster-21897.54157|Cluster-5142.0|Cluster-21897.34323|Cluster-21897.51935|Cluster-21897.99048|Cluster-21897.52626|Cluster-21897.8150|Cluster-21897.64162|Cluster-21897.59268	K04707|K04513|K12493|K18465|K03283|K12491|K03283|K03283|K07888|K04707|K04513|K07888|K07941|K12493|K06069|K05093|K04393|K04646|	| | | | | | | | | | | | | | | | | |	||||||||||||||||||	CBL|RHOA|ARFGAP2_3|MRT43, SWIP|HSPA1_8|AGAP1_3|HSPA1_8|HSPA1_8|RAB5B|CBL|RHOA|RAB5B|ARF6|ARFGAP2_3|PRKCI|FGFR2|CDC42|CLTC|	http://www.genome.jp/kegg-bin/show_pathway?ko04144/K18465%09red/K04513%09red/K04646%09red/K05093%09red/K07888%09red/K04707%09red/K04393%09red/K07941%09red/K12493%09red/K12491%09red/K06069%09red/K03283%09red
mRNA surveillance pathway	KEGG PATHWAY	ko03015	7	273	0.999944	0.999984	Cluster-21897.80208|Cluster-21897.99440|Cluster-3789.0|Cluster-21897.58372|Cluster-21897.21221|Cluster-21897.70310|Cluster-21897.104846	K13171|K12812|K04382|K12881|K11584|K14411|K06269|	| | | | | | |	|||||||	SRRM1, SRM160|UAP56, BAT1, SUB2|PPP2C|THOC4, ALY|PPP2R5|MSI|PPP1C|	http://www.genome.jp/kegg-bin/show_pathway?ko03015/K11584%09red/K04382%09red/K14411%09red/K12881%09red/K12812%09red/K06269%09red/K13171%09red
RNA degradation	KEGG PATHWAY	ko03018	3	199	0.999984	0.999984	Cluster-23888.5|Cluster-18321.2|Cluster-21897.61011	K01689|K00850|K12599|	| | |	|||	ENO, eno|pfkA, PFK|SKI2, SKIV2L|	http://www.genome.jp/kegg-bin/show_pathway?ko03018/K12599%09red/K00850%09red/K01689%09red
--------------------
#Term	Database	ID	Input number	Background number	P-Value	Corrected P-Value	Input	KO	Entrez_ID	Ensembl_ID	KO_name	Hyperlink
--------------------
#Term	Database	ID	Input number	Background number	P-Value	Corrected P-Value	Input	KO	Entrez_ID	Ensembl_ID	KO_name	Hyperlink
--------------------

## Sheet: KEGG enrichment of up DEGs
##Databases: KEGG PATHWAY
##Statistical test method: hypergeometric test / Fisher's exact test
##FDR correction method: Benjamini and Hochberg
#Term	Database	ID	Input number	Background number	P-Value	Corrected P-Value	Input	KO	Entrez_ID	Ensembl_ID	KO_name	Hyperlink
Ribosome	KEGG PATHWAY	ko03010	66	510	3.04596e-09	8.16317e-07	Cluster-21897.15036|Cluster-21897.27779|Cluster-1792.0|Cluster-21897.104275|Cluster-20643.0|Cluster-2999.0|Cluster-21897.30535|Cluster-21897.57621|Cluster-4464.0|Cluster-21897.102665|Cluster-23888.4|Cluster-2440.0|Cluster-4200.0|Cluster-21897.104488|Cluster-21897.9777|Cluster-2873.0|Cluster-10079.0|Cluster-21897.10783|Cluster-21897.100928|Cluster-21897.65393|Cluster-21897.8845|Cluster-21897.93623…	K02937|K02883|K02936|K02938|K02938|K02915|K02941|K02875|K02893|K02877|K02930|K02991|K02949|K02997|K02929|K02883|K02872|K02908|K02885|K02977|K02940|K02987|K02985|K02976|K02981|K02962|K02955|K02880|K02981|K02948|K02901|K02995|K02964|K02938|K02932|K02973|K02889|K02937|K02877|K02912|K02934|K02930|K02989|K02938|K02915|K02868|K02940|K02866|K02995|K02960|K02955|K02984|K02925|K02957|K02900|K02998|K02912|…	| | | | | | | | | | | | | | | | | | | | | | | | | | | | | | | | | | | | | | | | | | | | | | | | | | | | | | | | | | | | | | | | | |	||||||||||||||||||||||||||||||||||||||||||||||||||||||||||||||||||	RP-L7e, RPL7|RP-L18e, RPL18|RP-L7Ae, RPL7A|RP-L8e, RPL8|RP-L8e, RPL8|RP-L34e, RPL34|RP-LP0, RPLP0|RP-L14e, RPL14|RP-L23Ae, RPL23A|RP-L15e, RPL15|RP-L4e, RPL4|RP-S6e, RPS6|RP-S11e, RPS11|RP-S9e, RPS9|RP-L44e, RPL44|RP-L18e, RPL18|RP-L13Ae, RPL13A|RP-L30e, RPL30|RP-L19e, RPL19|RP-S27Ae, RPS27A|RP-L9e, RPL9|RP-S4e, RPS4|RP-S3e, RPS3|RP-S26e, RPS26|RP-S2e, RPS2|RP-S17e, RPS17|RP-S14e, RPS14|RP-L17e, …	http://www.genome.jp/kegg-bin/show_pathway?ko03010/K02929%09red/K02893%09red/K02883%09red/K02998%09red/K02957%09red/K02930%09red/K02955%09red/K02932%09red/K02889%09red/K02934%09red/K02937%09red/K02936%09red/K02885%09red/K02938%09red/K02868%09red/K02917%09red/K02880%09red/K02915%09red/K02953%09red/K02991%09red/K02997%09red/K02995%09red/K02977%09red/K02976%09red/K02984%09red/K02973%09red/K02877%09r…
Proteasome	KEGG PATHWAY	ko03050	22	140	4.38304e-05	0.00587328	Cluster-16305.0|Cluster-21897.19474|Cluster-21897.95311|Cluster-24460.0|Cluster-21897.11744|Cluster-21897.94137|Cluster-3284.0|Cluster-4704.0|Cluster-2880.0|Cluster-18239.0|Cluster-1560.0|Cluster-1824.0|Cluster-21897.101137|Cluster-21897.102836|Cluster-21897.100234|Cluster-21897.7121|Cluster-17736.0|Cluster-21897.53578|Cluster-3199.0|Cluster-1576.0|Cluster-21897.9413|Cluster-18690.0	K03030|K03063|K03065|K03030|K03065|K03038|K03028|K02739|K02728|K02735|K02736|K02732|K03063|K03062|K03038|K02737|K03061|K02728|K03064|K02729|K03036|K03061|	| | | | | | | | | | | | | | | | | | | | | |	||||||||||||||||||||||	PSMD14, RPN11, POH1|PSMC4, RPT3|PSMC3, RPT5|PSMD14, RPN11, POH1|PSMC3, RPT5|PSMD7, RPN8|PSMD2, RPN1|PSMB7|PSMA4|PSMB3|PSMB4|PSMB1|PSMC4, RPT3|PSMC1, RPT2|PSMD7, RPN8|PSMB5|PSMC2, RPT1|PSMA4|PSMC6, RPT4|PSMA5|PSMD11, RPN6|PSMC2, RPT1|	http://www.genome.jp/kegg-bin/show_pathway?ko03050/K03064%09red/K03065%09red/K03061%09red/K03062%09red/K03063%09red/K02732%09red/K02739%09red/K02728%09red/K02729%09red/K03038%09red/K03028%09red/K03036%09red/K02737%09red/K02736%09red/K02735%09red/K03030%09red
Protein processing in endoplasmic reticulum	KEGG PATHWAY	ko04141	40	391	0.000400833	0.0358077	Cluster-21897.55403|Cluster-21897.54992|Cluster-21949.0|Cluster-21897.55442|Cluster-21897.59376|Cluster-21897.34930|Cluster-21897.66947|Cluster-21897.54330|Cluster-2399.0|Cluster-21897.57031|Cluster-21897.23102|Cluster-25061.0|Cluster-21897.56412|Cluster-21897.107321|Cluster-21897.58095|Cluster-4611.0|Cluster-21734.0|Cluster-21897.56342|Cluster-21897.74424|Cluster-21897.62761|Cluster-4885.0|Clust…	K14007|K09517|K04523|K09490|K03283|K01230|K04571|K13251|K03868|K09487|K13525|K06689|K01230|K06689|K04571|K07953|K14016|K08054|K14012|K09523|K04079|K14005|K04555|K08860|K09584|K04079|K10956|K03283|K04523|K09487|K14009|K08057|K10956|K10601|K13525|K03283|K13989|K09486|K08860|K07151|	| | | | | | | | | | | | | | | | | | | | | | | | | | | | | | | | | | | | | | | |	||||||||||||||||||||||||||||||||||||||||	SEC24|DNAJB11|UBQLN, DSK2|HSPA5, BIP|HSPA1_8|MAN1|SSR4|SSR3|RBX1, ROC1|HSP90B, TRA1|VCP, CDC48|UBE2D_E, UBC4, UBC5|MAN1|UBE2D_E, UBC4, UBC5|SSR4|SAR1|UFD1|CANX|SHP1, UBX1, NSFL1C|DNAJC3|htpG, HSP90A|SEC31|UBE2G2, UBC7|EIF2AK3|PDIA6, TXNDC7|htpG, HSP90A|SEC61A|HSPA1_8|UBQLN, DSK2|HSP90B, TRA1|BCAP31, BAP31|CALR|SEC61A|SYVN1, HRD1|VCP, CDC48|HSPA1_8|DERL2_3|HYOU1|EIF2AK3|STT3|	http://www.genome.jp/kegg-bin/show_pathway?ko04141/K10601%09red/K06689%09red/K13989%09red/K04555%09red/K09517%09red/K09486%09red/K09487%09red/K03868%09red/K10956%09red/K07151%09red/K14009%09red/K14016%09red/K01230%09red/K14007%09red/K14005%09red/K08860%09red/K04523%09red/K07953%09red/K08057%09red/K13251%09red/K09584%09red/K08054%09red/K13525%09red/K09490%09red/K09523%09red/K04571%09red/K04079%09r…
Epstein-Barr virus infection	KEGG PATHWAY	ko05169	36	390	0.00374074	0.25063	Cluster-21897.59376|Cluster-16305.0|Cluster-21897.19474|Cluster-21897.106268|Cluster-21897.52929|Cluster-23343.0|Cluster-24460.0|Cluster-21897.102836|Cluster-15944.0|Cluster-17736.0|Cluster-21897.104934|Cluster-21897.94137|Cluster-3284.0|Cluster-21897.101925|Cluster-21897.70453|Cluster-2430.0|Cluster-21897.101137|Cluster-3802.0|Cluster-21897.100234|Cluster-21897.62932|Cluster-21897.63900|Cluster-…	K03283|K03030|K03063|K03124|K03014|K03015|K03030|K03062|K03010|K03061|K03120|K03038|K03028|K02580|K03283|K16197|K03063|K03013|K03038|K08860|K02580|K03283|K03036|K03010|K03065|K06067|K02580|K03064|K03065|K03014|K03006|K03010|K03061|K07936|K08860|K03006|	| | | | | | | | | | | | | | | | | | | | | | | | | | | | | | | | | | | |	||||||||||||||||||||||||||||||||||||	HSPA1_8|PSMD14, RPN11, POH1|PSMC4, RPT3|TFIIB, GTF2B, SUA7, tfb|RPB6, POLR2F|RPB7, POLR2G|PSMD14, RPN11, POH1|PSMC1, RPT2|RPB2, POLR2B|PSMC2, RPT1|TBP, tbp|PSMD7, RPN8|PSMD2, RPN1|NFKB1|HSPA1_8|YWHAB_Q_Z|PSMC4, RPT3|RPB5, POLR2E|PSMD7, RPN8|EIF2AK3|NFKB1|HSPA1_8|PSMD11, RPN6|RPB2, POLR2B|PSMC3, RPT5|HDAC1_2|NFKB1|PSMC6, RPT4|PSMC3, RPT5|RPB6, POLR2F|RPB1, POLR2A|RPB2, POLR2B|PSMC2, RPT1|RAN|EIF2A…	http://www.genome.jp/kegg-bin/show_pathway?ko05169/K03064%09red/K16197%09red/K03061%09red/K03062%09red/K03063%09red/K06067%09red/K03124%09red/K03120%09red/K03028%09red/K03065%09red/K07936%09red/K08860%09red/K03015%09red/K03014%09red/K03010%09red/K03013%09red/K03038%09red/K03036%09red/K03030%09red/K03006%09red/K02580%09red/K03283%09red
Vitamin digestion and absorption	KEGG PATHWAY	ko04977	7	36	0.00672274	0.315867	Cluster-21897.64036|Cluster-21897.43939|Cluster-21897.37634|Cluster-21897.38803|Cluster-21897.83077|Cluster-21897.26258|Cluster-21897.68437	K01435|K14073|K05665|K14620|K14620|K14620|K14620|	| | | | | | |	|||||||	BTD|PNLIP, PL|ABCC1|RFT2|RFT2|RFT2|RFT2|	http://www.genome.jp/kegg-bin/show_pathway?ko04977/K01435%09red/K14620%09red/K14073%09red/K05665%09red
Drug metabolism - other enzymes	KEGG PATHWAY	ko00983	17	153	0.00847511	0.315867	Cluster-21897.34590|Cluster-21897.73984|Cluster-21897.72844|Cluster-21897.54411|Cluster-21897.61395|Cluster-21897.32404|Cluster-21897.62082|Cluster-21897.66376|Cluster-21897.37899|Cluster-21897.29251|Cluster-21897.34591|Cluster-21897.78192|Cluster-21897.51529|Cluster-21897.84739|Cluster-21897.62983|Cluster-21897.46588|Cluster-21897.60664	K00699|K00757|K01489|K00207|K00699|K00857|K00699|K00699|K00699|K00699|K00699|K00699|K01044|K00857|K00088|K00699|K00757|	| | | | | | | | | | | | | | | | |	|||||||||||||||||	UGT|udp, UPP|cdd, CDA|DPYD|UGT|tdk, TK|UGT|UGT|UGT|UGT|UGT|UGT|CES1|tdk, TK|guaB|UGT|udp, UPP|	http://www.genome.jp/kegg-bin/show_pathway?ko00983/K00857%09red/K00088%09red/K01044%09red/K00207%09red/K00699%09red/K01489%09red/K00757%09red
Systemic lupus erythematosus	KEGG PATHWAY	ko05322	8	49	0.00959738	0.315867	Cluster-21897.62058|Cluster-21897.98873|Cluster-3712.0|Cluster-4187.0|Cluster-21897.15418|Cluster-21897.100077|Cluster-21897.73179|Cluster-21897.22474	K11254|K11254|K05699|K05699|K11253|K11253|K11087|K11253|	| | | | | | | |	||||||||	H4|H4|ACTN|ACTN|H3|H3|SNRPD1, SMD1|H3|	http://www.genome.jp/kegg-bin/show_pathway?ko05322/K11254%09red/K05699%09red/K11087%09red/K11253%09red
Pathogenic Escherichia coli infection	KEGG PATHWAY	ko05130	13	107	0.0106061	0.315867	Cluster-21897.53283|Cluster-22399.3|Cluster-21897.64904|Cluster-21897.15582|Cluster-21897.54492|Cluster-21897.107330|Cluster-21897.53867|Cluster-21897.64162|Cluster-21897.37610|Cluster-5142.0|Cluster-21897.55258|Cluster-21897.52515|Cluster-21897.99500	K04513|K02677|K07374|K05692|K07375|K02677|K05692|K04393|K07375|K04513|K07375|K05719|K07375|	| | | | | | | | | | | | |	|||||||||||||	RHOA|CPKC|TUBA|ACTB_G1|TUBB|CPKC|ACTB_G1|CDC42|TUBB|RHOA|TUBB|ITGB1|TUBB|	http://www.genome.jp/kegg-bin/show_pathway?ko05130/K05719%09red/K04513%09red/K02677%09red/K05692%09red/K07374%09red/K07375%09red/K04393%09red
Antigen processing and presentation	KEGG PATHWAY	ko04612	12	95	0.0106075	0.315867	Cluster-21897.55824|Cluster-21897.57392|Cluster-9673.0|Cluster-21897.59376|Cluster-21897.56342|Cluster-21897.70453|Cluster-21897.25086|Cluster-2235.0|Cluster-4885.0|Cluster-4989.0|Cluster-21897.67745|Cluster-21897.7846	K08057|K01365|K08066|K03283|K08054|K03283|K03283|K04079|K04079|K08065|K08066|K01363|	| | | | | | | | | | | |	||||||||||||	CALR|CTSL|NFYC|HSPA1_8|CANX|HSPA1_8|HSPA1_8|htpG, HSP90A|htpG, HSP90A|NFYB|NFYC|CTSB|	http://www.genome.jp/kegg-bin/show_pathway?ko04612/K08054%09red/K08057%09red/K01365%09red/K01363%09red/K04079%09red/K03283%09red/K08065%09red/K08066%09red
Glycosaminoglycan biosynthesis - KS	KEGG PATHWAY	ko00533	4	15	0.0156829	0.420301	Cluster-21897.57259|Cluster-21897.58649|Cluster-21897.56073|Cluster-21897.45944	K07967|K07966|K07966|K07966|	| | | |	||||	B4GALT2|B4GALT1|B4GALT1|B4GALT1|	http://www.genome.jp/kegg-bin/show_pathway?ko00533/K07967%09red/K07966%09red
Phagosome	KEGG PATHWAY	ko04145	22	239	0.0205205	0.483184	Cluster-21897.7749|Cluster-21897.35373|Cluster-21897.28613|Cluster-21897.52515|Cluster-21897.99500|Cluster-24405.0|Cluster-21897.15582|Cluster-21897.55855|Cluster-21897.56342|Cluster-15556.0|Cluster-21897.64904|Cluster-13786.0|Cluster-21897.69113|Cluster-21897.54492|Cluster-21897.47983|Cluster-21897.55258|Cluster-13815.0|Cluster-21897.55824|Cluster-21897.45693|Cluster-21897.57392|Cluster-21897.53…	K10956|K10413|K00914|K05719|K07375|K02147|K05692|K02145|K08054|K02147|K07374|K02145|K10413|K07375|K02154|K07375|K02145|K08057|K10956|K01365|K05692|K07375|	| | | | | | | | | | | | | | | | | | | | | |	||||||||||||||||||||||	SEC61A|DYNC1H|PIK3C3, VPS34|ITGB1|TUBB|ATPeV1B, ATP6B|ACTB_G1|ATPeV1A, ATP6A|CANX|ATPeV1B, ATP6B|TUBA|ATPeV1A, ATP6A|DYNC1H|TUBB|ATPeV0A, ATP6N|TUBB|ATPeV1A, ATP6A|CALR|SEC61A|CTSL|ACTB_G1|TUBB|	http://www.genome.jp/kegg-bin/show_pathway?ko04145/K08054%09red/K08057%09red/K05719%09red/K01365%09red/K10956%09red/K05692%09red/K07374%09red/K07375%09red/K00914%09red/K10413%09red/K02145%09red/K02147%09red/K02154%09red
Pyrimidine metabolism	KEGG PATHWAY	ko00240	28	329	0.0237142	0.483184	Cluster-21897.72551|Cluster-21897.80313|Cluster-21897.52929|Cluster-23343.0|Cluster-21897.93876|Cluster-15944.0|Cluster-21897.54411|Cluster-21897.42928|Cluster-21897.11763|Cluster-21897.101719|Cluster-21897.9975|Cluster-17618.0|Cluster-21897.84739|Cluster-3802.0|Cluster-21897.37117|Cluster-21897.32404|Cluster-21897.104225|Cluster-21897.66898|Cluster-21897.73984|Cluster-21897.72844|Cluster-11393.0…	K10807|K01081|K03014|K03015|K01937|K03010|K00207|K01081|K01081|K10807|K03006|K02685|K00857|K03013|K00943|K00857|K03010|K00384|K00757|K01489|K00940|K10807|K03014|K10808|K03010|K01520|K03006|K00757|	| | | | | | | | | | | | | | | | | | | | | | | | | | | |	||||||||||||||||||||||||||||	RRM1|E3.1.3.5|RPB6, POLR2F|RPB7, POLR2G|pyrG, CTPS|RPB2, POLR2B|DPYD|E3.1.3.5|E3.1.3.5|RRM1|RPB1, POLR2A|PRI2|tdk, TK|RPB5, POLR2E|tmk, DTYMK|tdk, TK|RPB2, POLR2B|trxB|udp, UPP|cdd, CDA|ndk, NME|RRM1|RPB6, POLR2F|RRM2|RPB2, POLR2B|dut, DUT|RPB1, POLR2A|udp, UPP|	http://www.genome.jp/kegg-bin/show_pathway?ko00240/K03015%09red/K00857%09red/K00384%09red/K03013%09red/K02685%09red/K01520%09red/K00943%09red/K03006%09red/K03014%09red/K00207%09red/K03010%09red/K10808%09red/K10807%09red/K01081%09red/K00940%09red/K01937%09red/K00757%09red/K01489%09red
Legionellosis	KEGG PATHWAY	ko05134	13	121	0.0245513	0.483184	Cluster-21897.23102|Cluster-4611.0|Cluster-21897.103715|Cluster-21897.63891|Cluster-21897.59376|Cluster-21897.101925|Cluster-21897.70453|Cluster-21897.38034|Cluster-21897.25086|Cluster-1537.0|Cluster-21897.63900|Cluster-21897.54254|Cluster-21897.27273	K13525|K07953|K13525|K02580|K03283|K02580|K03283|K03231|K03283|K07874|K02580|K08738|K03231|	| | | | | | | | | | | | |	|||||||||||||	VCP, CDC48|SAR1|VCP, CDC48|NFKB1|HSPA1_8|NFKB1|HSPA1_8|EEF1A|HSPA1_8|RAB1A|NFKB1|CYC|EEF1A|	http://www.genome.jp/kegg-bin/show_pathway?ko05134/K13525%09red/K07953%09red/K08738%09red/K03231%09red/K07874%09red/K02580%09red/K03283%09red
Influenza A	KEGG PATHWAY	ko05164	24	273	0.0252409	0.483184	Cluster-22399.3|Cluster-21897.55247|Cluster-21897.99440|Cluster-21897.43029|Cluster-21897.78285|Cluster-21897.54254|Cluster-21897.55915|Cluster-21897.55799|Cluster-21897.15582|Cluster-21897.101925|Cluster-21897.54394|Cluster-21897.62761|Cluster-21897.59376|Cluster-21897.62932|Cluster-21897.63900|Cluster-21897.25086|Cluster-21897.56271|Cluster-21897.63891|Cluster-21897.107330|Cluster-21897.70453|C…	K02677|K09635|K12812|K01312|K01312|K08738|K09635|K01312|K05692|K02580|K09635|K09523|K03283|K08860|K02580|K03283|K01312|K02580|K02677|K03283|K05692|K14297|K14297|K08860|	| | | | | | | | | | | | | | | | | | | | | | | |	||||||||||||||||||||||||	CPKC|TMPRSS4|UAP56, BAT1, SUB2|PRSS|PRSS|CYC|TMPRSS4|PRSS|ACTB_G1|NFKB1|TMPRSS4|DNAJC3|HSPA1_8|EIF2AK3|NFKB1|HSPA1_8|PRSS|NFKB1|CPKC|HSPA1_8|ACTB_G1|NUP98, ADAR2, NUP116|NUP98, ADAR2, NUP116|EIF2AK3|	http://www.genome.jp/kegg-bin/show_pathway?ko05164/K08860%09red/K02677%09red/K05692%09red/K09523%09red/K08738%09red/K14297%09red/K09635%09red/K12812%09red/K02580%09red/K01312%09red/K03283%09red
Porphyrin and chlorophyll metabolism	KEGG PATHWAY	ko00860	13	127	0.0335201	0.535238	Cluster-21897.34590|Cluster-21897.50295|Cluster-21897.73774|Cluster-21897.61395|Cluster-21897.62082|Cluster-21897.66376|Cluster-21897.37899|Cluster-21897.29251|Cluster-21897.34591|Cluster-21897.95949|Cluster-21897.104747|Cluster-21897.78192|Cluster-21897.46588	K00699|K01764|K01885|K00699|K00699|K00699|K00699|K00699|K00699|K14163|K14163|K00699|K00699|	| | | | | | | | | | | | |	|||||||||||||	UGT|E4.4.1.17|EARS, gltX|UGT|UGT|UGT|UGT|UGT|UGT|EPRS|EPRS|UGT|UGT|	http://www.genome.jp/kegg-bin/show_pathway?ko00860/K00699%09red/K01885%09red/K14163%09red/K01764%09red
Apoptosis	KEGG PATHWAY	ko04210	18	196	0.0342102	0.535238	Cluster-21897.63891|Cluster-21897.60743|Cluster-21897.64904|Cluster-21897.62932|Cluster-21897.7846|Cluster-21897.57392|Cluster-21897.101925|Cluster-21897.78924|Cluster-21897.63900|Cluster-21897.15582|Cluster-21897.54720|Cluster-21897.12666|Cluster-21897.53867|Cluster-21897.49372|Cluster-21897.33769|Cluster-21897.50945|Cluster-21897.54254|Cluster-21897.20350	K02580|K16943|K07374|K08860|K01363|K01365|K02580|K08731|K02580|K05692|K06114|K08669|K05692|K08860|K01373|K01371|K08738|K01173|	| | | | | | | | | | | | | | | | | |	||||||||||||||||||	NFKB1|SEPT4|TUBA|EIF2AK3|CTSB|CTSL|NFKB1|BIRC5|NFKB1|ACTB_G1|SPTA|HTRA2, PRSS25|ACTB_G1|EIF2AK3|CTSF|CTSK|CYC|ENDOG|	http://www.genome.jp/kegg-bin/show_pathway?ko04210/K08860%09red/K01173%09red/K08731%09red/K08669%09red/K01365%09red/K16943%09red/K05692%09red/K07374%09red/K01373%09red/K01363%09red/K08738%09red/K06114%09red/K02580%09red/K01371%09red
Steroid biosynthesis	KEGG PATHWAY	ko00100	6	41	0.0357157	0.535238	Cluster-21897.55465|Cluster-13840.0|Cluster-21897.59476|Cluster-21897.60733|Cluster-21897.55170|Cluster-15107.2	K12298|K00511|K12298|K00637|K01052|K05917|	| | | | | |	||||||	CEL|SQLE, ERG1|CEL|E2.3.1.26, SOAT|LIPA|CYP51|	http://www.genome.jp/kegg-bin/show_pathway?ko00100/K00511%09red/K12298%09red/K00637%09red/K01052%09red/K05917%09red
Retinol metabolism	KEGG PATHWAY	ko00830	14	143	0.0378209	0.535238	Cluster-21897.34590|Cluster-21897.101886|Cluster-21897.34591|Cluster-21897.61395|Cluster-21897.62082|Cluster-21897.52048|Cluster-21897.61640|Cluster-21897.66376|Cluster-21897.29251|Cluster-21897.8092|Cluster-21897.8091|Cluster-21897.78192|Cluster-21897.37899|Cluster-21897.46588	K00699|K13953|K00699|K00699|K00699|K07424|K11153|K00699|K00699|K11155|K11155|K00699|K00699|K00699|	| | | | | | | | | | | | | |	||||||||||||||	UGT|adhP|UGT|UGT|UGT|CYP3A|RDH12|UGT|UGT|DGAT1|DGAT1|UGT|UGT|UGT|	http://www.genome.jp/kegg-bin/show_pathway?ko00830/K11153%09red/K11155%09red/K00699%09red/K07424%09red/K13953%09red
Glycosphingolipid biosynthesis - lacto and neolacto series	KEGG PATHWAY	ko00601	4	21	0.0399217	0.535238	Cluster-21897.57259|Cluster-21897.58649|Cluster-21897.56073|Cluster-21897.45944	K07967|K07966|K07966|K07966|	| | | |	||||	B4GALT2|B4GALT1|B4GALT1|B4GALT1|	http://www.genome.jp/kegg-bin/show_pathway?ko00601/K07967%09red/K07966%09red
Steroid hormone biosynthesis	KEGG PATHWAY	ko00140	10	91	0.0399432	0.535238	Cluster-21897.34590|Cluster-21897.61395|Cluster-21897.62082|Cluster-21897.66376|Cluster-21897.37899|Cluster-21897.29251|Cluster-21897.34591|Cluster-21897.52048|Cluster-21897.78192|Cluster-21897.46588	K00699|K00699|K00699|K00699|K00699|K00699|K00699|K07424|K00699|K00699|	| | | | | | | | | |	||||||||||	UGT|UGT|UGT|UGT|UGT|UGT|UGT|CYP3A|UGT|UGT|	http://www.genome.jp/kegg-bin/show_pathway?ko00140/K00699%09red/K07424%09red
Ascorbate and aldarate metabolism	KEGG PATHWAY	ko00053	12	120	0.04583	0.581029	Cluster-21897.34590|Cluster-21897.78192|Cluster-21897.61395|Cluster-21897.62082|Cluster-21897.66376|Cluster-21897.37899|Cluster-21897.29251|Cluster-21897.34591|Cluster-21897.23054|Cluster-21897.45938|Cluster-21897.46588|Cluster-21897.54436	K00699|K00699|K00699|K00699|K00699|K00699|K00699|K00699|K01053|K00128|K00699|K01053|	| | | | | | | | | | | |	||||||||||||	UGT|UGT|UGT|UGT|UGT|UGT|UGT|UGT|E3.1.1.17, gnl, RGN|E1.2.1.3|UGT|E3.1.1.17, gnl, RGN|	http://www.genome.jp/kegg-bin/show_pathway?ko00053/K01053%09red/K00128%09red/K00699%09red
Inflammatory bowel disease (IBD)	KEGG PATHWAY	ko05321	3	13	0.0487042	0.581029	Cluster-21897.63891|Cluster-21897.101925|Cluster-21897.63900	K02580|K02580|K02580|	| | |	|||	NFKB1|NFKB1|NFKB1|	http://www.genome.jp/kegg-bin/show_pathway?ko05321/K02580%09red
N-Glycan biosynthesis	KEGG PATHWAY	ko00510	10	95	0.0498644	0.581029	Cluster-2394.0|Cluster-21897.58649|Cluster-21897.57259|Cluster-21897.34930|Cluster-21897.45944|Cluster-21897.43440|Cluster-21897.56412|Cluster-21897.56073|Cluster-21897.36405|Cluster-21897.38646	K00721|K07966|K07967|K01230|K07966|K00736|K01230|K07966|K07151|K07252|	| | | | | | | | | |	||||||||||	DPM1|B4GALT1|B4GALT2|MAN1|B4GALT1|MGAT2|MAN1|B4GALT1|STT3|E3.6.1.43|	http://www.genome.jp/kegg-bin/show_pathway?ko00510/K00736%09red/K07967%09red/K07966%09red/K00721%09red/K07151%09red/K07252%09red/K01230%09red
Starch and sucrose metabolism	KEGG PATHWAY	ko00500	17	195	0.0561122	0.626587	Cluster-21897.37899|Cluster-21897.34590|Cluster-21897.62082|Cluster-21897.70110|Cluster-21897.57014|Cluster-21897.55658|Cluster-14459.0|Cluster-21897.61395|Cluster-21897.55105|Cluster-21897.66376|Cluster-21897.52867|Cluster-21897.29251|Cluster-21897.34591|Cluster-21897.78192|Cluster-21897.79608|Cluster-21897.46588|Cluster-21897.69521	K00699|K00699|K00699|K00688|K01187|K01187|K00963|K00699|K01187|K00699|K15779|K00699|K00699|K00699|K00693|K00699|K01194|	| | | | | | | | | | | | | | | | |	|||||||||||||||||	UGT|UGT|UGT|E2.4.1.1, glgP, PYG|malZ|malZ|UGP2, galU, galF|UGT|malZ|UGT|PGM2|UGT|UGT|UGT|GYS|UGT|E3.2.1.28, treA, treF|	http://www.genome.jp/kegg-bin/show_pathway?ko00500/K15779%09red/K01194%09red/K01187%09red/K00963%09red/K00688%09red/K00699%09red/K00693%09red
Sulfur metabolism	KEGG PATHWAY	ko00920	5	36	0.0625795	0.670852	Cluster-21897.37432|Cluster-21897.60118|Cluster-21897.46306|Cluster-21897.48650|Cluster-21897.54254	K17725|K01082|K17218|K17725|K08738|	| | | | |	|||||	ETHE1|cysQ, MET22, BPNT1|sqr|ETHE1|CYC|	http://www.genome.jp/kegg-bin/show_pathway?ko00920/K08738%09red/K01082%09red/K17218%09red/K17725%09red
Pyruvate metabolism	KEGG PATHWAY	ko00620	13	144	0.0711831	0.712535	Cluster-21897.41198|Cluster-21897.71140|Cluster-21897.43852|Cluster-21897.38629|Cluster-21897.44934|Cluster-21897.36893|Cluster-13774.0|Cluster-21897.58248|Cluster-21897.45938|Cluster-21897.63529|Cluster-4940.0|Cluster-21897.41006|Cluster-21897.30884	K00382|K00016|K01895|K01759|K00049|K11262|K00626|K01895|K00128|K00049|K00873|K00049|K00016|	| | | | | | | | | | | | |	|||||||||||||	DLD, lpd, pdhD|LDH, ldh|ACSS, acs|GLO1, gloA|GRHPR|ACACA|E2.3.1.9, atoB|ACSS, acs|E1.2.1.3|GRHPR|PK, pyk|GRHPR|LDH, ldh|	http://www.genome.jp/kegg-bin/show_pathway?ko00620/K00049%09red/K01759%09red/K00128%09red/K00382%09red/K00873%09red/K01895%09red/K11262%09red/K00626%09red/K00016%09red
Aminoacyl-tRNA biosynthesis	KEGG PATHWAY	ko00970	18	217	0.0717853	0.712535	Cluster-21897.18179|Cluster-4233.1|Cluster-4707.0|Cluster-21588.0|Cluster-21897.73774|Cluster-16456.0|Cluster-22832.0|Cluster-21897.62199|Cluster-21897.47844|Cluster-21897.65401|Cluster-14559.0|Cluster-21897.69710|Cluster-4233.0|Cluster-21897.57302|Cluster-21897.104747|Cluster-21897.95949|Cluster-21897.84144|Cluster-21897.11505	K01893|K01892|K01875|K01868|K01885|K01875|K01890|K01870|K01868|K01867|K01883|K01886|K01892|K01869|K14163|K14163|K02433|K04567|	| | | | | | | | | | | | | | | | | |	||||||||||||||||||	NARS, asnS|HARS, hisS|SARS, serS|TARS, thrS|EARS, gltX|SARS, serS|FARSB, pheT|IARS, ileS|TARS, thrS|WARS, trpS|CARS, cysS|QARS, glnS|HARS, hisS|LARS, leuS|EPRS|EPRS|gatA, QRSL1|KARS, lysS|	http://www.genome.jp/kegg-bin/show_pathway?ko00970/K04567%09red/K14163%09red/K01890%09red/K01870%09red/K01883%09red/K01875%09red/K01867%09red/K01886%09red/K02433%09red/K01868%09red/K01869%09red/K01893%09red/K01892%09red/K01885%09red
Amoebiasis	KEGG PATHWAY	ko05146	10	105	0.0814353	0.759352	Cluster-3712.0|Cluster-22399.3|Cluster-21897.26315|Cluster-21897.101925|Cluster-4187.0|Cluster-21897.107330|Cluster-21897.63900|Cluster-21897.63891|Cluster-21897.102495|Cluster-21897.87793	K05699|K02677|K06236|K02580|K05699|K02677|K02580|K02580|K13963|K05637|	| | | | | | | | | |	||||||||||	ACTN|CPKC|COL1AS|NFKB1|ACTN|CPKC|NFKB1|NFKB1|SERPINB|LAMA1_2|	http://www.genome.jp/kegg-bin/show_pathway?ko05146/K05699%09red/K13963%09red/K02677%09red/K05637%09red/K02580%09red/K06236%09red
Fat digestion and absorption	KEGG PATHWAY	ko04975	9	92	0.0845322	0.759352	Cluster-21897.55465|Cluster-21897.43939|Cluster-21897.59476|Cluster-21897.8092|Cluster-21897.8091|Cluster-21897.61265|Cluster-21897.61266|Cluster-21897.63262|Cluster-21897.52188	K12298|K14073|K12298|K11155|K11155|K14457|K14457|K14457|K14074|	| | | | | | | | |	|||||||||	CEL|PNLIP, PL|CEL|DGAT1|DGAT1|MOGAT2, MGAT2|MOGAT2, MGAT2|MOGAT2, MGAT2|PNLIPRP1, PLRP1|	http://www.genome.jp/kegg-bin/show_pathway?ko04975/K12298%09red/K11155%09red/K14074%09red/K14073%09red/K14457%09red
Synthesis and degradation of ketone bodies	KEGG PATHWAY	ko00072	3	17	0.0850021	0.759352	Cluster-21897.61659|Cluster-21897.33699|Cluster-13774.0	K01027|K01641|K00626|	| | |	|||	OXCT|E2.3.3.10|E2.3.1.9, atoB|	http://www.genome.jp/kegg-bin/show_pathway?ko00072/K01027%09red/K01641%09red/K00626%09red
Pentose and glucuronate interconversions	KEGG PATHWAY	ko00040	16	195	0.0916004	0.786758	Cluster-21897.34590|Cluster-15966.1|Cluster-21897.62082|Cluster-21897.78192|Cluster-21897.34591|Cluster-21897.61395|Cluster-15304.0|Cluster-14459.0|Cluster-21897.24995|Cluster-21897.66376|Cluster-21897.37899|Cluster-21897.29251|Cluster-21897.29377|Cluster-21897.45938|Cluster-21897.98094|Cluster-21897.46588	K00699|K00008|K00699|K00699|K00699|K00699|K00002|K00963|K03331|K00699|K00699|K00699|K00011|K00128|K00011|K00699|	| | | | | | | | | | | | | | | |	||||||||||||||||	UGT|SORD, gutB|UGT|UGT|UGT|UGT|AKR1A1, adh|UGP2, galU, galF|DCXR|UGT|UGT|UGT|E1.1.1.21, AKR1|E1.2.1.3|E1.1.1.21, AKR1|UGT|	http://www.genome.jp/kegg-bin/show_pathway?ko00040/K00002%09red/K00963%09red/K03331%09red/K00008%09red/K00128%09red/K00699%09red/K00011%09red
Folate biosynthesis	KEGG PATHWAY	ko00790	7	67	0.0939412	0.786758	Cluster-21897.56483|Cluster-21897.46580|Cluster-21897.52602|Cluster-21897.35257|Cluster-21897.57580|Cluster-21897.57582|Cluster-21897.58285	K01077|K01307|K01307|K01077|K01307|K01307|K01077|	| | | | | | |	|||||||	E3.1.3.1, phoA, phoB|GGH|GGH|E3.1.3.1, phoA, phoB|GGH|GGH|E3.1.3.1, phoA, phoB|	http://www.genome.jp/kegg-bin/show_pathway?ko00790/K01307%09red/K01077%09red
Rheumatoid arthritis	KEGG PATHWAY	ko05323	8	83	0.10609	0.800893	Cluster-13786.0|Cluster-24405.0|Cluster-21897.55855|Cluster-21897.57392|Cluster-21897.47983|Cluster-15556.0|Cluster-21897.50945|Cluster-13815.0	K02145|K02147|K02145|K01365|K02154|K02147|K01371|K02145|	| | | | | | | |	||||||||	ATPeV1A, ATP6A|ATPeV1B, ATP6B|ATPeV1A, ATP6A|CTSL|ATPeV0A, ATP6N|ATPeV1B, ATP6B|CTSK|ATPeV1A, ATP6A|	http://www.genome.jp/kegg-bin/show_pathway?ko05323/K02154%09red/K01365%09red/K02147%09red/K02145%09red/K01371%09red
Pancreatic cancer	KEGG PATHWAY	ko05212	8	83	0.10609	0.800893	Cluster-21897.63891|Cluster-21897.101925|Cluster-2613.0|Cluster-21897.67172|Cluster-21897.63900|Cluster-21897.32994|Cluster-21897.27575|Cluster-21897.64162	K02580|K02580|K04482|K07834|K02580|K04365|K04501|K04393|	| | | | | | | |	||||||||	NFKB1|NFKB1|RAD51|RALA|NFKB1|BRAF|SMAD4|CDC42|	http://www.genome.jp/kegg-bin/show_pathway?ko05212/K04482%09red/K04501%09red/K04393%09red/K02580%09red/K07834%09red/K04365%09red
Drug metabolism - cytochrome P450	KEGG PATHWAY	ko00982	10	112	0.109487	0.800893	Cluster-21897.34590|Cluster-21897.101886|Cluster-21897.61395|Cluster-21897.62082|Cluster-21897.66376|Cluster-21897.37899|Cluster-21897.29251|Cluster-21897.34591|Cluster-21897.78192|Cluster-21897.46588	K00699|K13953|K00699|K00699|K00699|K00699|K00699|K00699|K00699|K00699|	| | | | | | | | | |	||||||||||	UGT|adhP|UGT|UGT|UGT|UGT|UGT|UGT|UGT|UGT|	http://www.genome.jp/kegg-bin/show_pathway?ko00982/K13953%09red/K00699%09red
Cysteine and methionine metabolism	KEGG PATHWAY	ko00270	10	112	0.109487	0.800893	Cluster-21897.38785|Cluster-21897.71140|Cluster-21897.55671|Cluster-14049.0|Cluster-21897.106756|Cluster-21897.29110|Cluster-21897.22270|Cluster-21897.53948|Cluster-21897.30884|Cluster-21897.98711	K00797|K00016|K01697|K01251|K00789|K00789|K11205|K00789|K00016|K01251|	| | | | | | | | | |	||||||||||	speE, SRM|LDH, ldh|E4.2.1.22, CBS|E3.3.1.1, ahcY|metK|metK|GCLM|metK|LDH, ldh|E3.3.1.1, ahcY|	http://www.genome.jp/kegg-bin/show_pathway?ko00270/K01697%09red/K01251%09red/K00797%09red/K00789%09red/K11205%09red/K00016%09red
Apoptosis - multiple species	KEGG PATHWAY	ko04215	5	44	0.113839	0.800893	Cluster-21897.88484|Cluster-21897.60743|Cluster-21897.12666|Cluster-21897.54254|Cluster-21897.78924	K10586|K16943|K08669|K08738|K08731|	| | | | |	|||||	BIRC6, BRUCE|SEPT4|HTRA2, PRSS25|CYC|BIRC5|	http://www.genome.jp/kegg-bin/show_pathway?ko04215/K16943%09red/K08731%09red/K08738%09red/K08669%09red/K10586%09red
Glycolysis / Gluconeogenesis	KEGG PATHWAY	ko00010	17	218	0.115451	0.800893	Cluster-21897.41198|Cluster-16448.0|Cluster-21897.101886|Cluster-21897.43852|Cluster-13369.1|Cluster-15304.0|Cluster-18321.2|Cluster-23888.5|Cluster-21897.52867|Cluster-21897.58248|Cluster-21568.0|Cluster-21897.45938|Cluster-21897.71140|Cluster-4940.0|Cluster-16962.0|Cluster-21897.30884|Cluster-15548.0	K00382|K01834|K13953|K01895|K00927|K00002|K00850|K01689|K15779|K01895|K00134|K00128|K00016|K00873|K00134|K00016|K01803|	| | | | | | | | | | | | | | | | |	|||||||||||||||||	DLD, lpd, pdhD|PGAM, gpmA|adhP|ACSS, acs|PGK, pgk|AKR1A1, adh|pfkA, PFK|ENO, eno|PGM2|ACSS, acs|GAPDH, gapA|E1.2.1.3|LDH, ldh|PK, pyk|GAPDH, gapA|LDH, ldh|TPI, tpiA|	http://www.genome.jp/kegg-bin/show_pathway?ko00010/K15779%09red/K00134%09red/K00850%09red/K00002%09red/K01689%09red/K01834%09red/K01803%09red/K00128%09red/K00382%09red/K00927%09red/K00873%09red/K01895%09red/K13953%09red/K00016%09red
Leukocyte transendothelial migration	KEGG PATHWAY	ko04670	12	143	0.116984	0.800893	Cluster-21897.53283|Cluster-3712.0|Cluster-22399.3|Cluster-21897.15582|Cluster-4187.0|Cluster-21897.107330|Cluster-21897.66346|Cluster-21897.53867|Cluster-5142.0|Cluster-3374.0|Cluster-21897.52515|Cluster-21897.64162	K04513|K05699|K02677|K05692|K05699|K02677|K04353|K05692|K04513|K12757|K05719|K04393|	| | | | | | | | | | | |	||||||||||||	RHOA|ACTN|CPKC|ACTB_G1|ACTN|CPKC|RAP1A|ACTB_G1|RHOA|MYL12|ITGB1|CDC42|	http://www.genome.jp/kegg-bin/show_pathway?ko04670/K05699%09red/K04353%09red/K12757%09red/K05719%09red/K04513%09red/K02677%09red/K05692%09red/K04393%09red
Protein export	KEGG PATHWAY	ko03060	6	58	0.119536	0.800893	Cluster-21897.55442|Cluster-21897.7749|Cluster-21897.45693|Cluster-21278.0|Cluster-21897.6464|Cluster-21897.9645	K09490|K10956|K10956|K03106|K13280|K03106|	| | | | | |	||||||	HSPA5, BIP|SEC61A|SEC61A|SRP54, ffh|SEC11, sipW|SRP54, ffh|	http://www.genome.jp/kegg-bin/show_pathway?ko03060/K03106%09red/K10956%09red/K09490%09red/K13280%09red
NOD-like receptor signaling pathway	KEGG PATHWAY	ko04621	7	73	0.12764	0.834329	Cluster-21897.63891|Cluster-21897.101925|Cluster-21897.63900|Cluster-2235.0|Cluster-21897.57031|Cluster-4885.0|Cluster-21897.55072	K02580|K02580|K02580|K04079|K09487|K04079|K09487|	| | | | | | |	|||||||	NFKB1|NFKB1|NFKB1|htpG, HSP90A|HSP90B, TRA1|htpG, HSP90A|HSP90B, TRA1|	http://www.genome.jp/kegg-bin/show_pathway?ko04621/K02580%09red/K09487%09red/K04079%09red
RNA polymerase	KEGG PATHWAY	ko03020	9	105	0.146465	0.917541	Cluster-1592.0|Cluster-3802.0|Cluster-21897.52929|Cluster-21897.9975|Cluster-3881.0|Cluster-23343.0|Cluster-21897.104225|Cluster-3316.0|Cluster-15944.0	K03014|K03013|K03014|K03006|K03010|K03015|K03010|K03006|K03010|	| | | | | | | | |	|||||||||	RPB6, POLR2F|RPB5, POLR2E|RPB6, POLR2F|RPB1, POLR2A|RPB2, POLR2B|RPB7, POLR2G|RPB2, POLR2B|RPB1, POLR2A|RPB2, POLR2B|	http://www.genome.jp/kegg-bin/show_pathway?ko03020/K03006%09red/K03014%09red/K03015%09red/K03010%09red/K03013%09red
Collecting duct acid secretion	KEGG PATHWAY	ko04966	6	62	0.147217	0.917541	Cluster-13786.0|Cluster-24405.0|Cluster-21897.55855|Cluster-21897.47983|Cluster-15556.0|Cluster-13815.0	K02145|K02147|K02145|K02154|K02147|K02145|	| | | | | |	||||||	ATPeV1A, ATP6A|ATPeV1B, ATP6B|ATPeV1A, ATP6A|ATPeV0A, ATP6N|ATPeV1B, ATP6B|ATPeV1A, ATP6A|	http://www.genome.jp/kegg-bin/show_pathway?ko04966/K02154%09red/K02145%09red/K02147%09red
Propanoate metabolism	KEGG PATHWAY	ko00640	7	77	0.153044	0.932175	Cluster-21897.41198|Cluster-21897.71140|Cluster-21897.43852|Cluster-21897.36893|Cluster-13774.0|Cluster-21897.58248|Cluster-21897.30884	K00382|K00016|K01895|K11262|K00626|K01895|K00016|	| | | | | | |	|||||||	DLD, lpd, pdhD|LDH, ldh|ACSS, acs|ACACA|E2.3.1.9, atoB|ACSS, acs|LDH, ldh|	http://www.genome.jp/kegg-bin/show_pathway?ko00640/K01895%09red/K11262%09red/K00382%09red/K00016%09red/K00626%09red
Lysosome	KEGG PATHWAY	ko04142	22	312	0.165656	0.986573	Cluster-21897.47694|Cluster-21897.71715|Cluster-21897.67632|Cluster-21897.33769|Cluster-21897.61357|Cluster-21897.98363|Cluster-21897.56663|Cluster-21897.61558|Cluster-21897.56178|Cluster-21897.47983|Cluster-21897.55170|Cluster-21897.59268|Cluster-21897.55925|Cluster-21897.55926|Cluster-21897.57392|Cluster-21897.76078|Cluster-21897.42188|Cluster-21897.26390|Cluster-21897.58457|Cluster-21897.50945…	K19363|K19363|K12385|K01373|K01135|K12301|K19363|K12373|K19363|K02154|K01052|K04646|K19363|K19363|K01365|K12391|K01136|K01192|K12384|K01371|K19363|K01363|	| | | | | | | | | | | | | | | | | | | | | |	||||||||||||||||||||||	LITAF|LITAF|NPC1|CTSF|ARSB|SLC17A5|LITAF|HEXA_B|LITAF|ATPeV0A, ATP6N|LIPA|CLTC|LITAF|LITAF|CTSL|AP1G1|IDS|E3.2.1.25, MANBA, manB|SCARB2, LIMP2, CD36L2|CTSK|LITAF|CTSB|	http://www.genome.jp/kegg-bin/show_pathway?ko04142/K01192%09red/K12391%09red/K12385%09red/K04646%09red/K01365%09red/K12384%09red/K01373%09red/K01363%09red/K01371%09red/K01135%09red/K01136%09red/K12373%09red/K01052%09red/K12301%09red/K02154%09red/K19363%09red
Cytosolic DNA-sensing pathway	KEGG PATHWAY	ko04623	6	66	0.177495	0.999772	Cluster-1592.0|Cluster-3802.0|Cluster-21897.63891|Cluster-21897.101925|Cluster-21897.63900|Cluster-21897.52929	K03014|K03013|K02580|K02580|K02580|K03014|	| | | | | |	||||||	RPB6, POLR2F|RPB5, POLR2E|NFKB1|NFKB1|NFKB1|RPB6, POLR2F|	http://www.genome.jp/kegg-bin/show_pathway?ko04623/K02580%09red/K03014%09red/K03013%09red
Glyoxylate and dicarboxylate metabolism	KEGG PATHWAY	ko00630	8	96	0.181504	0.999772	Cluster-21897.41198|Cluster-21897.60596|Cluster-21897.44934|Cluster-21897.63529|Cluster-13774.0|Cluster-21897.35164|Cluster-21897.46242|Cluster-21897.41006	K00382|K00600|K00049|K00049|K00626|K00600|K01681|K00049|	| | | | | | | |	||||||||	DLD, lpd, pdhD|glyA, SHMT|GRHPR|GRHPR|E2.3.1.9, atoB|glyA, SHMT|ACO, acnA|GRHPR|	http://www.genome.jp/kegg-bin/show_pathway?ko00630/K00600%09red/K00049%09red/K00626%09red/K00382%09red/K01681%09red
Glutathione metabolism	KEGG PATHWAY	ko00480	12	158	0.185606	0.999772	Cluster-21897.38785|Cluster-21897.43794|Cluster-15530.1|Cluster-21897.72551|Cluster-21897.13267|Cluster-21897.101719|Cluster-21897.55689|Cluster-3123.0|Cluster-21897.100186|Cluster-21897.30807|Cluster-21897.22270|Cluster-21897.23912	K00797|K01255|K00033|K10807|K10807|K10807|K11140|K11142|K10808|K00033|K11205|K11142|	| | | | | | | | | | | |	||||||||||||	speE, SRM|CARP, pepA|PGD, gnd, gntZ|RRM1|RRM1|RRM1|ANPEP|LAP3|RRM2|PGD, gnd, gntZ|GCLM|LAP3|	http://www.genome.jp/kegg-bin/show_pathway?ko00480/K01255%09red/K11140%09red/K11142%09red/K10808%09red/K00797%09red/K10807%09red/K11205%09red/K00033%09red
Chronic myeloid leukemia	KEGG PATHWAY	ko05220	8	97	0.188096	0.999772	Cluster-21897.41684|Cluster-21897.8816|Cluster-21897.63891|Cluster-21897.101925|Cluster-21897.63900|Cluster-21897.54157|Cluster-21897.32994|Cluster-21897.27575	K04707|K06067|K02580|K02580|K02580|K04707|K04365|K04501|	| | | | | | | |	||||||||	CBL|HDAC1_2|NFKB1|NFKB1|NFKB1|CBL|BRAF|SMAD4|	http://www.genome.jp/kegg-bin/show_pathway?ko05220/K02580%09red/K06067%09red/K04707%09red/K04365%09red/K04501%09red
Metabolism of xenobiotics by cytochrome P450	KEGG PATHWAY	ko00980	12	161	0.201228	0.999772	Cluster-21897.34590|Cluster-21897.44406|Cluster-21897.101886|Cluster-21897.61395|Cluster-21897.62082|Cluster-21897.44355|Cluster-21897.66376|Cluster-21897.37899|Cluster-21897.29251|Cluster-21897.34591|Cluster-21897.78192|Cluster-21897.46588	K00699|K00079|K13953|K00699|K00699|K01253|K00699|K00699|K00699|K00699|K00699|K00699|	| | | | | | | | | | | |	||||||||||||	UGT|CBR1|adhP|UGT|UGT|EPHX1|UGT|UGT|UGT|UGT|UGT|UGT|	http://www.genome.jp/kegg-bin/show_pathway?ko00980/K00079%09red/K13953%09red/K00699%09red/K01253%09red
African trypanosomiasis	KEGG PATHWAY	ko05143	2	14	0.204548	0.999772	Cluster-22399.3|Cluster-21897.107330	K02677|K02677|	| |	||	CPKC|CPKC|	http://www.genome.jp/kegg-bin/show_pathway?ko05143/K02677%09red
Vibrio cholerae infection	KEGG PATHWAY	ko05110	12	163	0.211956	0.999772	Cluster-13786.0|Cluster-22399.3|Cluster-24405.0|Cluster-21897.45693|Cluster-21897.55855|Cluster-21897.7749|Cluster-21897.107330|Cluster-21897.15582|Cluster-21897.53867|Cluster-21897.47983|Cluster-15556.0|Cluster-13815.0	K02145|K02677|K02147|K10956|K02145|K10956|K02677|K05692|K05692|K02154|K02147|K02145|	| | | | | | | | | | | |	||||||||||||	ATPeV1A, ATP6A|CPKC|ATPeV1B, ATP6B|SEC61A|ATPeV1A, ATP6A|SEC61A|CPKC|ACTB_G1|ACTB_G1|ATPeV0A, ATP6N|ATPeV1B, ATP6B|ATPeV1A, ATP6A|	http://www.genome.jp/kegg-bin/show_pathway?ko05110/K02677%09red/K10956%09red/K05692%09red/K02145%09red/K02147%09red/K02154%09red
Colorectal cancer	KEGG PATHWAY	ko05210	8	101	0.215431	0.999772	Cluster-21897.53283|Cluster-21897.41797|Cluster-21897.54254|Cluster-5142.0|Cluster-22492.0|Cluster-21897.32994|Cluster-21897.27575|Cluster-21897.78924	K04513|K02085|K08738|K04513|K08735|K04365|K04501|K08731|	| | | | | | | |	||||||||	RHOA|APC|CYC|RHOA|MSH2|BRAF|SMAD4|BIRC5|	http://www.genome.jp/kegg-bin/show_pathway?ko05210/K08735%09red/K08731%09red/K04513%09red/K04501%09red/K08738%09red/K02085%09red/K04365%09red
Toxoplasmosis	KEGG PATHWAY	ko05145	10	135	0.233602	0.999772	Cluster-21897.63891|Cluster-21897.59376|Cluster-21897.101925|Cluster-21897.70453|Cluster-21897.52515|Cluster-21897.25086|Cluster-21897.63900|Cluster-21897.54254|Cluster-21897.6619|Cluster-21897.87793	K02580|K03283|K02580|K03283|K05719|K03283|K02580|K08738|K09565|K05637|	| | | | | | | | | |	||||||||||	NFKB1|HSPA1_8|NFKB1|HSPA1_8|ITGB1|HSPA1_8|NFKB1|CYC|PPIF|LAMA1_2|	http://www.genome.jp/kegg-bin/show_pathway?ko05145/K05719%09red/K05637%09red/K08738%09red/K09565%09red/K02580%09red/K03283%09red
Alcoholism	KEGG PATHWAY	ko05034	11	152	0.240144	0.999772	Cluster-21897.62058|Cluster-21897.8816|Cluster-21897.98873|Cluster-21897.34743|Cluster-21897.15418|Cluster-21897.57191|Cluster-21897.100077|Cluster-21897.105371|Cluster-21897.32994|Cluster-21897.104846|Cluster-21897.22474	K11254|K06067|K11254|K01593|K11253|K04536|K11253|K11404|K04365|K06269|K11253|	| | | | | | | | | | |	|||||||||||	H4|HDAC1_2|H4|DDC|H3|GNB1|H3|HDAC3|BRAF|PPP1C|H3|	http://www.genome.jp/kegg-bin/show_pathway?ko05034/K11254%09red/K11253%09red/K04536%09red/K11404%09red/K06067%09red/K01593%09red/K06269%09red/K04365%09red
Galactose metabolism	KEGG PATHWAY	ko00052	15	217	0.241591	0.999772	Cluster-21897.42008|Cluster-21897.57014|Cluster-21897.55658|Cluster-21897.59154|Cluster-21897.58649|Cluster-21897.57259|Cluster-14459.0|Cluster-21897.52867|Cluster-21897.98094|Cluster-21897.29377|Cluster-21897.56501|Cluster-21897.55105|Cluster-18321.2|Cluster-21897.45944|Cluster-21897.56073	K01784|K01187|K01187|K01784|K07966|K07967|K00963|K15779|K00011|K00011|K01784|K01187|K00850|K07966|K07966|	| | | | | | | | | | | | | | |	|||||||||||||||	galE, GALE|malZ|malZ|galE, GALE|B4GALT1|B4GALT2|UGP2, galU, galF|PGM2|E1.1.1.21, AKR1|E1.1.1.21, AKR1|galE, GALE|malZ|pfkA, PFK|B4GALT1|B4GALT1|	http://www.genome.jp/kegg-bin/show_pathway?ko00052/K15779%09red/K00850%09red/K01187%09red/K00963%09red/K07967%09red/K07966%09red/K01784%09red/K00011%09red
Prostate cancer	KEGG PATHWAY	ko05215	8	105	0.244157	0.999772	Cluster-21897.63891|Cluster-21897.101925|Cluster-21897.63900|Cluster-2235.0|Cluster-21897.57031|Cluster-4885.0|Cluster-21897.55072|Cluster-21897.32994	K02580|K02580|K02580|K04079|K09487|K04079|K09487|K04365|	| | | | | | | |	||||||||	NFKB1|NFKB1|NFKB1|htpG, HSP90A|HSP90B, TRA1|htpG, HSP90A|HSP90B, TRA1|BRAF|	http://www.genome.jp/kegg-bin/show_pathway?ko05215/K02580%09red/K09487%09red/K04365%09red/K04079%09red
Pathways in cancer	KEGG PATHWAY	ko05200	29	451	0.246555	0.999772	Cluster-21897.53283|Cluster-22399.3|Cluster-21897.57191|Cluster-2399.0|Cluster-21897.54157|Cluster-21897.57031|Cluster-21897.27575|Cluster-21897.52515|Cluster-21897.41797|Cluster-2613.0|Cluster-21897.101925|Cluster-21897.78924|Cluster-21897.46407|Cluster-21897.32994|Cluster-21897.67172|Cluster-21897.63900|Cluster-21897.54254|Cluster-5142.0|Cluster-22492.0|Cluster-21897.55072|Cluster-4885.0|Cluste…	K04513|K02677|K04536|K03868|K04707|K09487|K04501|K05719|K02085|K04482|K02580|K08731|K03873|K04365|K07834|K02580|K08738|K04513|K08735|K09487|K04079|K04393|K04707|K06067|K02580|K08524|K02677|K04079|K05637|	| | | | | | | | | | | | | | | | | | | | | | | | | | | | |	|||||||||||||||||||||||||||||	RHOA|CPKC|GNB1|RBX1, ROC1|CBL|HSP90B, TRA1|SMAD4|ITGB1|APC|RAD51|NFKB1|BIRC5|TCEB2|BRAF|RALA|NFKB1|CYC|RHOA|MSH2|HSP90B, TRA1|htpG, HSP90A|CDC42|CBL|HDAC1_2|NFKB1|NR2B1, RXRA|CPKC|htpG, HSP90A|LAMA1_2|	http://www.genome.jp/kegg-bin/show_pathway?ko05200/K04513%09red/K02677%09red/K06067%09red/K04393%09red/K08524%09red/K08735%09red/K09487%09red/K08731%09red/K05719%09red/K05637%09red/K08738%09red/K04707%09red/K04536%09red/K07834%09red/K04501%09red/K02085%09red/K03868%09red/K04482%09red/K03873%09red/K04079%09red/K02580%09red/K04365%09red
Regulation of actin cytoskeleton	KEGG PATHWAY	ko04810	18	269	0.254297	0.999772	Cluster-21897.53283|Cluster-9823.0|Cluster-21897.67481|Cluster-9823.2|Cluster-3374.0|Cluster-21897.41797|Cluster-21897.15582|Cluster-4187.0|Cluster-21897.52515|Cluster-21897.38272|Cluster-21897.53867|Cluster-5142.0|Cluster-3712.0|Cluster-21897.32994|Cluster-21897.104846|Cluster-21897.67483|Cluster-21897.64162|Cluster-21897.56797	K04513|K05767|K05746|K05767|K12757|K02085|K05692|K05699|K05719|K05746|K05692|K04513|K05699|K04365|K06269|K05746|K04393|K05768|	| | | | | | | | | | | | | | | | | |	||||||||||||||||||	RHOA|IQGAP2_3|ENAH, MENA|IQGAP2_3|MYL12|APC|ACTB_G1|ACTN|ITGB1|ENAH, MENA|ACTB_G1|RHOA|ACTN|BRAF|PPP1C|ENAH, MENA|CDC42|GSN|	http://www.genome.jp/kegg-bin/show_pathway?ko04810/K05699%09red/K05746%09red/K12757%09red/K05719%09red/K04513%09red/K05692%09red/K02085%09red/K04393%09red/K05768%09red/K05767%09red/K06269%09red/K04365%09red
Fatty acid biosynthesis	KEGG PATHWAY	ko00061	5	60	0.256262	0.999772	Cluster-21897.52662|Cluster-21897.36893|Cluster-21192.0|Cluster-21897.49602|Cluster-21897.93604	K15013|K11262|K01897|K15013|K01897|	| | | | |	|||||	ACSBG|ACACA|ACSL, fadD|ACSBG|ACSL, fadD|	http://www.genome.jp/kegg-bin/show_pathway?ko00061/K01897%09red/K15013%09red/K11262%09red
Hepatitis C	KEGG PATHWAY	ko05160	8	108	0.266481	0.999772	Cluster-21897.62932|Cluster-21897.63891|Cluster-21897.101925|Cluster-21897.34379|Cluster-21897.63900|Cluster-3789.0|Cluster-21897.32994|Cluster-21897.49372	K08860|K02580|K02580|K08524|K02580|K04382|K04365|K08860|	| | | | | | | |	||||||||	EIF2AK3|NFKB1|NFKB1|NR2B1, RXRA|NFKB1|PPP2C|BRAF|EIF2AK3|	http://www.genome.jp/kegg-bin/show_pathway?ko05160/K02580%09red/K08860%09red/K04382%09red/K08524%09red/K04365%09red
Pancreatic secretion	KEGG PATHWAY	ko04972	16	240	0.274548	0.999772	Cluster-21897.55465|Cluster-21897.53283|Cluster-21897.38596|Cluster-21897.43029|Cluster-21897.43939|Cluster-21897.55799|Cluster-21897.59476|Cluster-21897.52560|Cluster-21897.107330|Cluster-21897.52914|Cluster-21897.66346|Cluster-22399.3|Cluster-5142.0|Cluster-21897.56271|Cluster-21897.78285|Cluster-21897.52188	K12298|K04513|K05850|K01312|K14073|K01312|K12298|K05850|K02677|K05850|K04353|K02677|K04513|K01312|K01312|K14074|	| | | | | | | | | | | | | | | |	||||||||||||||||	CEL|RHOA|ATP2B|PRSS|PNLIP, PL|PRSS|CEL|ATP2B|CPKC|ATP2B|RAP1A|CPKC|RHOA|PRSS|PRSS|PNLIPRP1, PLRP1|	http://www.genome.jp/kegg-bin/show_pathway?ko04972/K04353%09red/K04513%09red/K02677%09red/K12298%09red/K05850%09red/K14074%09red/K14073%09red/K01312%09red
Other types of O-glycan biosynthesis	KEGG PATHWAY	ko00514	4	47	0.280071	0.999772	Cluster-21897.57259|Cluster-21897.58649|Cluster-21897.56073|Cluster-21897.45944	K07967|K07966|K07966|K07966|	| | | |	||||	B4GALT2|B4GALT1|B4GALT1|B4GALT1|	http://www.genome.jp/kegg-bin/show_pathway?ko00514/K07967%09red/K07966%09red
Thiamine metabolism	KEGG PATHWAY	ko00730	2	18	0.283814	0.999772	Cluster-23700.0|Cluster-21897.20566	K04487|K00949|	| |	||	iscS, NFS1|thiN, TPK1, THI80|	http://www.genome.jp/kegg-bin/show_pathway?ko00730/K04487%09red/K00949%09red
Tight junction	KEGG PATHWAY	ko04530	16	242	0.284762	0.999772	Cluster-21897.53283|Cluster-3374.0|Cluster-22399.3|Cluster-21897.15582|Cluster-21897.52626|Cluster-4187.0|Cluster-21897.21110|Cluster-21897.104131|Cluster-21897.53867|Cluster-21897.97724|Cluster-5142.0|Cluster-3789.0|Cluster-3712.0|Cluster-21897.107330|Cluster-21897.64162|Cluster-21897.64266	K04513|K12757|K02677|K05692|K06069|K05699|K17751|K10352|K05692|K10352|K04513|K04382|K05699|K02677|K04393|K06107|	| | | | | | | | | | | | | | | |	||||||||||||||||	RHOA|MYL12|CPKC|ACTB_G1|PRKCI|ACTN|MYH6_7|MYH|ACTB_G1|MYH|RHOA|PPP2C|ACTN|CPKC|CDC42|EPB41, 4.1R|	http://www.genome.jp/kegg-bin/show_pathway?ko04530/K05699%09red/K12757%09red/K04513%09red/K02677%09red/K04382%09red/K05692%09red/K17751%09red/K06107%09red/K10352%09red/K04393%09red/K06069%09red
PI3K-Akt signaling pathway	KEGG PATHWAY	ko04151	19	293	0.288295	0.999772	Cluster-21897.57191|Cluster-22399.3|Cluster-21897.26315|Cluster-21897.55072|Cluster-21897.79608|Cluster-21897.101925|Cluster-21897.75008|Cluster-21897.107330|Cluster-21897.34379|Cluster-21897.63891|Cluster-2440.0|Cluster-2235.0|Cluster-3789.0|Cluster-21897.57031|Cluster-4885.0|Cluster-21897.63900|Cluster-2430.0|Cluster-21897.52515|Cluster-21897.87793	K04536|K02677|K06236|K09487|K00693|K02580|K07207|K02677|K08524|K02580|K02991|K04079|K04382|K09487|K04079|K02580|K16197|K05719|K05637|	| | | | | | | | | | | | | | | | | | |	|||||||||||||||||||	GNB1|CPKC|COL1AS|HSP90B, TRA1|GYS|NFKB1|TSC2|CPKC|NR2B1, RXRA|NFKB1|RP-S6e, RPS6|htpG, HSP90A|PPP2C|HSP90B, TRA1|htpG, HSP90A|NFKB1|YWHAB_Q_Z|ITGB1|LAMA1_2|	http://www.genome.jp/kegg-bin/show_pathway?ko04151/K16197%09red/K09487%09red/K05719%09red/K02677%09red/K04382%09red/K05637%09red/K07207%09red/K08524%09red/K02991%09red/K04536%09red/K04079%09red/K02580%09red/K00693%09red/K06236%09red
RIG-I-like receptor signaling pathway	KEGG PATHWAY	ko04622	5	64	0.297147	0.999772	Cluster-21897.63891|Cluster-3191.0|Cluster-21897.63900|Cluster-21897.101925|Cluster-21897.12654	K02580|K09578|K02580|K02580|K09578|	| | | | |	|||||	NFKB1|PIN1|NFKB1|NFKB1|PIN1|	http://www.genome.jp/kegg-bin/show_pathway?ko04622/K02580%09red/K09578%09red
Chemical carcinogenesis	KEGG PATHWAY	ko05204	12	178	0.299132	0.999772	Cluster-21897.34590|Cluster-21897.44406|Cluster-21897.61395|Cluster-21897.62082|Cluster-21897.44355|Cluster-21897.66376|Cluster-21897.37899|Cluster-21897.29251|Cluster-21897.34591|Cluster-21897.52048|Cluster-21897.78192|Cluster-21897.46588	K00699|K00079|K00699|K00699|K01253|K00699|K00699|K00699|K00699|K07424|K00699|K00699|	| | | | | | | | | | | |	||||||||||||	UGT|CBR1|UGT|UGT|EPHX1|UGT|UGT|UGT|UGT|CYP3A|UGT|UGT|	http://www.genome.jp/kegg-bin/show_pathway?ko05204/K00079%09red/K00699%09red/K07424%09red/K01253%09red
Glycerolipid metabolism	KEGG PATHWAY	ko00561	16	246	0.305546	0.999772	Cluster-21897.55465|Cluster-21897.43939|Cluster-21897.8092|Cluster-21897.59476|Cluster-15304.0|Cluster-21897.103503|Cluster-21897.50116|Cluster-21897.29377|Cluster-21897.8091|Cluster-21897.61265|Cluster-21897.45938|Cluster-21897.98094|Cluster-21897.63262|Cluster-18976.0|Cluster-21897.61266|Cluster-21897.52188	K12298|K14073|K11155|K12298|K00002|K00901|K13506|K00011|K11155|K14457|K00128|K00011|K14457|K15728|K14457|K14074|	| | | | | | | | | | | | | | | |	||||||||||||||||	CEL|PNLIP, PL|DGAT1|CEL|AKR1A1, adh|dgkA, DGK|GPAT3_4, AGPAT9, AGPAT6|E1.1.1.21, AKR1|DGAT1|MOGAT2, MGAT2|E1.2.1.3|E1.1.1.21, AKR1|MOGAT2, MGAT2|LPIN|MOGAT2, MGAT2|PNLIPRP1, PLRP1|	http://www.genome.jp/kegg-bin/show_pathway?ko00561/K00128%09red/K00002%09red/K14457%09red/K13506%09red/K15728%09red/K12298%09red/K00901%09red/K00011%09red/K11155%09red/K14074%09red/K14073%09red
Bacterial invasion of epithelial cells	KEGG PATHWAY	ko05100	10	150	0.333917	0.999772	Cluster-21897.41684|Cluster-21897.53283|Cluster-21897.15582|Cluster-1428.0|Cluster-21897.53867|Cluster-21897.54157|Cluster-5142.0|Cluster-21897.52515|Cluster-21897.64162|Cluster-21897.59268	K04707|K04513|K05692|K16938|K05692|K04707|K04513|K05719|K04393|K04646|	| | | | | | | | | |	||||||||||	CBL|RHOA|ACTB_G1|SEPT3_9_12|ACTB_G1|CBL|RHOA|ITGB1|CDC42|CLTC|	http://www.genome.jp/kegg-bin/show_pathway?ko05100/K05719%09red/K04513%09red/K04646%09red/K16938%09red/K05692%09red/K04707%09red/K04393%09red
AGE-RAGE signaling pathway in diabetic complications	KEGG PATHWAY	ko04933	8	117	0.336413	0.999772	Cluster-22399.3|Cluster-21897.26315|Cluster-21897.101925|Cluster-21897.107330|Cluster-21897.63900|Cluster-21897.63891|Cluster-21897.27575|Cluster-21897.64162	K02677|K06236|K02580|K02677|K02580|K02580|K04501|K04393|	| | | | | | | |	||||||||	CPKC|COL1AS|NFKB1|CPKC|NFKB1|NFKB1|SMAD4|CDC42|	http://www.genome.jp/kegg-bin/show_pathway?ko04933/K02580%09red/K02677%09red/K04393%09red/K06236%09red/K04501%09red
Focal adhesion	KEGG PATHWAY	ko04510	17	269	0.337221	0.999772	Cluster-21897.53283|Cluster-21897.36986|Cluster-3712.0|Cluster-22399.3|Cluster-21897.26315|Cluster-4187.0|Cluster-21897.107330|Cluster-21897.15582|Cluster-21897.66346|Cluster-21897.53867|Cluster-5142.0|Cluster-3374.0|Cluster-21897.32994|Cluster-21897.104846|Cluster-21897.52515|Cluster-21897.64162|Cluster-21897.87793	K04513|K06277|K05699|K02677|K06236|K05699|K02677|K05692|K04353|K05692|K04513|K12757|K04365|K06269|K05719|K04393|K05637|	| | | | | | | | | | | | | | | | |	|||||||||||||||||	RHOA|RAPGEF1, GRF2|ACTN|CPKC|COL1AS|ACTN|CPKC|ACTB_G1|RAP1A|ACTB_G1|RHOA|MYL12|BRAF|PPP1C|ITGB1|CDC42|LAMA1_2|	http://www.genome.jp/kegg-bin/show_pathway?ko04510/K05699%09red/K04353%09red/K12757%09red/K05719%09red/K04513%09red/K06269%09red/K05692%09red/K05637%09red/K06277%09red/K04393%09red/K02677%09red/K06236%09red/K04365%09red
Synaptic vesicle cycle	KEGG PATHWAY	ko04721	9	134	0.339096	0.999772	Cluster-13786.0|Cluster-24405.0|Cluster-21897.55855|Cluster-21897.92292|Cluster-21897.47983|Cluster-3415.0|Cluster-15556.0|Cluster-13815.0|Cluster-21897.59268	K02145|K02147|K02145|K06027|K02154|K06027|K02147|K02145|K04646|	| | | | | | | | |	|||||||||	ATPeV1A, ATP6A|ATPeV1B, ATP6B|ATPeV1A, ATP6A|NSF|ATPeV0A, ATP6N|NSF|ATPeV1B, ATP6B|ATPeV1A, ATP6A|CLTC|	http://www.genome.jp/kegg-bin/show_pathway?ko04721/K02154%09red/K02147%09red/K06027%09red/K02145%09red/K04646%09red
Cocaine addiction	KEGG PATHWAY	ko05030	4	52	0.340199	0.999772	Cluster-21897.63891|Cluster-21897.101925|Cluster-21897.34743|Cluster-21897.63900	K02580|K02580|K01593|K02580|	| | | |	||||	NFKB1|NFKB1|DDC|NFKB1|	http://www.genome.jp/kegg-bin/show_pathway?ko05030/K02580%09red/K01593%09red
TNF signaling pathway	KEGG PATHWAY	ko04668	8	118	0.344377	0.999772	Cluster-21897.63891|Cluster-21897.57937|Cluster-21897.62711|Cluster-21897.101925|Cluster-21897.63900|Cluster-21897.51842|Cluster-21897.43907|Cluster-21897.50521	K02580|K07763|K09558|K02580|K02580|K07763|K17065|K07763|	| | | | | | | |	||||||||	NFKB1|MMP14|BAG4|NFKB1|NFKB1|MMP14|DNM1L|MMP14|	http://www.genome.jp/kegg-bin/show_pathway?ko04668/K02580%09red/K07763%09red/K09558%09red/K17065%09red
MicroRNAs in cancer	KEGG PATHWAY	ko05206	16	257	0.364646	0.999772	Cluster-21897.53283|Cluster-21897.45435|Cluster-21897.41797|Cluster-22399.3|Cluster-21897.37634|Cluster-21897.94254|Cluster-21897.58977|Cluster-21897.101925|Cluster-21897.107330|Cluster-21897.63900|Cluster-21897.63891|Cluster-21897.30772|Cluster-5142.0|Cluster-21897.39500|Cluster-16597.0|Cluster-21897.47836	K04513|K17391|K02085|K02677|K05665|K05658|K08670|K02580|K02677|K02580|K02580|K06645|K04513|K05867|K05867|K05658|	| | | | | | | | | | | | | | | |	||||||||||||||||	RHOA|IGF2BP1|APC|CPKC|ABCC1|ABCB1|ST14, PRSS14|NFKB1|CPKC|NFKB1|NFKB1|CDC25A|RHOA|CDC25C|CDC25C|ABCB1|	http://www.genome.jp/kegg-bin/show_pathway?ko05206/K08670%09red/K04513%09red/K05867%09red/K06645%09red/K02085%09red/K05658%09red/K17391%09red/K02677%09red/K02580%09red/K05665%09red
Mucin type O-Glycan biosynthesis	KEGG PATHWAY	ko00512	3	38	0.366755	0.999772	Cluster-21897.31395|Cluster-21897.72750|Cluster-21897.78112	K00710|K00710|K00710|	| | |	|||	GALNT|GALNT|GALNT|	http://www.genome.jp/kegg-bin/show_pathway?ko00512/K00710%09red
Pertussis	KEGG PATHWAY	ko05133	6	88	0.373981	0.999772	Cluster-21897.53283|Cluster-21897.63891|Cluster-21897.101925|Cluster-21897.63900|Cluster-5142.0|Cluster-21897.52515	K04513|K02580|K02580|K02580|K04513|K05719|	| | | | | |	||||||	RHOA|NFKB1|NFKB1|NFKB1|RHOA|ITGB1|	http://www.genome.jp/kegg-bin/show_pathway?ko05133/K02580%09red/K05719%09red/K04513%09red
T cell receptor signaling pathway	KEGG PATHWAY	ko04660	8	122	0.376448	0.999772	Cluster-21897.41684|Cluster-21897.53283|Cluster-21897.63891|Cluster-21897.101925|Cluster-21897.63900|Cluster-21897.54157|Cluster-5142.0|Cluster-21897.64162	K04707|K04513|K02580|K02580|K02580|K04707|K04513|K04393|	| | | | | | | |	||||||||	CBL|RHOA|NFKB1|NFKB1|NFKB1|CBL|RHOA|CDC42|	http://www.genome.jp/kegg-bin/show_pathway?ko04660/K02580%09red/K04707%09red/K04393%09red/K04513%09red
Cell cycle	KEGG PATHWAY	ko04110	16	260	0.381117	0.999772	Cluster-21897.70994|Cluster-16697.0|Cluster-21897.8816|Cluster-2399.0|Cluster-21897.104569|Cluster-21897.39500|Cluster-21897.13326|Cluster-12115.0|Cluster-16597.0|Cluster-21366.0|Cluster-21897.103660|Cluster-21897.8383|Cluster-24295.0|Cluster-21897.27575|Cluster-2430.0|Cluster-21897.30772	K06632|K02540|K06067|K03868|K02209|K05867|K06669|K06631|K05867|K06631|K02180|K05868|K02541|K04501|K16197|K06645|	| | | | | | | | | | | | | | | |	||||||||||||||||	WEE1|MCM2|HDAC1_2|RBX1, ROC1|MCM5, CDC46|CDC25C|SMC3, CSPG6|PLK1|CDC25C|PLK1|BUB3|CCNB|MCM3|SMAD4|YWHAB_Q_Z|CDC25A|	http://www.genome.jp/kegg-bin/show_pathway?ko04110/K16197%09red/K03868%09red/K05868%09red/K04501%09red/K06669%09red/K05867%09red/K06645%09red/K06067%09red/K02540%09red/K02541%09red/K02209%09red/K06632%09red/K02180%09red/K06631%09red
Vitamin B6 metabolism	KEGG PATHWAY	ko00750	2	23	0.381502	0.999772	Cluster-21897.19759|Cluster-21897.15131	K00275|K00275|	| |	||	pdxH, PNPO|pdxH, PNPO|	http://www.genome.jp/kegg-bin/show_pathway?ko00750/K00275%09red
Biotin metabolism	KEGG PATHWAY	ko00780	1	8	0.385146	0.999772	Cluster-21897.64036	K01435|	|	|	BTD|	http://www.genome.jp/kegg-bin/show_pathway?ko00780/K01435%09red
Platelet activation	KEGG PATHWAY	ko04611	12	192	0.387621	0.999772	Cluster-21897.53283|Cluster-3374.0|Cluster-21897.26315|Cluster-2556.0|Cluster-5142.0|Cluster-21897.15582|Cluster-21897.53867|Cluster-21897.65986|Cluster-21897.66346|Cluster-21897.104846|Cluster-21897.52626|Cluster-21897.52515	K04513|K12757|K06236|K07376|K04513|K05692|K05692|K07376|K04353|K06269|K06069|K05719|	| | | | | | | | | | | |	||||||||||||	RHOA|MYL12|COL1AS|PRKG1|RHOA|ACTB_G1|ACTB_G1|PRKG1|RAP1A|PPP1C|PRKCI|ITGB1|	http://www.genome.jp/kegg-bin/show_pathway?ko04611/K04353%09red/K12757%09red/K05719%09red/K04513%09red/K06236%09red/K05692%09red/K07376%09red/K06269%09red/K06069%09red
Gap junction	KEGG PATHWAY	ko04540	9	141	0.391642	0.999772	Cluster-22399.3|Cluster-21897.64904|Cluster-2556.0|Cluster-21897.54492|Cluster-21897.107330|Cluster-21897.37610|Cluster-21897.65986|Cluster-21897.55258|Cluster-21897.99500	K02677|K07374|K07376|K07375|K02677|K07375|K07376|K07375|K07375|	| | | | | | | | |	|||||||||	CPKC|TUBA|PRKG1|TUBB|CPKC|TUBB|PRKG1|TUBB|TUBB|	http://www.genome.jp/kegg-bin/show_pathway?ko04540/K02677%09red/K07374%09red/K07375%09red/K07376%09red
Cell adhesion molecules (CAMs)	KEGG PATHWAY	ko04514	3	40	0.395709	0.999772	Cluster-21897.54155|Cluster-21897.52515|Cluster-21897.21155	K07378|K05719|K07378|	| | |	|||	NLGN|ITGB1|NLGN|	http://www.genome.jp/kegg-bin/show_pathway?ko04514/K07378%09red/K05719%09red
Sphingolipid signaling pathway	KEGG PATHWAY	ko04071	13	211	0.398414	0.999772	Cluster-21897.53283|Cluster-22399.3|Cluster-21897.37634|Cluster-21897.63488|Cluster-21897.101925|Cluster-21897.107330|Cluster-21897.63900|Cluster-21897.93452|Cluster-21897.63891|Cluster-21897.47962|Cluster-5142.0|Cluster-3789.0|Cluster-21897.25764	K04513|K02677|K05665|K00654|K02580|K02677|K02580|K00654|K02580|K00654|K04513|K04382|K04710|	| | | | | | | | | | | | |	|||||||||||||	RHOA|CPKC|ABCC1|SPT|NFKB1|CPKC|NFKB1|SPT|NFKB1|SPT|RHOA|PPP2C|CERS|	http://www.genome.jp/kegg-bin/show_pathway?ko04071/K04513%09red/K02677%09red/K04382%09red/K05665%09red/K04710%09red/K02580%09red/K00654%09red
Insect hormone biosynthesis	KEGG PATHWAY	ko00981	2	24	0.40042	0.999772	Cluster-21897.32635|Cluster-21897.47691	K10719|K10719|	| |	||	JHEH|JHEH|	http://www.genome.jp/kegg-bin/show_pathway?ko00981/K10719%09red
Shigellosis	KEGG PATHWAY	ko05131	7	108	0.401776	0.999772	Cluster-21897.15582|Cluster-21897.101925|Cluster-21897.63900|Cluster-21897.63891|Cluster-21897.53867|Cluster-21897.52515|Cluster-21897.64162	K05692|K02580|K02580|K02580|K05692|K05719|K04393|	| | | | | | |	|||||||	ACTB_G1|NFKB1|NFKB1|NFKB1|ACTB_G1|ITGB1|CDC42|	http://www.genome.jp/kegg-bin/show_pathway?ko05131/K02580%09red/K05692%09red/K04393%09red/K05719%09red
Amino sugar and nucleotide sugar metabolism	KEGG PATHWAY	ko00520	15	247	0.40568	0.999772	Cluster-21897.42008|Cluster-21897.59154|Cluster-21897.54693|Cluster-14459.0|Cluster-21897.57052|Cluster-21897.52867|Cluster-21897.53945|Cluster-21897.74469|Cluster-21897.66776|Cluster-21897.56501|Cluster-21897.44529|Cluster-21897.3996|Cluster-21897.9589|Cluster-21897.61558|Cluster-21897.44527	K01784|K01784|K00966|K00963|K00621|K15779|K00698|K01836|K01183|K01784|K01711|K01183|K00820|K12373|K01711|	| | | | | | | | | | | | | | |	|||||||||||||||	galE, GALE|galE, GALE|GMPP|UGP2, galU, galF|GNPNAT1, GNA1|PGM2|CHS1|E5.4.2.3|E3.2.1.14|galE, GALE|gmd, GMDS|E3.2.1.14|glmS, GFPT|HEXA_B|gmd, GMDS|	http://www.genome.jp/kegg-bin/show_pathway?ko00520/K00966%09red/K15779%09red/K00963%09red/K01836%09red/K01183%09red/K12373%09red/K01711%09red/K00698%09red/K01784%09red/K00820%09red/K00621%09red
Progesterone-mediated oocyte maturation	KEGG PATHWAY	ko04914	9	143	0.406753	0.999772	Cluster-12115.0|Cluster-16597.0|Cluster-21366.0|Cluster-2235.0|Cluster-21897.39500|Cluster-21897.8383|Cluster-4885.0|Cluster-21897.32994|Cluster-21897.30772	K06631|K05867|K06631|K04079|K05867|K05868|K04079|K04365|K06645|	| | | | | | | | |	|||||||||	PLK1|CDC25C|PLK1|htpG, HSP90A|CDC25C|CCNB|htpG, HSP90A|BRAF|CDC25A|	http://www.genome.jp/kegg-bin/show_pathway?ko04914/K05868%09red/K05867%09red/K06645%09red/K04079%09red/K06631%09red/K04365%09red
Neurotrophin signaling pathway	KEGG PATHWAY	ko04722	14	230	0.408205	0.999772	Cluster-21897.53283|Cluster-21897.36986|Cluster-21897.63891|Cluster-21897.37102|Cluster-21897.101925|Cluster-21897.63900|Cluster-21897.45262|Cluster-21897.31492|Cluster-21897.64162|Cluster-5142.0|Cluster-21897.66346|Cluster-21897.32994|Cluster-21897.43375|Cluster-21897.43370	K04513|K06277|K02580|K04505|K02580|K02580|K12462|K12462|K04393|K04513|K04353|K04365|K12462|K12462|	| | | | | | | | | | | | | |	||||||||||||||	RHOA|RAPGEF1, GRF2|NFKB1|PSEN1, PS1|NFKB1|NFKB1|ARHGDI, RHOGDI|ARHGDI, RHOGDI|CDC42|RHOA|RAP1A|BRAF|ARHGDI, RHOGDI|ARHGDI, RHOGDI|	http://www.genome.jp/kegg-bin/show_pathway?ko04722/K04353%09red/K04505%09red/K04513%09red/K06277%09red/K12462%09red/K02580%09red/K04393%09red/K04365%09red
Small cell lung cancer	KEGG PATHWAY	ko05222	7	109	0.410465	0.999772	Cluster-21897.63891|Cluster-21897.101925|Cluster-21897.34379|Cluster-21897.54254|Cluster-21897.63900|Cluster-21897.52515|Cluster-21897.87793	K02580|K02580|K08524|K08738|K02580|K05719|K05637|	| | | | | | |	|||||||	NFKB1|NFKB1|NR2B1, RXRA|CYC|NFKB1|ITGB1|LAMA1_2|	http://www.genome.jp/kegg-bin/show_pathway?ko05222/K02580%09red/K08524%09red/K05637%09red/K08738%09red/K05719%09red
DNA replication	KEGG PATHWAY	ko03030	7	109	0.410465	0.999772	Cluster-16697.0|Cluster-24534.0|Cluster-1424.0|Cluster-21897.104569|Cluster-17618.0|Cluster-15394.0|Cluster-24295.0	K02540|K04799|K10755|K02209|K02685|K07466|K02541|	| | | | | | |	|||||||	MCM2|FEN1, RAD2|RFC2_4|MCM5, CDC46|PRI2|RFA1, RPA1, rpa|MCM3|	http://www.genome.jp/kegg-bin/show_pathway?ko03030/K04799%09red/K10755%09red/K02685%09red/K07466%09red/K02540%09red/K02541%09red/K02209%09red
Non-small cell lung cancer	KEGG PATHWAY	ko05223	4	58	0.412672	0.999772	Cluster-21897.32994|Cluster-22399.3|Cluster-21897.34379|Cluster-21897.107330	K04365|K02677|K08524|K02677|	| | | |	||||	BRAF|CPKC|NR2B1, RXRA|CPKC|	http://www.genome.jp/kegg-bin/show_pathway?ko05223/K08524%09red/K02677%09red/K04365%09red
Axon guidance	KEGG PATHWAY	ko04360	12	196	0.413453	0.999772	Cluster-21897.53283|Cluster-22399.3|Cluster-21897.107330|Cluster-21897.52515|Cluster-21897.35008|Cluster-21897.38272|Cluster-21897.44513|Cluster-5142.0|Cluster-21897.42596|Cluster-21897.67483|Cluster-21897.64162|Cluster-21897.67481	K04513|K02677|K02677|K05719|K07526|K05746|K06841|K04513|K07520|K05746|K04393|K05746|	| | | | | | | | | | | |	||||||||||||	RHOA|CPKC|CPKC|ITGB1|SRGAP|ENAH, MENA|SEMA5|RHOA|ABLIM|ENAH, MENA|CDC42|ENAH, MENA|	http://www.genome.jp/kegg-bin/show_pathway?ko04360/K05746%09red/K06841%09red/K05719%09red/K04513%09red/K02677%09red/K04393%09red/K07526%09red/K07520%09red
Long-term depression	KEGG PATHWAY	ko04730	6	93	0.421397	0.999772	Cluster-22399.3|Cluster-2556.0|Cluster-21897.107330|Cluster-21897.65986|Cluster-3789.0|Cluster-21897.32994	K02677|K07376|K02677|K07376|K04382|K04365|	| | | | | |	||||||	CPKC|PRKG1|CPKC|PRKG1|PPP2C|BRAF|	http://www.genome.jp/kegg-bin/show_pathway?ko04730/K02677%09red/K04382%09red/K07376%09red/K04365%09red
Hepatitis B	KEGG PATHWAY	ko05161	9	145	0.421866	0.999772	Cluster-22399.3|Cluster-21897.63900|Cluster-21897.63891|Cluster-21897.101925|Cluster-21897.107330|Cluster-21897.78924|Cluster-21897.27575|Cluster-2430.0|Cluster-21897.54254	K02677|K02580|K02580|K02580|K02677|K08731|K04501|K16197|K08738|	| | | | | | | | |	|||||||||	CPKC|NFKB1|NFKB1|NFKB1|CPKC|BIRC5|SMAD4|YWHAB_Q_Z|CYC|	http://www.genome.jp/kegg-bin/show_pathway?ko05161/K16197%09red/K08731%09red/K04501%09red/K02677%09red/K08738%09red/K02580%09red
HIF-1 signaling pathway	KEGG PATHWAY	ko04066	11	180	0.422961	0.999772	Cluster-22399.3|Cluster-21897.63891|Cluster-21897.101925|Cluster-21897.107330|Cluster-21897.63900|Cluster-23888.5|Cluster-2399.0|Cluster-2440.0|Cluster-21897.46407|Cluster-16962.0|Cluster-21568.0	K02677|K02580|K02580|K02677|K02580|K01689|K03868|K02991|K03873|K00134|K00134|	| | | | | | | | | | |	|||||||||||	CPKC|NFKB1|NFKB1|CPKC|NFKB1|ENO, eno|RBX1, ROC1|RP-S6e, RPS6|TCEB2|GAPDH, gapA|GAPDH, gapA|	http://www.genome.jp/kegg-bin/show_pathway?ko04066/K00134%09red/K03868%09red/K01689%09red/K03873%09red/K02677%09red/K02991%09red/K02580%09red
Butanoate metabolism	KEGG PATHWAY	ko00650	4	59	0.424626	0.999772	Cluster-21897.53531|Cluster-21897.61659|Cluster-21897.33699|Cluster-13774.0	K00248|K01027|K01641|K00626|	| | | |	||||	ACADS, bcd|OXCT|E2.3.3.10|E2.3.1.9, atoB|	http://www.genome.jp/kegg-bin/show_pathway?ko00650/K00248%09red/K01641%09red/K00626%09red/K01027%09red
Viral carcinogenesis	KEGG PATHWAY	ko05203	21	356	0.425357	0.999772	Cluster-21897.53283|Cluster-21897.63891|Cluster-21897.51823|Cluster-21897.98873|Cluster-21897.102836|Cluster-21897.104934|Cluster-21897.67678|Cluster-21897.56797|Cluster-21897.101925|Cluster-21897.62058|Cluster-21897.106268|Cluster-21897.8816|Cluster-21897.105371|Cluster-21897.110142|Cluster-5142.0|Cluster-3712.0|Cluster-4940.0|Cluster-21897.63900|Cluster-2430.0|Cluster-21897.64162|Cluster-4187.0	K04513|K02580|K10691|K11254|K03062|K03120|K16175|K05768|K02580|K11254|K03124|K06067|K11404|K03141|K04513|K05699|K00873|K02580|K16197|K04393|K05699|	| | | | | | | | | | | | | | | | | | | | |	|||||||||||||||||||||	RHOA|NFKB1|UBR4, ZUBR1|H4|PSMC1, RPT2|TBP, tbp|SCRIB|GSN|NFKB1|H4|TFIIB, GTF2B, SUA7, tfb|HDAC1_2|HDAC3|TFIIH1, GTF2H1, TFB1|RHOA|ACTN|PK, pyk|NFKB1|YWHAB_Q_Z|CDC42|ACTN|	http://www.genome.jp/kegg-bin/show_pathway?ko05203/K11254%09red/K05699%09red/K03141%09red/K04513%09red/K03062%09red/K16197%09red/K16175%09red/K10691%09red/K11404%09red/K06067%09red/K03124%09red/K04393%09red/K03120%09red/K02580%09red/K00873%09red/K05768%09red
Epithelial cell signaling in Helicobacter pylori infection	KEGG PATHWAY	ko05120	10	163	0.426121	0.999772	Cluster-13786.0|Cluster-24405.0|Cluster-21897.63891|Cluster-21897.55855|Cluster-21897.101925|Cluster-21897.63900|Cluster-21897.64162|Cluster-21897.47983|Cluster-15556.0|Cluster-13815.0	K02145|K02147|K02580|K02145|K02580|K02580|K04393|K02154|K02147|K02145|	| | | | | | | | | |	||||||||||	ATPeV1A, ATP6A|ATPeV1B, ATP6B|NFKB1|ATPeV1A, ATP6A|NFKB1|NFKB1|CDC42|ATPeV0A, ATP6N|ATPeV1B, ATP6B|ATPeV1A, ATP6A|	http://www.genome.jp/kegg-bin/show_pathway?ko05120/K02580%09red/K02154%09red/K04393%09red/K02145%09red/K02147%09red
Adipocytokine signaling pathway	KEGG PATHWAY	ko04920	8	129	0.43286	0.999772	Cluster-21897.52662|Cluster-21897.63891|Cluster-21897.101925|Cluster-21897.34379|Cluster-21897.63900|Cluster-21192.0|Cluster-21897.49602|Cluster-21897.93604	K15013|K02580|K02580|K08524|K02580|K01897|K15013|K01897|	| | | | | | | |	||||||||	ACSBG|NFKB1|NFKB1|NR2B1, RXRA|NFKB1|ACSL, fadD|ACSBG|ACSL, fadD|	http://www.genome.jp/kegg-bin/show_pathway?ko04920/K01897%09red/K02580%09red/K08524%09red/K15013%09red
GABAergic synapse	KEGG PATHWAY	ko04727	5	77	0.433805	0.999772	Cluster-3415.0|Cluster-21897.92292|Cluster-21897.57191|Cluster-22399.3|Cluster-21897.107330	K06027|K06027|K04536|K02677|K02677|	| | | | |	|||||	NSF|NSF|GNB1|CPKC|CPKC|	http://www.genome.jp/kegg-bin/show_pathway?ko04727/K02677%09red/K06027%09red/K04536%09red
Leishmaniasis	KEGG PATHWAY	ko05140	4	60	0.436517	0.999772	Cluster-21897.63891|Cluster-21897.101925|Cluster-21897.52515|Cluster-21897.63900	K02580|K02580|K05719|K02580|	| | | |	||||	NFKB1|NFKB1|ITGB1|NFKB1|	http://www.genome.jp/kegg-bin/show_pathway?ko05140/K02580%09red/K05719%09red
Vasopressin-regulated water reabsorption	KEGG PATHWAY	ko04962	8	130	0.440894	0.999772	Cluster-21897.69113|Cluster-21897.45262|Cluster-21897.92292|Cluster-21897.35373|Cluster-3415.0|Cluster-21897.31492|Cluster-21897.43375|Cluster-21897.43370	K10413|K12462|K06027|K10413|K06027|K12462|K12462|K12462|	| | | | | | | |	||||||||	DYNC1H|ARHGDI, RHOGDI|NSF|DYNC1H|NSF|ARHGDI, RHOGDI|ARHGDI, RHOGDI|ARHGDI, RHOGDI|	http://www.genome.jp/kegg-bin/show_pathway?ko04962/K12462%09red/K10413%09red/K06027%09red
Acute myeloid leukemia	KEGG PATHWAY	ko05221	4	61	0.448337	0.999772	Cluster-21897.63891|Cluster-21897.32994|Cluster-21897.101925|Cluster-21897.63900	K02580|K04365|K02580|K02580|	| | | |	||||	NFKB1|BRAF|NFKB1|NFKB1|	http://www.genome.jp/kegg-bin/show_pathway?ko05221/K02580%09red/K04365%09red
Fatty acid degradation	KEGG PATHWAY	ko00071	10	167	0.454591	0.999772	Cluster-21897.101886|Cluster-21897.49602|Cluster-21897.64898|Cluster-13774.0|Cluster-13973.0|Cluster-21192.0|Cluster-21897.45938|Cluster-21897.53531|Cluster-21897.52662|Cluster-21897.93604	K13953|K15013|K00232|K00626|K07513|K01897|K00128|K00248|K15013|K01897|	| | | | | | | | | |	||||||||||	adhP|ACSBG|E1.3.3.6, ACOX1, ACOX3|E2.3.1.9, atoB|ACAA1|ACSL, fadD|E1.2.1.3|ACADS, bcd|ACSBG|ACSL, fadD|	http://www.genome.jp/kegg-bin/show_pathway?ko00071/K15013%09red/K00128%09red/K00248%09red/K00232%09red/K01897%09red/K13953%09red/K07513%09red/K00626%09red
Glycosphingolipid biosynthesis - globo series	KEGG PATHWAY	ko00603	2	27	0.455418	0.999772	Cluster-21897.61558|Cluster-21897.41966	K12373|K01988|	| |	||	HEXA_B|A4GALT|	http://www.genome.jp/kegg-bin/show_pathway?ko00603/K01988%09red/K12373%09red
Biosynthesis of unsaturated fatty acids	KEGG PATHWAY	ko01040	4	62	0.460077	0.999772	Cluster-21897.64898|Cluster-21897.66114|Cluster-21897.61685|Cluster-13973.0	K00232|K00507|K00507|K07513|	| | | |	||||	E1.3.3.6, ACOX1, ACOX3|SCD, desC|SCD, desC|ACAA1|	http://www.genome.jp/kegg-bin/show_pathway?ko01040/K00232%09red/K07513%09red/K00507%09red
PPAR signaling pathway	KEGG PATHWAY	ko03320	13	223	0.472658	0.999772	Cluster-21897.66114|Cluster-21897.52662|Cluster-21897.56043|Cluster-21897.64898|Cluster-21897.55404|Cluster-21897.61685|Cluster-13973.0|Cluster-21192.0|Cluster-21897.49602|Cluster-21897.57228|Cluster-21897.93604|Cluster-21897.55205|Cluster-21897.34379	K00507|K15013|K08762|K00232|K08752|K00507|K07513|K01897|K15013|K08762|K01897|K08762|K08524|	| | | | | | | | | | | | |	|||||||||||||	SCD, desC|ACSBG|DBI, ACBP|E1.3.3.6, ACOX1, ACOX3|FABP3|SCD, desC|ACAA1|ACSL, fadD|ACSBG|DBI, ACBP|ACSL, fadD|DBI, ACBP|NR2B1, RXRA|	http://www.genome.jp/kegg-bin/show_pathway?ko03320/K15013%09red/K08762%09red/K08752%09red/K00232%09red/K01897%09red/K07513%09red/K00507%09red/K08524%09red
Transcriptional misregulation in cancer	KEGG PATHWAY	ko05202	13	224	0.478805	0.999772	Cluster-21897.8816|Cluster-21897.63891|Cluster-21897.18625|Cluster-21897.101925|Cluster-21897.34379|Cluster-4078.0|Cluster-21897.63900|Cluster-21897.15418|Cluster-21897.56159|Cluster-21897.66605|Cluster-21897.100077|Cluster-21897.22474|Cluster-21897.45351	K06067|K02580|K08821|K02580|K08524|K12823|K02580|K11253|K11644|K11644|K11253|K11253|K14651|	| | | | | | | | | | | | |	|||||||||||||	HDAC1_2|NFKB1|CDK14, PFTK1|NFKB1|NR2B1, RXRA|DDX5, DBP2|NFKB1|H3|SIN3A|SIN3A|H3|H3|TAF15, NPL3|	http://www.genome.jp/kegg-bin/show_pathway?ko05202/K14651%09red/K11253%09red/K12823%09red/K06067%09red/K08524%09red/K11644%09red/K02580%09red/K08821%09red
Arginine and proline metabolism	KEGG PATHWAY	ko00330	7	117	0.479364	0.999772	Cluster-21897.38785|Cluster-21897.23912|Cluster-3123.0|Cluster-21897.48045|Cluster-21897.45938|Cluster-21897.70161|Cluster-21897.68996	K00797|K11142|K11142|K12259|K00128|K00286|K00657|	| | | | | | |	|||||||	speE, SRM|LAP3|LAP3|SMOX, PAO5|E1.2.1.3|proC|speG|	http://www.genome.jp/kegg-bin/show_pathway?ko00330/K12259%09red/K00657%09red/K00286%09red/K00128%09red/K11142%09red/K00797%09red
Measles	KEGG PATHWAY	ko05162	8	135	0.48077	0.999772	Cluster-21897.62932|Cluster-21897.63891|Cluster-21897.59376|Cluster-21897.101925|Cluster-21897.70453|Cluster-21897.63900|Cluster-21897.25086|Cluster-21897.49372	K08860|K02580|K03283|K02580|K03283|K02580|K03283|K08860|	| | | | | | | |	||||||||	EIF2AK3|NFKB1|HSPA1_8|NFKB1|HSPA1_8|NFKB1|HSPA1_8|EIF2AK3|	http://www.genome.jp/kegg-bin/show_pathway?ko05162/K02580%09red/K08860%09red/K03283%09red
Apoptosis - fly	KEGG PATHWAY	ko04214	10	172	0.489871	0.999772	Cluster-21897.49372|Cluster-21897.62932|Cluster-21897.61915|Cluster-21897.57974|Cluster-21897.12666|Cluster-21897.43907|Cluster-21897.88484|Cluster-21897.32994|Cluster-21897.95810|Cluster-21897.54254	K08860|K08860|K03262|K05770|K08669|K17065|K10586|K04365|K03386|K08738|	| | | | | | | | | |	||||||||||	EIF2AK3|EIF2AK3|EIF5|BZRP|HTRA2, PRSS25|DNM1L|BIRC6, BRUCE|BRAF|E1.11.1.15, PRDX, ahpC|CYC|	http://www.genome.jp/kegg-bin/show_pathway?ko04214/K08860%09red/K10586%09red/K08669%09red/K08738%09red/K03386%09red/K03262%09red/K17065%09red/K05770%09red/K04365%09red
Arrhythmogenic right ventricular cardiomyopathy (ARVC)	KEGG PATHWAY	ko05412	5	83	0.495478	0.999772	Cluster-21897.15582|Cluster-21897.53867|Cluster-3712.0|Cluster-4187.0|Cluster-21897.52515	K05692|K05692|K05699|K05699|K05719|	| | | | |	|||||	ACTB_G1|ACTB_G1|ACTN|ACTN|ITGB1|	http://www.genome.jp/kegg-bin/show_pathway?ko05412/K05699%09red/K05692%09red/K05719%09red
Glycine, serine and threonine metabolism	KEGG PATHWAY	ko00260	9	155	0.496716	0.999772	Cluster-14760.0|Cluster-21897.41198|Cluster-21897.60596|Cluster-21897.55671|Cluster-21897.44934|Cluster-21897.63529|Cluster-21897.35164|Cluster-16448.0|Cluster-21897.41006	K01620|K00382|K00600|K01697|K00049|K00049|K00600|K01834|K00049|	| | | | | | | | |	|||||||||	ltaE|DLD, lpd, pdhD|glyA, SHMT|E4.2.1.22, CBS|GRHPR|GRHPR|glyA, SHMT|PGAM, gpmA|GRHPR|	http://www.genome.jp/kegg-bin/show_pathway?ko00260/K00049%09red/K01834%09red/K01697%09red/K01620%09red/K00600%09red/K00382%09red
Huntington's disease	KEGG PATHWAY	ko05016	22	392	0.511509	0.999772	Cluster-21897.52929|Cluster-23343.0|Cluster-21897.54254|Cluster-21897.6619|Cluster-15944.0|Cluster-21897.55914|Cluster-21897.104934|Cluster-21897.88100|Cluster-3802.0|Cluster-21897.69361|Cluster-21897.104225|Cluster-21897.66605|Cluster-21897.59268|Cluster-21897.8816|Cluster-21897.27080|Cluster-1592.0|Cluster-21897.9975|Cluster-3881.0|Cluster-21897.56159|Cluster-21897.65808|Cluster-21897.77423|Clu…	K03014|K03015|K08738|K09565|K03010|K02126|K03120|K10408|K03013|K02268|K03010|K11644|K04646|K06067|K11831|K03014|K03006|K03010|K11644|K04564|K03952|K03006|	| | | | | | | | | | | | | | | | | | | | | |	||||||||||||||||||||||	RPB6, POLR2F|RPB7, POLR2G|CYC|PPIF|RPB2, POLR2B|ATPeF0A, MTATP6, ATP6|TBP, tbp|DNAH|RPB5, POLR2E|COX6C|RPB2, POLR2B|SIN3A|CLTC|HDAC1_2|NRF1|RPB6, POLR2F|RPB1, POLR2A|RPB2, POLR2B|SIN3A|SOD2|NDUFA8|RPB1, POLR2A|	http://www.genome.jp/kegg-bin/show_pathway?ko05016/K11831%09red/K02268%09red/K03015%09red/K09565%09red/K04646%09red/K06067%09red/K08738%09red/K03952%09red/K03006%09red/K03014%09red/K11644%09red/K03010%09red/K03013%09red/K10408%09red/K03120%09red/K02126%09red/K04564%09red
Thyroid hormone synthesis	KEGG PATHWAY	ko04918	6	103	0.514111	0.999772	Cluster-21897.55442|Cluster-22399.3|Cluster-21897.107330|Cluster-21897.56342|Cluster-21897.57031|Cluster-21897.55072	K09490|K02677|K02677|K08054|K09487|K09487|	| | | | | |	||||||	HSPA5, BIP|CPKC|CPKC|CANX|HSP90B, TRA1|HSP90B, TRA1|	http://www.genome.jp/kegg-bin/show_pathway?ko04918/K08054%09red/K02677%09red/K09490%09red/K09487%09red
Proximal tubule bicarbonate reclamation	KEGG PATHWAY	ko04964	3	49	0.519915	0.999772	Cluster-21897.29507|Cluster-21897.34270|Cluster-21897.62241	K13577|K13577|K13577|	| | |	|||	SLC25A10, DIC|SLC25A10, DIC|SLC25A10, DIC|	http://www.genome.jp/kegg-bin/show_pathway?ko04964/K13577%09red
Phenylalanine metabolism	KEGG PATHWAY	ko00360	1	13	0.530752	0.999772	Cluster-21897.34743	K01593|	|	|	DDC|	http://www.genome.jp/kegg-bin/show_pathway?ko00360/K01593%09red
Rap1 signaling pathway	KEGG PATHWAY	ko04015	15	270	0.53658	0.999772	Cluster-21897.53283|Cluster-21897.36986|Cluster-21897.16850|Cluster-22399.3|Cluster-21897.50766|Cluster-21897.15582|Cluster-21897.67172|Cluster-21897.107330|Cluster-21897.53867|Cluster-5142.0|Cluster-21897.66346|Cluster-21897.32994|Cluster-21897.52626|Cluster-21897.52515|Cluster-21897.64162	K04513|K06277|K17702|K02677|K06082|K05692|K07834|K02677|K05692|K04513|K04353|K04365|K06069|K05719|K04393|	| | | | | | | | | | | | | | |	|||||||||||||||	RHOA|RAPGEF1, GRF2|SIPA1L2, SPAL2|CPKC|FARP2, FRG|ACTB_G1|RALA|CPKC|ACTB_G1|RHOA|RAP1A|BRAF|PRKCI|ITGB1|CDC42|	http://www.genome.jp/kegg-bin/show_pathway?ko04015/K04353%09red/K07834%09red/K04513%09red/K02677%09red/K05692%09red/K06277%09red/K04393%09red/K17702%09red/K05719%09red/K06082%09red/K06069%09red/K04365%09red
Fructose and mannose metabolism	KEGG PATHWAY	ko00051	8	143	0.542867	0.999772	Cluster-15966.1|Cluster-18321.2|Cluster-21897.54693|Cluster-21897.98094|Cluster-21897.29377|Cluster-21897.44529|Cluster-21897.44527|Cluster-15548.0	K00008|K00850|K00966|K00011|K00011|K01711|K01711|K01803|	| | | | | | | |	||||||||	SORD, gutB|pfkA, PFK|GMPP|E1.1.1.21, AKR1|E1.1.1.21, AKR1|gmd, GMDS|gmd, GMDS|TPI, tpiA|	http://www.genome.jp/kegg-bin/show_pathway?ko00051/K00966%09red/K00850%09red/K01803%09red/K00008%09red/K01711%09red/K00011%09red
Tuberculosis	KEGG PATHWAY	ko05152	11	198	0.542884	0.999772	Cluster-21897.53283|Cluster-21897.63891|Cluster-9673.0|Cluster-21897.101925|Cluster-21897.63900|Cluster-21897.47983|Cluster-5142.0|Cluster-21897.28613|Cluster-4989.0|Cluster-21897.67745|Cluster-21897.54254	K04513|K02580|K08066|K02580|K02580|K02154|K04513|K00914|K08065|K08066|K08738|	| | | | | | | | | | |	|||||||||||	RHOA|NFKB1|NFYC|NFKB1|NFKB1|ATPeV0A, ATP6N|RHOA|PIK3C3, VPS34|NFYB|NFYC|CYC|	http://www.genome.jp/kegg-bin/show_pathway?ko05152/K04513%09red/K08738%09red/K00914%09red/K02580%09red/K02154%09red/K08065%09red/K08066%09red
Homologous recombination	KEGG PATHWAY	ko03440	3	51	0.545627	0.999772	Cluster-21897.93728|Cluster-2613.0|Cluster-15394.0	K03165|K04482|K07466|	| | |	|||	TOP3|RAD51|RFA1, RPA1, rpa|	http://www.genome.jp/kegg-bin/show_pathway?ko03440/K07466%09red/K03165%09red/K04482%09red
Protein digestion and absorption	KEGG PATHWAY	ko04974	9	162	0.547501	0.999772	Cluster-21897.55554|Cluster-21897.43029|Cluster-21897.55799|Cluster-21897.55542|Cluster-21897.26315|Cluster-21897.56127|Cluster-21897.95581|Cluster-21897.56271|Cluster-21897.78285	K14210|K01312|K01312|K14210|K06236|K14210|K08187|K01312|K01312|	| | | | | | | | |	|||||||||	SLC3A1, RBAT|PRSS|PRSS|SLC3A1, RBAT|COL1AS|SLC3A1, RBAT|SLC16A10|PRSS|PRSS|	http://www.genome.jp/kegg-bin/show_pathway?ko04974/K08187%09red/K06236%09red/K01312%09red/K14210%09red
Serotonergic synapse	KEGG PATHWAY	ko04726	5	89	0.554453	0.999772	Cluster-21897.57191|Cluster-21897.32994|Cluster-22399.3|Cluster-21897.107330|Cluster-21897.34743	K04536|K04365|K02677|K02677|K01593|	| | | | |	|||||	GNB1|BRAF|CPKC|CPKC|DDC|	http://www.genome.jp/kegg-bin/show_pathway?ko04726/K02677%09red/K04536%09red/K01593%09red/K04365%09red
Terpenoid backbone biosynthesis	KEGG PATHWAY	ko00900	5	90	0.563952	0.999772	Cluster-21897.50340|Cluster-21897.83493|Cluster-21897.33699|Cluster-20397.0|Cluster-13774.0	K12504|K01823|K01641|K01597|K00626|	| | | | |	|||||	PDSS1|idi, IDI|E2.3.3.10|MVD, mvaD|E2.3.1.9, atoB|	http://www.genome.jp/kegg-bin/show_pathway?ko00900/K12504%09red/K01641%09red/K00626%09red/K01823%09red/K01597%09red
Ras signaling pathway	KEGG PATHWAY	ko04014	14	257	0.566293	0.999772	Cluster-21897.53283|Cluster-21897.74299|Cluster-22399.3|Cluster-21897.63891|Cluster-21897.101925|Cluster-21897.67172|Cluster-21897.107330|Cluster-21897.63900|Cluster-21897.66346|Cluster-21897.57191|Cluster-21897.55870|Cluster-5142.0|Cluster-21897.51935|Cluster-21897.64162	K04513|K17633|K02677|K02580|K02580|K07834|K02677|K02580|K04353|K04536|K02678|K04513|K07941|K04393|	| | | | | | | | | | | | | |	||||||||||||||	RHOA|RASAL2|CPKC|NFKB1|NFKB1|RALA|CPKC|NFKB1|RAP1A|GNB1|ETS, pnt|RHOA|ARF6|CDC42|	http://www.genome.jp/kegg-bin/show_pathway?ko04014/K04353%09red/K04513%09red/K02678%09red/K02677%09red/K04393%09red/K07941%09red/K04536%09red/K02580%09red/K17633%09red/K07834%09red
Viral myocarditis	KEGG PATHWAY	ko05416	4	72	0.571546	0.999772	Cluster-21897.15582|Cluster-21897.53867|Cluster-21897.54254|Cluster-21897.21110	K05692|K05692|K08738|K17751|	| | | |	||||	ACTB_G1|ACTB_G1|CYC|MYH6_7|	http://www.genome.jp/kegg-bin/show_pathway?ko05416/K05692%09red/K08738%09red/K17751%09red
NF-kappa B signaling pathway	KEGG PATHWAY	ko04064	3	54	0.582638	0.999772	Cluster-21897.63891|Cluster-21897.101925|Cluster-21897.63900	K02580|K02580|K02580|	| | |	|||	NFKB1|NFKB1|NFKB1|	http://www.genome.jp/kegg-bin/show_pathway?ko04064/K02580%09red
Pentose phosphate pathway	KEGG PATHWAY	ko00030	6	112	0.592302	0.999772	Cluster-18321.2|Cluster-15530.1|Cluster-21897.54436|Cluster-21897.30807|Cluster-21897.52867|Cluster-21897.23054	K00850|K00033|K01053|K00033|K15779|K01053|	| | | | | |	||||||	pfkA, PFK|PGD, gnd, gntZ|E3.1.1.17, gnl, RGN|PGD, gnd, gntZ|PGM2|E3.1.1.17, gnl, RGN|	http://www.genome.jp/kegg-bin/show_pathway?ko00030/K01053%09red/K15779%09red/K00850%09red/K00033%09red
One carbon pool by folate	KEGG PATHWAY	ko00670	3	55	0.59454	0.999772	Cluster-21897.60596|Cluster-21897.35164|Cluster-21897.46255	K00600|K00600|K13403|	| | |	|||	glyA, SHMT|glyA, SHMT|MTHFD2|	http://www.genome.jp/kegg-bin/show_pathway?ko00670/K13403%09red/K00600%09red
Ubiquinone and other terpenoid-quinone biosynthesis	KEGG PATHWAY	ko00130	1	16	0.601	0.999772	Cluster-21897.103595	K05357|	|	|	VKORC1|	http://www.genome.jp/kegg-bin/show_pathway?ko00130/K05357%09red
ABC transporters	KEGG PATHWAY	ko02010	10	189	0.604197	0.999772	Cluster-21897.6336|Cluster-21897.37634|Cluster-21897.94254|Cluster-21897.52254|Cluster-21897.40893|Cluster-21897.77353|Cluster-21897.73272|Cluster-21897.60875|Cluster-21897.39237|Cluster-21897.47836	K05680|K05665|K05658|K05643|K05676|K05676|K05673|K05643|K05679|K05658|	| | | | | | | | | |	||||||||||	ABCG4|ABCC1|ABCB1|ABCA3|ABCD2, ALDL1|ABCD2, ALDL1|ABCC4|ABCA3|ABCG1|ABCB1|	http://www.genome.jp/kegg-bin/show_pathway?ko02010/K05676%09red/K05673%09red/K05680%09red/K05679%09red/K05643%09red/K05658%09red/K05665%09red
Ribosome biogenesis in eukaryotes	KEGG PATHWAY	ko03008	8	153	0.615926	0.999772	Cluster-11637.0|Cluster-21897.2200|Cluster-3300.0|Cluster-3902.0|Cluster-21897.12344|Cluster-21897.40458|Cluster-2372.0|Cluster-21897.91948	K11131|K06943|K12845|K14563|K07936|K11128|K03264|K14537|	| | | | | | | |	||||||||	DKC1, NOLA4, CBF5|NOG1|SNU13, NHP2L|NOP1, FBL|RAN|GAR1, NOLA1|EIF6|NUG2, GNL2|	http://www.genome.jp/kegg-bin/show_pathway?ko03008/K14563%09red/K12845%09red/K11128%09red/K03264%09red/K07936%09red/K06943%09red/K11131%09red/K14537%09red
ErbB signaling pathway	KEGG PATHWAY	ko04012	5	96	0.618658	0.999772	Cluster-21897.41684|Cluster-21897.32994|Cluster-22399.3|Cluster-21897.54157|Cluster-21897.107330	K04707|K04365|K02677|K04707|K02677|	| | | | |	|||||	CBL|BRAF|CPKC|CBL|CPKC|	http://www.genome.jp/kegg-bin/show_pathway?ko04012/K02677%09red/K04707%09red/K04365%09red
Salmonella infection	KEGG PATHWAY	ko05132	8	154	0.622888	0.999772	Cluster-21897.15582|Cluster-21897.69113|Cluster-21897.101925|Cluster-21897.63900|Cluster-21897.63891|Cluster-21897.35373|Cluster-21897.53867|Cluster-21897.64162	K05692|K10413|K02580|K02580|K02580|K10413|K05692|K04393|	| | | | | | | |	||||||||	ACTB_G1|DYNC1H|NFKB1|NFKB1|NFKB1|DYNC1H|ACTB_G1|CDC42|	http://www.genome.jp/kegg-bin/show_pathway?ko05132/K02580%09red/K10413%09red/K05692%09red/K04393%09red
Basal transcription factors	KEGG PATHWAY	ko03022	6	116	0.624843	0.999772	Cluster-14252.0|Cluster-3405.0|Cluster-21897.104934|Cluster-21897.106268|Cluster-21897.110142|Cluster-21897.45351	K03131|K03133|K03120|K03124|K03141|K14651|	| | | | | |	||||||	TAF6|TAF9B, TAF9|TBP, tbp|TFIIB, GTF2B, SUA7, tfb|TFIIH1, GTF2H1, TFB1|TAF15, NPL3|	http://www.genome.jp/kegg-bin/show_pathway?ko03022/K03141%09red/K14651%09red/K03124%09red/K03133%09red/K03131%09red/K03120%09red
Glycosaminoglycan degradation	KEGG PATHWAY	ko00531	3	58	0.628896	0.999772	Cluster-21897.42188|Cluster-21897.61558|Cluster-21897.61357	K01136|K12373|K01135|	| | |	|||	IDS|HEXA_B|ARSB|	http://www.genome.jp/kegg-bin/show_pathway?ko00531/K01135%09red/K01136%09red/K12373%09red
Toll-like receptor signaling pathway	KEGG PATHWAY	ko04620	4	78	0.631841	0.999772	Cluster-21897.63891|Cluster-21897.101925|Cluster-21897.50945|Cluster-21897.63900	K02580|K02580|K01371|K02580|	| | | |	||||	NFKB1|NFKB1|CTSK|NFKB1|	http://www.genome.jp/kegg-bin/show_pathway?ko04620/K02580%09red/K01371%09red
Inositol phosphate metabolism	KEGG PATHWAY	ko00562	7	137	0.638097	0.999772	Cluster-21897.105008|Cluster-21897.48749|Cluster-14969.0|Cluster-21897.28613|Cluster-21897.47895|Cluster-21897.59406|Cluster-15548.0	K01099|K00911|K00888|K00914|K00888|K01106|K01803|	| | | | | | |	|||||||	E3.1.3.36|ITPK|PI4K|PIK3C3, VPS34|PI4K|E3.1.3.56|TPI, tpiA|	http://www.genome.jp/kegg-bin/show_pathway?ko00562/K01803%09red/K01099%09red/K01106%09red/K00914%09red/K00911%09red/K00888%09red
p53 signaling pathway	KEGG PATHWAY	ko04115	4	79	0.641341	0.999772	Cluster-21897.100186|Cluster-21897.8383|Cluster-21897.54254|Cluster-21897.75008	K10808|K05868|K08738|K07207|	| | | |	||||	RRM2|CCNB|CYC|TSC2|	http://www.genome.jp/kegg-bin/show_pathway?ko04115/K05868%09red/K08738%09red/K10808%09red/K07207%09red
Non-homologous end-joining	KEGG PATHWAY	ko03450	1	18	0.641889	0.999772	Cluster-24534.0	K04799|	|	|	FEN1, RAD2|	http://www.genome.jp/kegg-bin/show_pathway?ko03450/K04799%09red
B cell receptor signaling pathway	KEGG PATHWAY	ko04662	3	60	0.650654	0.999772	Cluster-21897.63891|Cluster-21897.101925|Cluster-21897.63900	K02580|K02580|K02580|	| | |	|||	NFKB1|NFKB1|NFKB1|	http://www.genome.jp/kegg-bin/show_pathway?ko04662/K02580%09red
Chemokine signaling pathway	KEGG PATHWAY	ko04062	9	178	0.654756	0.999772	Cluster-21897.53283|Cluster-21897.63891|Cluster-21897.101925|Cluster-21897.57191|Cluster-21897.63900|Cluster-21897.66346|Cluster-5142.0|Cluster-21897.32994|Cluster-21897.64162	K04513|K02580|K02580|K04536|K02580|K04353|K04513|K04365|K04393|	| | | | | | | | |	|||||||||	RHOA|NFKB1|NFKB1|GNB1|NFKB1|RAP1A|RHOA|BRAF|CDC42|	http://www.genome.jp/kegg-bin/show_pathway?ko04062/K04353%09red/K04513%09red/K04536%09red/K04393%09red/K02580%09red/K04365%09red
Parkinson's disease	KEGG PATHWAY	ko05012	9	179	0.660957	0.999772	Cluster-21897.55914|Cluster-3575.0|Cluster-19235.0|Cluster-21897.86759|Cluster-21897.69361|Cluster-21897.12666|Cluster-21897.77423|Cluster-21897.54254|Cluster-21897.6619	K02126|K04555|K03178|K03178|K02268|K08669|K03952|K08738|K09565|	| | | | | | | | |	|||||||||	ATPeF0A, MTATP6, ATP6|UBE2G2, UBC7|UBE1, UBA1|UBE1, UBA1|COX6C|HTRA2, PRSS25|NDUFA8|CYC|PPIF|	http://www.genome.jp/kegg-bin/show_pathway?ko05012/K08669%09red/K04555%09red/K08738%09red/K03952%09red/K02268%09red/K03178%09red/K09565%09red/K02126%09red
Sphingolipid metabolism	KEGG PATHWAY	ko00600	5	101	0.660988	0.999772	Cluster-21897.93452|Cluster-21897.55687|Cluster-21897.63488|Cluster-21897.47962|Cluster-21897.25764	K00654|K00720|K00654|K00654|K04710|	| | | | |	|||||	SPT|UGCG|SPT|SPT|CERS|	http://www.genome.jp/kegg-bin/show_pathway?ko00600/K00654%09red/K04710%09red/K00720%09red
Tryptophan metabolism	KEGG PATHWAY	ko00380	5	101	0.660988	0.999772	Cluster-21897.47409|Cluster-21897.45938|Cluster-13774.0|Cluster-21897.34743|Cluster-21897.60827	K00164|K00128|K00626|K01593|K00669|	| | | | |	|||||	OGDH, sucA|E1.2.1.3|E2.3.1.9, atoB|DDC|AANAT|	http://www.genome.jp/kegg-bin/show_pathway?ko00380/K00128%09red/K00164%09red/K01593%09red/K00669%09red/K00626%09red
Citrate cycle (TCA cycle)	KEGG PATHWAY	ko00020	6	121	0.663331	0.999772	Cluster-21897.41198|Cluster-21897.47409|Cluster-21897.46242|Cluster-21897.57704|Cluster-21897.69339|Cluster-21897.57699	K00382|K00164|K01681|K00030|K00030|K00030|	| | | | | |	||||||	DLD, lpd, pdhD|OGDH, sucA|ACO, acnA|IDH3|IDH3|IDH3|	http://www.genome.jp/kegg-bin/show_pathway?ko00020/K00164%09red/K00382%09red/K00030%09red/K01681%09red
alpha-Linolenic acid metabolism	KEGG PATHWAY	ko00592	2	41	0.668432	0.999772	Cluster-21897.64898|Cluster-13973.0	K00232|K07513|	| |	||	E1.3.3.6, ACOX1, ACOX3|ACAA1|	http://www.genome.jp/kegg-bin/show_pathway?ko00592/K00232%09red/K07513%09red
Chagas disease (American trypanosomiasis)	KEGG PATHWAY	ko05142	5	102	0.669078	0.999772	Cluster-3789.0|Cluster-21897.55824|Cluster-21897.63891|Cluster-21897.101925|Cluster-21897.63900	K04382|K08057|K02580|K02580|K02580|	| | | | |	|||||	PPP2C|CALR|NFKB1|NFKB1|NFKB1|	http://www.genome.jp/kegg-bin/show_pathway?ko05142/K02580%09red/K04382%09red/K08057%09red
Thyroid cancer	KEGG PATHWAY	ko05216	2	42	0.680736	0.999772	Cluster-21897.32994|Cluster-21897.34379	K04365|K08524|	| |	||	BRAF|NR2B1, RXRA|	http://www.genome.jp/kegg-bin/show_pathway?ko05216/K08524%09red/K04365%09red
Tyrosine metabolism	KEGG PATHWAY	ko00350	2	42	0.680736	0.999772	Cluster-21897.101886|Cluster-21897.34743	K13953|K01593|	| |	||	adhP|DDC|	http://www.genome.jp/kegg-bin/show_pathway?ko00350/K13953%09red/K01593%09red
Glycosylphosphatidylinositol(GPI)-anchor biosynthesis	KEGG PATHWAY	ko00563	3	63	0.681551	0.999772	Cluster-21897.10982|Cluster-4209.0|Cluster-21897.52777	K05290|K05290|K05288|	| | |	|||	PIGK|PIGK|PIGO|	http://www.genome.jp/kegg-bin/show_pathway?ko00563/K05290%09red/K05288%09red
RNA transport	KEGG PATHWAY	ko03013	18	357	0.68856	0.999772	Cluster-21897.13652|Cluster-21897.80208|Cluster-3176.0|Cluster-21897.69750|Cluster-21897.99440|Cluster-18917.0|Cluster-17641.1|Cluster-21897.61915|Cluster-21897.58372|Cluster-21897.35251|Cluster-21897.31375|Cluster-2774.0|Cluster-21897.101837|Cluster-21897.12344|Cluster-21897.38034|Cluster-21897.95649|Cluster-21897.27273|Cluster-21897.31376	K03246|K13171|K03238|K03257|K12812|K13131|K03242|K03262|K12881|K00784|K14297|K12172|K00784|K07936|K03231|K03257|K03231|K14297|	| | | | | | | | | | | | | | | | | |	||||||||||||||||||	EIF3I|SRRM1, SRM160|EIF2S2|EIF4A|UAP56, BAT1, SUB2|DDX20, GEMIN3|EIF2S3|EIF5|THOC4, ALY|rnz|NUP98, ADAR2, NUP116|RANBP2, NUP358|rnz|RAN|EEF1A|EIF4A|EEF1A|NUP98, ADAR2, NUP116|	http://www.genome.jp/kegg-bin/show_pathway?ko03013/K12172%09red/K03246%09red/K13131%09red/K12881%09red/K13171%09red/K14297%09red/K03231%09red/K03242%09red/K00784%09red/K12812%09red/K03262%09red/K03257%09red/K07936%09red/K03238%09red
Natural killer cell mediated cytotoxicity	KEGG PATHWAY	ko04650	3	64	0.691387	0.999772	Cluster-21897.32994|Cluster-22399.3|Cluster-21897.107330	K04365|K02677|K02677|	| | |	|||	BRAF|CPKC|CPKC|	http://www.genome.jp/kegg-bin/show_pathway?ko04650/K02677%09red/K04365%09red
Glutamatergic synapse	KEGG PATHWAY	ko04724	6	125	0.69227	0.999772	Cluster-21897.62911|Cluster-22399.3|Cluster-21897.54849|Cluster-21897.57191|Cluster-21897.98667|Cluster-21897.107330	K15009|K02677|K15009|K04536|K15010|K02677|	| | | | | |	||||||	SHANK|CPKC|SHANK|GNB1|HOMER|CPKC|	http://www.genome.jp/kegg-bin/show_pathway?ko04724/K15009%09red/K02677%09red/K15010%09red/K04536%09red
Purine metabolism	KEGG PATHWAY	ko00230	24	473	0.696018	0.999772	Cluster-21897.70860|Cluster-21897.72551|Cluster-21897.80313|Cluster-21897.52867|Cluster-21897.52929|Cluster-23343.0|Cluster-21897.62983|Cluster-15944.0|Cluster-21897.42928|Cluster-21897.11763|Cluster-21897.101719|Cluster-21897.9975|Cluster-17618.0|Cluster-4940.0|Cluster-3802.0|Cluster-21897.104225|Cluster-11393.0|Cluster-21897.13267|Cluster-21897.23330|Cluster-1592.0|Cluster-21897.100186|Cluster-…	K18437|K10807|K01081|K15779|K03014|K03015|K00088|K03010|K01081|K01081|K10807|K03006|K02685|K00873|K03013|K03010|K00940|K10807|K12323|K03014|K10808|K03010|K03006|K00939|	| | | | | | | | | | | | | | | | | | | | | | | |	||||||||||||||||||||||||	PDE8|RRM1|E3.1.3.5|PGM2|RPB6, POLR2F|RPB7, POLR2G|guaB|RPB2, POLR2B|E3.1.3.5|E3.1.3.5|RRM1|RPB1, POLR2A|PRI2|PK, pyk|RPB5, POLR2E|RPB2, POLR2B|ndk, NME|RRM1|ANPRA, NPR1|RPB6, POLR2F|RRM2|RPB2, POLR2B|RPB1, POLR2A|adk, AK|	http://www.genome.jp/kegg-bin/show_pathway?ko00230/K03015%09red/K15779%09red/K00873%09red/K03013%09red/K02685%09red/K00088%09red/K00939%09red/K03006%09red/K03014%09red/K12323%09red/K18437%09red/K03010%09red/K10808%09red/K10807%09red/K01081%09red/K00940%09red
Renal cell carcinoma	KEGG PATHWAY	ko05211	6	126	0.699241	0.999772	Cluster-21897.36986|Cluster-21897.46407|Cluster-21897.66346|Cluster-2399.0|Cluster-21897.32994|Cluster-21897.64162	K06277|K03873|K04353|K03868|K04365|K04393|	| | | | | |	||||||	RAPGEF1, GRF2|TCEB2|RAP1A|RBX1, ROC1|BRAF|CDC42|	http://www.genome.jp/kegg-bin/show_pathway?ko05211/K04353%09red/K03868%09red/K03873%09red/K06277%09red/K04393%09red/K04365%09red
Histidine metabolism	KEGG PATHWAY	ko00340	2	44	0.70422	0.999772	Cluster-21897.45938|Cluster-21897.34743	K00128|K01593|	| |	||	E1.2.1.3|DDC|	http://www.genome.jp/kegg-bin/show_pathway?ko00340/K00128%09red/K01593%09red
Estrogen signaling pathway	KEGG PATHWAY	ko04915	7	147	0.706007	0.999772	Cluster-21897.59376|Cluster-21897.70453|Cluster-21897.25086|Cluster-2235.0|Cluster-21897.57031|Cluster-4885.0|Cluster-21897.55072	K03283|K03283|K03283|K04079|K09487|K04079|K09487|	| | | | | | |	|||||||	HSPA1_8|HSPA1_8|HSPA1_8|htpG, HSP90A|HSP90B, TRA1|htpG, HSP90A|HSP90B, TRA1|	http://www.genome.jp/kegg-bin/show_pathway?ko04915/K09487%09red/K04079%09red/K03283%09red
Morphine addiction	KEGG PATHWAY	ko05032	4	87	0.711415	0.999772	Cluster-21897.70860|Cluster-21897.57191|Cluster-22399.3|Cluster-21897.107330	K18437|K04536|K02677|K02677|	| | | |	||||	PDE8|GNB1|CPKC|CPKC|	http://www.genome.jp/kegg-bin/show_pathway?ko05032/K02677%09red/K18437%09red/K04536%09red
Neuroactive ligand-receptor interaction	KEGG PATHWAY	ko04080	5	108	0.714907	0.999772	Cluster-21897.56271|Cluster-21897.78285|Cluster-21897.43029|Cluster-21897.55799|Cluster-21897.57974	K01312|K01312|K01312|K01312|K05770|	| | | | |	|||||	PRSS|PRSS|PRSS|PRSS|BZRP|	http://www.genome.jp/kegg-bin/show_pathway?ko04080/K05770%09red/K01312%09red
Adherens junction	KEGG PATHWAY	ko04520	10	208	0.715235	0.999772	Cluster-21897.53283|Cluster-3712.0|Cluster-21897.50766|Cluster-21897.15582|Cluster-4187.0|Cluster-21897.53867|Cluster-5142.0|Cluster-21897.27575|Cluster-21897.64029|Cluster-21897.64162	K04513|K05699|K06082|K05692|K05699|K05692|K04513|K04501|K05706|K04393|	| | | | | | | | | |	||||||||||	RHOA|ACTN|FARP2, FRG|ACTB_G1|ACTN|ACTB_G1|RHOA|SMAD4|SNAI2, SLUG|CDC42|	http://www.genome.jp/kegg-bin/show_pathway?ko04520/K05699%09red/K04513%09red/K04501%09red/K05692%09red/K05706%09red/K04393%09red/K06082%09red
Renin-angiotensin system	KEGG PATHWAY	ko04614	2	45	0.715412	0.999772	Cluster-21897.55689|Cluster-21897.62759	K11140|K01322|	| |	||	ANPEP|PREP|	http://www.genome.jp/kegg-bin/show_pathway?ko04614/K11140%09red/K01322%09red
Proteoglycans in cancer	KEGG PATHWAY	ko05205	15	306	0.717207	0.999772	Cluster-21897.41684|Cluster-21897.53283|Cluster-22399.3|Cluster-21897.15582|Cluster-21897.57392|Cluster-4078.0|Cluster-21897.107330|Cluster-21897.53867|Cluster-21897.54157|Cluster-5142.0|Cluster-21897.32994|Cluster-21897.104846|Cluster-21897.52515|Cluster-21897.64162|Cluster-2440.0	K04707|K04513|K02677|K05692|K01365|K12823|K02677|K05692|K04707|K04513|K04365|K06269|K05719|K04393|K02991|	| | | | | | | | | | | | | | |	|||||||||||||||	CBL|RHOA|CPKC|ACTB_G1|CTSL|DDX5, DBP2|CPKC|ACTB_G1|CBL|RHOA|BRAF|PPP1C|ITGB1|CDC42|RP-S6e, RPS6|	http://www.genome.jp/kegg-bin/show_pathway?ko05205/K05719%09red/K04513%09red/K01365%09red/K02677%09red/K05692%09red/K12823%09red/K02991%09red/K04707%09red/K04393%09red/K06269%09red/K04365%09red
ECM-receptor interaction	KEGG PATHWAY	ko04512	3	67	0.719513	0.999772	Cluster-21897.26315|Cluster-21897.52515|Cluster-21897.87793	K06236|K05719|K05637|	| | |	|||	COL1AS|ITGB1|LAMA1_2|	http://www.genome.jp/kegg-bin/show_pathway?ko04512/K06236%09red/K05637%09red/K05719%09red
Phosphatidylinositol signaling system	KEGG PATHWAY	ko04070	10	209	0.72048	0.999772	Cluster-22399.3|Cluster-21897.103503|Cluster-21897.105008|Cluster-21897.48749|Cluster-14969.0|Cluster-21897.107330|Cluster-21897.28613|Cluster-21897.47895|Cluster-21897.59406|Cluster-21897.53590	K02677|K00901|K01099|K00911|K00888|K02677|K00914|K00888|K01106|K13024|	| | | | | | | | | |	||||||||||	CPKC|dgkA, DGK|E3.1.3.36|ITPK|PI4K|CPKC|PIK3C3, VPS34|PI4K|E3.1.3.56|PPIP5K, VIP|	http://www.genome.jp/kegg-bin/show_pathway?ko04070/K02677%09red/K01099%09red/K01106%09red/K00914%09red/K00911%09red/K00901%09red/K13024%09red/K00888%09red
VEGF signaling pathway	KEGG PATHWAY	ko04370	3	68	0.728433	0.999772	Cluster-21897.64162|Cluster-22399.3|Cluster-21897.107330	K04393|K02677|K02677|	| | |	|||	CDC42|CPKC|CPKC|	http://www.genome.jp/kegg-bin/show_pathway?ko04370/K02677%09red/K04393%09red
Hippo signaling pathway	KEGG PATHWAY	ko04390	12	250	0.728556	0.999772	Cluster-21897.104846|Cluster-21897.67678|Cluster-21897.37502|Cluster-21897.64029|Cluster-21897.15582|Cluster-21897.53867|Cluster-3789.0|Cluster-21897.27575|Cluster-2430.0|Cluster-21897.78924|Cluster-21897.52626|Cluster-21897.41797	K06269|K16175|K09448|K05706|K05692|K05692|K04382|K04501|K16197|K08731|K06069|K02085|	| | | | | | | | | | | |	||||||||||||	PPP1C|SCRIB|TEAD|SNAI2, SLUG|ACTB_G1|ACTB_G1|PPP2C|SMAD4|YWHAB_Q_Z|BIRC5|PRKCI|APC|	http://www.genome.jp/kegg-bin/show_pathway?ko04390/K09448%09red/K16197%09red/K08731%09red/K04501%09red/K16175%09red/K04382%09red/K05692%09red/K05706%09red/K02085%09red/K06269%09red/K06069%09red
Nicotinate and nicotinamide metabolism	KEGG PATHWAY	ko00760	5	110	0.729141	0.999772	Cluster-21897.42928|Cluster-21897.11763|Cluster-21897.95530|Cluster-21897.84970|Cluster-21897.80313	K01081|K01081|K00763|K10524|K01081|	| | | | |	|||||	E3.1.3.5|E3.1.3.5|pncB, NAPRT1|NRK1_2|E3.1.3.5|	http://www.genome.jp/kegg-bin/show_pathway?ko00760/K01081%09red/K10524%09red/K00763%09red
Peroxisome	KEGG PATHWAY	ko04146	13	270	0.73034	0.999772	Cluster-21897.57280|Cluster-21897.64898|Cluster-21897.93604|Cluster-21897.40893|Cluster-21897.49716|Cluster-21897.47454|Cluster-21897.77353|Cluster-21192.0|Cluster-21897.54385|Cluster-21897.65808|Cluster-21897.65053|Cluster-13973.0|Cluster-21897.22147	K12405|K00232|K01897|K05676|K13356|K13356|K05676|K01897|K12261|K04564|K13344|K07513|K13337|	| | | | | | | | | | | | |	|||||||||||||	HSD17B4|E1.3.3.6, ACOX1, ACOX3|ACSL, fadD|ABCD2, ALDL1|FAR|FAR|ABCD2, ALDL1|ACSL, fadD|HACL1|SOD2|PEX13|ACAA1|PEX19|	http://www.genome.jp/kegg-bin/show_pathway?ko04146/K13356%09red/K13337%09red/K12405%09red/K05676%09red/K12261%09red/K04564%09red/K00232%09red/K01897%09red/K07513%09red/K13344%09red
Glycosphingolipid biosynthesis - ganglio series	KEGG PATHWAY	ko00604	1	24	0.741098	0.999772	Cluster-21897.61558	K12373|	|	|	HEXA_B|	http://www.genome.jp/kegg-bin/show_pathway?ko00604/K12373%09red
Endocrine and other factor-regulated calcium reabsorption	KEGG PATHWAY	ko04961	3	70	0.745603	0.999772	Cluster-22399.3|Cluster-21897.107330|Cluster-21897.59268	K02677|K02677|K04646|	| | |	|||	CPKC|CPKC|CLTC|	http://www.genome.jp/kegg-bin/show_pathway?ko04961/K02677%09red/K04646%09red
Olfactory transduction	KEGG PATHWAY	ko04740	3	70	0.745603	0.999772	Cluster-2556.0|Cluster-21897.57191|Cluster-21897.65986	K07376|K04536|K07376|	| | |	|||	PRKG1|GNB1|PRKG1|	http://www.genome.jp/kegg-bin/show_pathway?ko04740/K04536%09red/K07376%09red
Phototransduction - fly	KEGG PATHWAY	ko04745	4	92	0.749823	0.999772	Cluster-21897.15582|Cluster-21897.53867|Cluster-22399.3|Cluster-21897.107330	K05692|K05692|K02677|K02677|	| | | |	||||	ACTB_G1|ACTB_G1|CPKC|CPKC|	http://www.genome.jp/kegg-bin/show_pathway?ko04745/K02677%09red/K05692%09red
Amyotrophic lateral sclerosis (ALS)	KEGG PATHWAY	ko05014	3	71	0.753857	0.999772	Cluster-21897.77667|Cluster-21897.42810|Cluster-21897.54254	K11518|K04569|K08738|	| | |	|||	TOM40|CCS|CYC|	http://www.genome.jp/kegg-bin/show_pathway?ko05014/K04569%09red/K08738%09red/K11518%09red
Oxidative phosphorylation	KEGG PATHWAY	ko00190	10	216	0.755418	0.999772	Cluster-21897.55914|Cluster-13786.0|Cluster-21897.55855|Cluster-24405.0|Cluster-21897.69361|Cluster-4051.0|Cluster-21897.47983|Cluster-21897.77423|Cluster-15556.0|Cluster-13815.0	K02126|K02145|K02145|K02147|K02268|K01507|K02154|K03952|K02147|K02145|	| | | | | | | | | |	||||||||||	ATPeF0A, MTATP6, ATP6|ATPeV1A, ATP6A|ATPeV1A, ATP6A|ATPeV1B, ATP6B|COX6C|ppa|ATPeV0A, ATP6N|NDUFA8|ATPeV1B, ATP6B|ATPeV1A, ATP6A|	http://www.genome.jp/kegg-bin/show_pathway?ko00190/K01507%09red/K03952%09red/K02268%09red/K02145%09red/K02147%09red/K02154%09red/K02126%09red
Glioma	KEGG PATHWAY	ko05214	3	72	0.761894	0.999772	Cluster-21897.32994|Cluster-22399.3|Cluster-21897.107330	K04365|K02677|K02677|	| | |	|||	BRAF|CPKC|CPKC|	http://www.genome.jp/kegg-bin/show_pathway?ko05214/K02677%09red/K04365%09red
Dorso-ventral axis formation	KEGG PATHWAY	ko04320	3	72	0.761894	0.999772	Cluster-21897.32994|Cluster-21897.64204|Cluster-21897.55870	K04365|K02359|K02678|	| | |	|||	BRAF|EGH|ETS, pnt|	http://www.genome.jp/kegg-bin/show_pathway?ko04320/K02359%09red/K02678%09red/K04365%09red
Mineral absorption	KEGG PATHWAY	ko04978	2	50	0.766134	0.999772	Cluster-21897.71896|Cluster-21897.58740	K07213|K08370|	| |	||	ATOX1, ATX1, copZ, golB|CYBRD1|	http://www.genome.jp/kegg-bin/show_pathway?ko04978/K07213%09red/K08370%09red
Malaria	KEGG PATHWAY	ko05144	1	26	0.767635	0.999772	Cluster-21897.823	K04550|	|	|	LRP1, CD91|	http://www.genome.jp/kegg-bin/show_pathway?ko05144/K04550%09red
Phototransduction	KEGG PATHWAY	ko04744	1	26	0.767635	0.999772	Cluster-21897.57191	K04536|	|	|	GNB1|	http://www.genome.jp/kegg-bin/show_pathway?ko04744/K04536%09red
beta-Alanine metabolism	KEGG PATHWAY	ko00410	4	95	0.770914	0.999772	Cluster-21897.38785|Cluster-21897.48045|Cluster-21897.45938|Cluster-21897.54411	K00797|K12259|K00128|K00207|	| | | |	||||	speE, SRM|SMOX, PAO5|E1.2.1.3|DPYD|	http://www.genome.jp/kegg-bin/show_pathway?ko00410/K00797%09red/K00128%09red/K00207%09red/K12259%09red
Aldosterone-regulated sodium reabsorption	KEGG PATHWAY	ko04960	2	51	0.775282	0.999772	Cluster-22399.3|Cluster-21897.107330	K02677|K02677|	| |	||	CPKC|CPKC|	http://www.genome.jp/kegg-bin/show_pathway?ko04960/K02677%09red
Glucagon signaling pathway	KEGG PATHWAY	ko04922	9	202	0.7846	0.999772	Cluster-16448.0|Cluster-21897.70110|Cluster-21897.36147|Cluster-21897.36893|Cluster-21897.42104|Cluster-21897.79608|Cluster-21897.71140|Cluster-4940.0|Cluster-21897.30884	K01834|K00688|K11434|K11262|K11434|K00693|K00016|K00873|K00016|	| | | | | | | | |	|||||||||	PGAM, gpmA|E2.4.1.1, glgP, PYG|PRMT1|ACACA|PRMT1|GYS|LDH, ldh|PK, pyk|LDH, ldh|	http://www.genome.jp/kegg-bin/show_pathway?ko04922/K01834%09red/K11434%09red/K00688%09red/K00693%09red/K00873%09red/K11262%09red/K00016%09red
Oocyte meiosis	KEGG PATHWAY	ko04114	10	223	0.78722	0.999772	Cluster-21897.77044|Cluster-21897.39500|Cluster-21897.13326|Cluster-12115.0|Cluster-21366.0|Cluster-3789.0|Cluster-2399.0|Cluster-21897.104846|Cluster-2430.0|Cluster-16597.0	K08836|K05867|K06669|K06631|K06631|K04382|K03868|K06269|K16197|K05867|	| | | | | | | | | |	||||||||||	SLK|CDC25C|SMC3, CSPG6|PLK1|PLK1|PPP2C|RBX1, ROC1|PPP1C|YWHAB_Q_Z|CDC25C|	http://www.genome.jp/kegg-bin/show_pathway?ko04114/K16197%09red/K03868%09red/K06669%09red/K05867%09red/K04382%09red/K08836%09red/K06269%09red/K06631%09red
Hematopoietic cell lineage	KEGG PATHWAY	ko04640	1	28	0.791453	0.999772	Cluster-21897.55689	K11140|	|	|	ANPEP|	http://www.genome.jp/kegg-bin/show_pathway?ko04640/K11140%09red
Bladder cancer	KEGG PATHWAY	ko05219	1	28	0.791453	0.999772	Cluster-21897.32994	K04365|	|	|	BRAF|	http://www.genome.jp/kegg-bin/show_pathway?ko05219/K04365%09red
Mismatch repair	KEGG PATHWAY	ko03430	3	76	0.791928	0.999772	Cluster-22492.0|Cluster-15394.0|Cluster-1424.0	K08735|K07466|K10755|	| | |	|||	MSH2|RFA1, RPA1, rpa|RFC2_4|	http://www.genome.jp/kegg-bin/show_pathway?ko03430/K08735%09red/K07466%09red/K10755%09red
Oxytocin signaling pathway	KEGG PATHWAY	ko04921	11	245	0.794182	0.999772	Cluster-21897.53283|Cluster-22399.3|Cluster-21897.15582|Cluster-21897.23330|Cluster-21897.107330|Cluster-21897.14506|Cluster-4729.0|Cluster-21897.53867|Cluster-5142.0|Cluster-21897.103575|Cluster-21897.104846	K04513|K02677|K05692|K12323|K02677|K03234|K03234|K05692|K04513|K03234|K06269|	| | | | | | | | | | |	|||||||||||	RHOA|CPKC|ACTB_G1|ANPRA, NPR1|CPKC|EEF2|EEF2|ACTB_G1|RHOA|EEF2|PPP1C|	http://www.genome.jp/kegg-bin/show_pathway?ko04921/K04513%09red/K02677%09red/K05692%09red/K12323%09red/K06269%09red/K03234%09red
Salivary secretion	KEGG PATHWAY	ko04970	7	163	0.795837	0.999772	Cluster-21897.38596|Cluster-22399.3|Cluster-21897.52560|Cluster-21897.65986|Cluster-21897.107330|Cluster-21897.52914|Cluster-2556.0	K05850|K02677|K05850|K07376|K02677|K05850|K07376|	| | | | | | |	|||||||	ATP2B|CPKC|ATP2B|PRKG1|CPKC|ATP2B|PRKG1|	http://www.genome.jp/kegg-bin/show_pathway?ko04970/K02677%09red/K07376%09red/K05850%09red
GnRH signaling pathway	KEGG PATHWAY	ko04912	6	142	0.796201	0.999772	Cluster-21897.57937|Cluster-22399.3|Cluster-21897.107330|Cluster-21897.51842|Cluster-21897.50521|Cluster-21897.64162	K07763|K02677|K02677|K07763|K07763|K04393|	| | | | | |	||||||	MMP14|CPKC|CPKC|MMP14|MMP14|CDC42|	http://www.genome.jp/kegg-bin/show_pathway?ko04912/K07763%09red/K02677%09red/K04393%09red
Signaling pathways regulating pluripotency of stem cells	KEGG PATHWAY	ko04550	5	121	0.79822	0.999772	Cluster-21897.89143|Cluster-21897.31328|Cluster-21897.27575|Cluster-21897.83642|Cluster-21897.41797	K11421|K11478|K04501|K11421|K02085|	| | | | |	|||||	SETDB1|JARID2, JMJ|SMAD4|SETDB1|APC|	http://www.genome.jp/kegg-bin/show_pathway?ko04550/K02085%09red/K11478%09red/K11421%09red/K04501%09red
FoxO signaling pathway	KEGG PATHWAY	ko04068	9	206	0.802294	0.999772	Cluster-21366.0|Cluster-21897.36147|Cluster-21897.98667|Cluster-12115.0|Cluster-21897.42104|Cluster-21897.65808|Cluster-21897.8383|Cluster-21897.32994|Cluster-21897.27575	K06631|K11434|K15010|K06631|K11434|K04564|K05868|K04365|K04501|	| | | | | | | | |	|||||||||	PLK1|PRMT1|HOMER|PLK1|PRMT1|SOD2|CCNB|BRAF|SMAD4|	http://www.genome.jp/kegg-bin/show_pathway?ko04068/K04564%09red/K05868%09red/K04501%09red/K11434%09red/K15010%09red/K06631%09red/K04365%09red
Amphetamine addiction	KEGG PATHWAY	ko05031	4	100	0.802926	0.999772	Cluster-21897.104846|Cluster-22399.3|Cluster-21897.107330|Cluster-21897.34743	K06269|K02677|K02677|K01593|	| | | |	||||	PPP1C|CPKC|CPKC|DDC|	http://www.genome.jp/kegg-bin/show_pathway?ko05031/K02677%09red/K06269%09red/K01593%09red
Prolactin signaling pathway	KEGG PATHWAY	ko04917	3	78	0.805722	0.999772	Cluster-21897.63891|Cluster-21897.101925|Cluster-21897.63900	K02580|K02580|K02580|	| | |	|||	NFKB1|NFKB1|NFKB1|	http://www.genome.jp/kegg-bin/show_pathway?ko04917/K02580%09red
Herpes simplex infection	KEGG PATHWAY	ko05168	13	291	0.814391	0.999772	Cluster-14252.0|Cluster-3405.0|Cluster-21897.104934|Cluster-21897.62932|Cluster-21897.63891|Cluster-21897.101925|Cluster-21897.63900|Cluster-21897.9975|Cluster-21897.58372|Cluster-21897.49372|Cluster-21897.104846|Cluster-3316.0|Cluster-21897.54254	K03131|K03133|K03120|K08860|K02580|K02580|K02580|K03006|K12881|K08860|K06269|K03006|K08738|	| | | | | | | | | | | | |	|||||||||||||	TAF6|TAF9B, TAF9|TBP, tbp|EIF2AK3|NFKB1|NFKB1|NFKB1|RPB1, POLR2A|THOC4, ALY|EIF2AK3|PPP1C|RPB1, POLR2A|CYC|	http://www.genome.jp/kegg-bin/show_pathway?ko05168/K08860%09red/K08738%09red/K03006%09red/K12881%09red/K03120%09red/K03131%09red/K02580%09red/K06269%09red/K03133%09red
Long-term potentiation	KEGG PATHWAY	ko04720	5	124	0.814444	0.999772	Cluster-21897.32994|Cluster-21897.104846|Cluster-21897.66346|Cluster-22399.3|Cluster-21897.107330	K04365|K06269|K04353|K02677|K02677|	| | | | |	|||||	BRAF|PPP1C|RAP1A|CPKC|CPKC|	http://www.genome.jp/kegg-bin/show_pathway?ko04720/K04353%09red/K02677%09red/K06269%09red/K04365%09red
TGF-beta signaling pathway	KEGG PATHWAY	ko04350	5	124	0.814444	0.999772	Cluster-3789.0|Cluster-21897.53283|Cluster-21897.27575|Cluster-2399.0|Cluster-5142.0	K04382|K04513|K04501|K03868|K04513|	| | | | |	|||||	PPP2C|RHOA|SMAD4|RBX1, ROC1|RHOA|	http://www.genome.jp/kegg-bin/show_pathway?ko04350/K04382%09red/K03868%09red/K04513%09red/K04501%09red
Retrograde endocannabinoid signaling	KEGG PATHWAY	ko04723	3	80	0.818737	0.999772	Cluster-21897.57191|Cluster-22399.3|Cluster-21897.107330	K04536|K02677|K02677|	| | |	|||	GNB1|CPKC|CPKC|	http://www.genome.jp/kegg-bin/show_pathway?ko04723/K02677%09red/K04536%09red
Prion diseases	KEGG PATHWAY	ko05020	1	31	0.822684	0.999772	Cluster-21897.55442	K09490|	|	|	HSPA5, BIP|	http://www.genome.jp/kegg-bin/show_pathway?ko05020/K09490%09red
Linoleic acid metabolism	KEGG PATHWAY	ko00591	1	31	0.822684	0.999772	Cluster-21897.52048	K07424|	|	|	CYP3A|	http://www.genome.jp/kegg-bin/show_pathway?ko00591/K07424%09red
Fc gamma R-mediated phagocytosis	KEGG PATHWAY	ko04666	5	127	0.829605	0.999772	Cluster-21897.64162|Cluster-21897.51935|Cluster-22399.3|Cluster-21897.56797|Cluster-21897.107330	K04393|K07941|K02677|K05768|K02677|	| | | | |	|||||	CDC42|ARF6|CPKC|GSN|CPKC|	http://www.genome.jp/kegg-bin/show_pathway?ko04666/K02677%09red/K04393%09red/K05768%09red/K07941%09red
Fc epsilon RI signaling pathway	KEGG PATHWAY	ko04664	2	58	0.830941	0.999772	Cluster-22399.3|Cluster-21897.107330	K02677|K02677|	| |	||	CPKC|CPKC|	http://www.genome.jp/kegg-bin/show_pathway?ko04664/K02677%09red
Vascular smooth muscle contraction	KEGG PATHWAY	ko04270	9	214	0.834382	0.999772	Cluster-21897.53283|Cluster-22399.3|Cluster-2556.0|Cluster-5142.0|Cluster-21897.23330|Cluster-21897.107330|Cluster-21897.65986|Cluster-21897.32994|Cluster-21897.104846	K04513|K02677|K07376|K04513|K12323|K02677|K07376|K04365|K06269|	| | | | | | | | |	|||||||||	RHOA|CPKC|PRKG1|RHOA|ANPRA, NPR1|CPKC|PRKG1|BRAF|PPP1C|	http://www.genome.jp/kegg-bin/show_pathway?ko04270/K04513%09red/K02677%09red/K07376%09red/K12323%09red/K06269%09red/K04365%09red
Endometrial cancer	KEGG PATHWAY	ko05213	2	59	0.83779	0.999772	Cluster-21897.32994|Cluster-21897.41797	K04365|K02085|	| |	||	BRAF|APC|	http://www.genome.jp/kegg-bin/show_pathway?ko05213/K02085%09red/K04365%09red
Ubiquitin mediated proteolysis	KEGG PATHWAY	ko04120	15	339	0.837969	0.999772	Cluster-21897.41684|Cluster-25061.0|Cluster-3575.0|Cluster-21897.88484|Cluster-21897.107321|Cluster-21897.86759|Cluster-21897.46854|Cluster-19235.0|Cluster-21897.78629|Cluster-2399.0|Cluster-21897.103319|Cluster-24211.0|Cluster-21897.46407|Cluster-1741.0|Cluster-21897.54157	K04707|K06689|K04555|K10586|K06689|K03178|K10576|K03178|K10581|K03868|K10579|K10579|K03873|K10601|K04707|	| | | | | | | | | | | | | | |	|||||||||||||||	CBL|UBE2D_E, UBC4, UBC5|UBE2G2, UBC7|BIRC6, BRUCE|UBE2D_E, UBC4, UBC5|UBE1, UBA1|UBE2H, UBC8|UBE1, UBA1|UBE2O|RBX1, ROC1|UBE2M, UBC12|UBE2M, UBC12|TCEB2|SYVN1, HRD1|CBL|	http://www.genome.jp/kegg-bin/show_pathway?ko04120/K10601%09red/K10581%09red/K03868%09red/K10586%09red/K06689%09red/K10579%09red/K03873%09red/K04555%09red/K10576%09red/K03178%09red/K04707%09red
mTOR signaling pathway	KEGG PATHWAY	ko04150	6	153	0.847539	0.999772	Cluster-22399.3|Cluster-21897.26987|Cluster-21897.75008|Cluster-21897.107330|Cluster-2440.0|Cluster-21897.32994	K02677|K08269|K07207|K02677|K02991|K04365|	| | | | | |	||||||	CPKC|ULK1_2_3, ATG1|TSC2|CPKC|RP-S6e, RPS6|BRAF|	http://www.genome.jp/kegg-bin/show_pathway?ko04150/K02677%09red/K02991%09red/K04365%09red/K08269%09red/K07207%09red
Non-alcoholic fatty liver disease (NAFLD)	KEGG PATHWAY	ko04932	10	239	0.848396	0.999772	Cluster-21897.49372|Cluster-21897.62932|Cluster-21897.63891|Cluster-21897.101925|Cluster-21897.69361|Cluster-21897.34379|Cluster-21897.63900|Cluster-21897.77423|Cluster-21897.54254|Cluster-21897.64162	K08860|K08860|K02580|K02580|K02268|K08524|K02580|K03952|K08738|K04393|	| | | | | | | | | |	||||||||||	EIF2AK3|EIF2AK3|NFKB1|NFKB1|COX6C|NR2B1, RXRA|NFKB1|NDUFA8|CYC|CDC42|	http://www.genome.jp/kegg-bin/show_pathway?ko04932/K08860%09red/K02268%09red/K08738%09red/K03952%09red/K08524%09red/K04393%09red/K02580%09red
Insulin resistance	KEGG PATHWAY	ko04931	8	198	0.853595	0.999772	Cluster-21897.70110|Cluster-21897.63891|Cluster-21897.9589|Cluster-21897.101925|Cluster-21897.63900|Cluster-21897.58628|Cluster-21897.79608|Cluster-21897.104846	K00688|K02580|K00820|K02580|K02580|K07189|K00693|K06269|	| | | | | | | |	||||||||	E2.4.1.1, glgP, PYG|NFKB1|glmS, GFPT|NFKB1|NFKB1|PPP1R3|GYS|PPP1C|	http://www.genome.jp/kegg-bin/show_pathway?ko04931/K00688%09red/K07189%09red/K00820%09red/K02580%09red/K00693%09red/K06269%09red
Fanconi anemia pathway	KEGG PATHWAY	ko03460	4	111	0.860594	0.999772	Cluster-21897.93728|Cluster-2613.0|Cluster-21897.90735|Cluster-15394.0	K03165|K04482|K10848|K07466|	| | | |	||||	TOP3|RAD51|ERCC4, XPF|RFA1, RPA1, rpa|	http://www.genome.jp/kegg-bin/show_pathway?ko03460/K10848%09red/K03165%09red/K07466%09red/K04482%09red
Sulfur relay system	KEGG PATHWAY	ko04122	1	36	0.864696	0.999772	Cluster-23700.0	K04487|	|	|	iscS, NFS1|	http://www.genome.jp/kegg-bin/show_pathway?ko04122/K04487%09red
Choline metabolism in cancer	KEGG PATHWAY	ko05231	7	181	0.870146	0.999772	Cluster-21897.12132|Cluster-22399.3|Cluster-21897.103503|Cluster-21897.75008|Cluster-21897.107330|Cluster-21897.70717|Cluster-21897.103465	K00968|K02677|K00901|K07207|K02677|K00968|K15377|	| | | | | | |	|||||||	PCYT1|CPKC|dgkA, DGK|TSC2|CPKC|PCYT1|SLC44A2_4_5|	http://www.genome.jp/kegg-bin/show_pathway?ko05231/K15377%09red/K02677%09red/K00901%09red/K00968%09red/K07207%09red
Primary bile acid biosynthesis	KEGG PATHWAY	ko00120	1	37	0.87182	0.999772	Cluster-21897.57280	K12405|	|	|	HSD17B4|	http://www.genome.jp/kegg-bin/show_pathway?ko00120/K12405%09red
Nucleotide excision repair	KEGG PATHWAY	ko03420	5	138	0.876759	0.999772	Cluster-2399.0|Cluster-21897.90735|Cluster-15394.0|Cluster-21897.110142|Cluster-1424.0	K03868|K10848|K07466|K03141|K10755|	| | | | |	|||||	RBX1, ROC1|ERCC4, XPF|RFA1, RPA1, rpa|TFIIH1, GTF2H1, TFB1|RFC2_4|	http://www.genome.jp/kegg-bin/show_pathway?ko03420/K07466%09red/K10848%09red/K10755%09red/K03868%09red/K03141%09red
Valine, leucine and isoleucine degradation	KEGG PATHWAY	ko00280	7	183	0.876824	0.999772	Cluster-21897.41198|Cluster-21897.61659|Cluster-13774.0|Cluster-13973.0|Cluster-21897.33699|Cluster-21897.45938|Cluster-21897.53531	K00382|K01027|K00626|K07513|K01641|K00128|K00248|	| | | | | | |	|||||||	DLD, lpd, pdhD|OXCT|E2.3.1.9, atoB|ACAA1|E2.3.3.10|E1.2.1.3|ACADS, bcd|	http://www.genome.jp/kegg-bin/show_pathway?ko00280/K01027%09red/K07513%09red/K00128%09red/K00248%09red/K00382%09red/K01641%09red/K00626%09red
Thyroid hormone signaling pathway	KEGG PATHWAY	ko04919	11	270	0.878029	0.999772	Cluster-21897.8816|Cluster-22399.3|Cluster-21897.15582|Cluster-21897.75008|Cluster-21897.107330|Cluster-21897.34379|Cluster-21897.95581|Cluster-21897.53867|Cluster-21897.56159|Cluster-21897.66605|Cluster-21897.105371	K06067|K02677|K05692|K07207|K02677|K08524|K08187|K05692|K11644|K11644|K11404|	| | | | | | | | | | |	|||||||||||	HDAC1_2|CPKC|ACTB_G1|TSC2|CPKC|NR2B1, RXRA|SLC16A10|ACTB_G1|SIN3A|SIN3A|HDAC3|	http://www.genome.jp/kegg-bin/show_pathway?ko04919/K08187%09red/K05692%09red/K11404%09red/K07207%09red/K06067%09red/K11644%09red/K02677%09red/K08524%09red
Melanoma	KEGG PATHWAY	ko05218	1	39	0.884963	0.999772	Cluster-21897.32994	K04365|	|	|	BRAF|	http://www.genome.jp/kegg-bin/show_pathway?ko05218/K04365%09red
Spliceosome	KEGG PATHWAY	ko03040	17	404	0.896215	0.999772	Cluster-21897.24029|Cluster-21897.99440|Cluster-22990.0|Cluster-3300.0|Cluster-21897.59376|Cluster-21897.103329|Cluster-21897.42953|Cluster-4078.0|Cluster-21897.47620|Cluster-21897.70453|Cluster-21897.25086|Cluster-21897.95753|Cluster-21897.58372|Cluster-21897.29892|Cluster-21897.73179|Cluster-21897.60905|Cluster-21897.91179	K12834|K12812|K12820|K12845|K03283|K12897|K12832|K12823|K11984|K03283|K03283|K12897|K12881|K12854|K11087|K12838|K12818|	| | | | | | | | | | | | | | | | |	|||||||||||||||||	PHF5A|UAP56, BAT1, SUB2|DHX15, PRP43|SNU13, NHP2L|HSPA1_8|TRA2|SF3B5, SF3B10|DDX5, DBP2|SART1, HAF, SNU66|HSPA1_8|HSPA1_8|TRA2|THOC4, ALY|SNRNP200, BRR2|SNRPD1, SMD1|PUF60|DHX8, PRP22|	http://www.genome.jp/kegg-bin/show_pathway?ko03040/K12838%09red/K12834%09red/K12818%09red/K12823%09red/K12820%09red/K12832%09red/K11984%09red/K12881%09red/K11087%09red/K12812%09red/K12897%09red/K12845%09red/K12854%09red/K03283%09red
MAPK signaling pathway	KEGG PATHWAY	ko04010	12	299	0.897049	0.999772	Cluster-21897.60343|Cluster-22399.3|Cluster-21897.63891|Cluster-21897.59376|Cluster-21897.101925|Cluster-21897.70453|Cluster-21897.107330|Cluster-21897.63900|Cluster-21897.25086|Cluster-21897.66346|Cluster-21897.32994|Cluster-21897.64162	K04429|K02677|K02580|K03283|K02580|K03283|K02677|K02580|K03283|K04353|K04365|K04393|	| | | | | | | | | | | |	||||||||||||	TAO|CPKC|NFKB1|HSPA1_8|NFKB1|HSPA1_8|CPKC|NFKB1|HSPA1_8|RAP1A|BRAF|CDC42|	http://www.genome.jp/kegg-bin/show_pathway?ko04010/K04353%09red/K02677%09red/K04429%09red/K04393%09red/K02580%09red/K03283%09red/K04365%09red
Regulation of autophagy	KEGG PATHWAY	ko04140	2	71	0.902382	0.999772	Cluster-21897.28613|Cluster-21897.26987	K00914|K08269|	| |	||	PIK3C3, VPS34|ULK1_2_3, ATG1|	http://www.genome.jp/kegg-bin/show_pathway?ko04140/K00914%09red/K08269%09red
Other glycan degradation	KEGG PATHWAY	ko00511	2	71	0.902382	0.999772	Cluster-21897.61558|Cluster-21897.26390	K12373|K01192|	| |	||	HEXA_B|E3.2.1.25, MANBA, manB|	http://www.genome.jp/kegg-bin/show_pathway?ko00511/K01192%09red/K12373%09red
Inflammatory mediator regulation of TRP channels	KEGG PATHWAY	ko04750	4	122	0.903186	0.999772	Cluster-21897.104846|Cluster-21897.75283|Cluster-22399.3|Cluster-21897.107330	K06269|K04984|K02677|K02677|	| | | |	||||	PPP1C|TRPA1, ANKTM1|CPKC|CPKC|	http://www.genome.jp/kegg-bin/show_pathway?ko04750/K02677%09red/K06269%09red/K04984%09red
Dopaminergic synapse	KEGG PATHWAY	ko04728	6	170	0.905699	0.999772	Cluster-22399.3|Cluster-21897.57191|Cluster-21897.34743|Cluster-21897.107330|Cluster-3789.0|Cluster-21897.104846	K02677|K04536|K01593|K02677|K04382|K06269|	| | | | | |	||||||	CPKC|GNB1|DDC|CPKC|PPP2C|PPP1C|	http://www.genome.jp/kegg-bin/show_pathway?ko04728/K02677%09red/K04382%09red/K06269%09red/K01593%09red/K04536%09red
Notch signaling pathway	KEGG PATHWAY	ko04330	3	98	0.905728	0.999772	Cluster-21897.68851|Cluster-21897.37102|Cluster-21897.8816	K06052|K04505|K06067|	| | |	|||	JAGGED|PSEN1, PS1|HDAC1_2|	http://www.genome.jp/kegg-bin/show_pathway?ko04330/K06067%09red/K04505%09red/K06052%09red
Longevity regulating pathway - worm	KEGG PATHWAY	ko04212	8	217	0.909673	0.999772	Cluster-21897.26987|Cluster-21897.90189|Cluster-21897.66114|Cluster-21897.61685|Cluster-21897.47454|Cluster-21897.49716|Cluster-21897.65808|Cluster-2430.0	K08269|K14035|K00507|K00507|K13356|K13356|K04564|K16197|	| | | | | | | |	||||||||	ULK1_2_3, ATG1|NR1IN|SCD, desC|SCD, desC|FAR|FAR|SOD2|YWHAB_Q_Z|	http://www.genome.jp/kegg-bin/show_pathway?ko04212/K13356%09red/K14035%09red/K16197%09red/K04564%09red/K08269%09red/K00507%09red
Osteoclast differentiation	KEGG PATHWAY	ko04380	4	125	0.912601	0.999772	Cluster-21897.63891|Cluster-21897.101925|Cluster-21897.50945|Cluster-21897.63900	K02580|K02580|K01371|K02580|	| | | |	||||	NFKB1|NFKB1|CTSK|NFKB1|	http://www.genome.jp/kegg-bin/show_pathway?ko04380/K02580%09red/K01371%09red
AMPK signaling pathway	KEGG PATHWAY	ko04152	10	264	0.915328	0.999772	Cluster-18321.2|Cluster-21897.66114|Cluster-21897.36893|Cluster-21897.75008|Cluster-21897.14506|Cluster-4729.0|Cluster-21897.79608|Cluster-3789.0|Cluster-21897.103575|Cluster-21897.61685	K00850|K00507|K11262|K07207|K03234|K03234|K00693|K04382|K03234|K00507|	| | | | | | | | | |	||||||||||	pfkA, PFK|SCD, desC|ACACA|TSC2|EEF2|EEF2|GYS|PPP2C|EEF2|SCD, desC|	http://www.genome.jp/kegg-bin/show_pathway?ko04152/K00850%09red/K04382%09red/K07207%09red/K00693%09red/K11262%09red/K00507%09red/K03234%09red
Base excision repair	KEGG PATHWAY	ko03410	2	75	0.917926	0.999772	Cluster-21897.86333|Cluster-24534.0	K10800|K04799|	| |	||	SMUG1|FEN1, RAD2|	http://www.genome.jp/kegg-bin/show_pathway?ko03410/K04799%09red/K10800%09red
Adrenergic signaling in cardiomyocytes	KEGG PATHWAY	ko04261	8	222	0.920961	0.999772	Cluster-21897.38596|Cluster-22399.3|Cluster-21897.52560|Cluster-21897.21110|Cluster-21897.52914|Cluster-21897.107330|Cluster-3789.0|Cluster-21897.104846	K05850|K02677|K05850|K17751|K05850|K02677|K04382|K06269|	| | | | | | | |	||||||||	ATP2B|CPKC|ATP2B|MYH6_7|ATP2B|CPKC|PPP2C|PPP1C|	http://www.genome.jp/kegg-bin/show_pathway?ko04261/K02677%09red/K04382%09red/K06269%09red/K17751%09red/K05850%09red
Regulation of lipolysis in adipocytes	KEGG PATHWAY	ko04923	3	103	0.922031	0.999772	Cluster-2556.0|Cluster-21897.23330|Cluster-21897.65986	K07376|K12323|K07376|	| | |	|||	PRKG1|ANPRA, NPR1|PRKG1|	http://www.genome.jp/kegg-bin/show_pathway?ko04923/K12323%09red/K07376%09red
Dilated cardiomyopathy (DCM)	KEGG PATHWAY	ko05414	3	104	0.924965	0.999772	Cluster-21897.15582|Cluster-21897.53867|Cluster-21897.52515	K05692|K05692|K05719|	| | |	|||	ACTB_G1|ACTB_G1|ITGB1|	http://www.genome.jp/kegg-bin/show_pathway?ko05414/K05692%09red/K05719%09red
Selenocompound metabolism	KEGG PATHWAY	ko00450	1	48	0.929304	0.999772	Cluster-21897.66898	K00384|	|	|	trxB|	http://www.genome.jp/kegg-bin/show_pathway?ko00450/K00384%09red
Basal cell carcinoma	KEGG PATHWAY	ko05217	1	48	0.929304	0.999772	Cluster-21897.41797	K02085|	|	|	APC|	http://www.genome.jp/kegg-bin/show_pathway?ko05217/K02085%09red
Cholinergic synapse	KEGG PATHWAY	ko04725	3	106	0.930531	0.999772	Cluster-21897.57191|Cluster-22399.3|Cluster-21897.107330	K04536|K02677|K02677|	| | |	|||	GNB1|CPKC|CPKC|	http://www.genome.jp/kegg-bin/show_pathway?ko04725/K02677%09red/K04536%09red
Phospholipase D signaling pathway	KEGG PATHWAY	ko04072	8	228	0.932882	0.999772	Cluster-21897.53283|Cluster-22399.3|Cluster-21897.103503|Cluster-21897.67172|Cluster-21897.75008|Cluster-21897.107330|Cluster-5142.0|Cluster-21897.51935	K04513|K02677|K00901|K07834|K07207|K02677|K04513|K07941|	| | | | | | | |	||||||||	RHOA|CPKC|dgkA, DGK|RALA|TSC2|CPKC|RHOA|ARF6|	http://www.genome.jp/kegg-bin/show_pathway?ko04072/K04513%09red/K02677%09red/K07207%09red/K07941%09red/K00901%09red/K07834%09red
Hypertrophic cardiomyopathy (HCM)	KEGG PATHWAY	ko05410	3	108	0.935714	0.999772	Cluster-21897.15582|Cluster-21897.53867|Cluster-21897.52515	K05692|K05692|K05719|	| | |	|||	ACTB_G1|ACTB_G1|ITGB1|	http://www.genome.jp/kegg-bin/show_pathway?ko05410/K05692%09red/K05719%09red
Calcium signaling pathway	KEGG PATHWAY	ko04020	7	207	0.936895	0.999772	Cluster-21897.38596|Cluster-22399.3|Cluster-21897.52560|Cluster-21897.107330|Cluster-21897.48749|Cluster-21897.52914|Cluster-21897.6619	K05850|K02677|K05850|K02677|K00911|K05850|K09565|	| | | | | | |	|||||||	ATP2B|CPKC|ATP2B|CPKC|ITPK|ATP2B|PPIF|	http://www.genome.jp/kegg-bin/show_pathway?ko04020/K02677%09red/K00911%09red/K09565%09red/K05850%09red
Insulin signaling pathway	KEGG PATHWAY	ko04910	15	388	0.939773	0.999772	Cluster-21897.41684|Cluster-21897.36986|Cluster-21897.70110|Cluster-21897.52626|Cluster-21897.36893|Cluster-21897.75008|Cluster-21897.58628|Cluster-21897.23803|Cluster-2440.0|Cluster-21897.79608|Cluster-21897.56133|Cluster-21897.32994|Cluster-21897.104846|Cluster-21897.32436|Cluster-21897.54157	K04707|K06277|K00688|K06069|K11262|K07207|K07189|K04739|K02991|K00693|K04739|K04365|K06269|K04739|K04707|	| | | | | | | | | | | | | | |	|||||||||||||||	CBL|RAPGEF1, GRF2|E2.4.1.1, glgP, PYG|PRKCI|ACACA|TSC2|PPP1R3|PRKAR|RP-S6e, RPS6|GYS|PRKAR|BRAF|PPP1C|PRKAR|CBL|	http://www.genome.jp/kegg-bin/show_pathway?ko04910/K04739%09red/K00688%09red/K07189%09red/K07207%09red/K06277%09red/K02991%09red/K04707%09red/K00693%09red/K11262%09red/K06269%09red/K06069%09red/K04365%09red
Hippo signaling pathway - fly	KEGG PATHWAY	ko04391	7	209	0.940479	0.999772	Cluster-21897.67678|Cluster-21897.37502|Cluster-21897.52626|Cluster-21897.15582|Cluster-21897.53867|Cluster-3789.0|Cluster-2430.0	K16175|K09448|K06069|K05692|K05692|K04382|K16197|	| | | | | | |	|||||||	SCRIB|TEAD|PRKCI|ACTB_G1|ACTB_G1|PPP2C|YWHAB_Q_Z|	http://www.genome.jp/kegg-bin/show_pathway?ko04391/K09448%09red/K16197%09red/K16175%09red/K04382%09red/K05692%09red/K06069%09red
Circadian entrainment	KEGG PATHWAY	ko04713	5	161	0.940527	0.999772	Cluster-2556.0|Cluster-21897.57191|Cluster-22399.3|Cluster-21897.107330|Cluster-21897.65986	K07376|K04536|K02677|K02677|K07376|	| | | | |	|||||	PRKG1|GNB1|CPKC|CPKC|PRKG1|	http://www.genome.jp/kegg-bin/show_pathway?ko04713/K02677%09red/K07376%09red/K04536%09red
Pantothenate and CoA biosynthesis	KEGG PATHWAY	ko00770	1	53	0.94606	0.999772	Cluster-21897.54411	K00207|	|	|	DPYD|	http://www.genome.jp/kegg-bin/show_pathway?ko00770/K00207%09red
Longevity regulating pathway	KEGG PATHWAY	ko04211	6	190	0.94868	0.999772	Cluster-21897.26987|Cluster-21897.63891|Cluster-21897.101925|Cluster-21897.75008|Cluster-21897.63900|Cluster-21897.65808	K08269|K02580|K02580|K07207|K02580|K04564|	| | | | | |	||||||	ULK1_2_3, ATG1|NFKB1|NFKB1|TSC2|NFKB1|SOD2|	http://www.genome.jp/kegg-bin/show_pathway?ko04211/K02580%09red/K04564%09red/K08269%09red/K07207%09red
MAPK signaling pathway - fly	KEGG PATHWAY	ko04013	7	215	0.950173	0.999772	Cluster-25061.0|Cluster-21897.107321|Cluster-21897.65808|Cluster-21897.55870|Cluster-3789.0|Cluster-21897.32994|Cluster-2430.0	K06689|K06689|K04564|K02678|K04382|K04365|K16197|	| | | | | | |	|||||||	UBE2D_E, UBC4, UBC5|UBE2D_E, UBC4, UBC5|SOD2|ETS, pnt|PPP2C|BRAF|YWHAB_Q_Z|	http://www.genome.jp/kegg-bin/show_pathway?ko04013/K16197%09red/K06689%09red/K02678%09red/K04382%09red/K04564%09red/K04365%09red
Gastric acid secretion	KEGG PATHWAY	ko04971	2	89	0.955862	0.999772	Cluster-22399.3|Cluster-21897.107330	K02677|K02677|	| |	||	CPKC|CPKC|	http://www.genome.jp/kegg-bin/show_pathway?ko04971/K02677%09red
cAMP signaling pathway	KEGG PATHWAY	ko04024	14	391	0.966319	0.999772	Cluster-21897.53283|Cluster-21897.63891|Cluster-21897.38596|Cluster-21897.64898|Cluster-21897.52560|Cluster-21897.101925|Cluster-21897.63900|Cluster-21897.52914|Cluster-21897.23330|Cluster-21897.66346|Cluster-21897.73272|Cluster-5142.0|Cluster-21897.32994|Cluster-21897.104846	K04513|K02580|K05850|K00232|K05850|K02580|K02580|K05850|K12323|K04353|K05673|K04513|K04365|K06269|	| | | | | | | | | | | | | |	||||||||||||||	RHOA|NFKB1|ATP2B|E1.3.3.6, ACOX1, ACOX3|ATP2B|NFKB1|NFKB1|ATP2B|ANPRA, NPR1|RAP1A|ABCC4|RHOA|BRAF|PPP1C|	http://www.genome.jp/kegg-bin/show_pathway?ko04024/K04353%09red/K05673%09red/K04513%09red/K12323%09red/K00232%09red/K05850%09red/K02580%09red/K06269%09red/K04365%09red
Central carbon metabolism in cancer	KEGG PATHWAY	ko05230	3	126	0.968621	0.999772	Cluster-4940.0|Cluster-18321.2|Cluster-16448.0	K00873|K00850|K01834|	| | |	|||	PK, pyk|pfkA, PFK|PGAM, gpmA|	http://www.genome.jp/kegg-bin/show_pathway?ko05230/K00873%09red/K00850%09red/K01834%09red
Longevity regulating pathway - multiple species	KEGG PATHWAY	ko04213	5	180	0.968824	0.999772	Cluster-21897.65808|Cluster-21897.70453|Cluster-21897.25086|Cluster-21897.59376|Cluster-21897.8816	K04564|K03283|K03283|K03283|K06067|	| | | | |	|||||	SOD2|HSPA1_8|HSPA1_8|HSPA1_8|HDAC1_2|	http://www.genome.jp/kegg-bin/show_pathway?ko04213/K04564%09red/K06067%09red/K03283%09red
Arachidonic acid metabolism	KEGG PATHWAY	ko00590	1	65	0.971824	0.999772	Cluster-21897.44406	K00079|	|	|	CBR1|	http://www.genome.jp/kegg-bin/show_pathway?ko00590/K00079%09red
Alzheimer's disease	KEGG PATHWAY	ko05010	11	330	0.972345	0.999772	Cluster-21897.55914|Cluster-21897.62932|Cluster-16962.0|Cluster-21897.37102|Cluster-21897.49372|Cluster-21897.69361|Cluster-21897.823|Cluster-21897.77226|Cluster-21897.77423|Cluster-21897.54254|Cluster-21568.0	K02126|K08860|K00134|K04505|K08860|K02268|K04550|K01408|K03952|K08738|K00134|	| | | | | | | | | | |	|||||||||||	ATPeF0A, MTATP6, ATP6|EIF2AK3|GAPDH, gapA|PSEN1, PS1|EIF2AK3|COX6C|LRP1, CD91|IDE, ide|NDUFA8|CYC|GAPDH, gapA|	http://www.genome.jp/kegg-bin/show_pathway?ko05010/K08860%09red/K04505%09red/K04550%09red/K01408%09red/K08738%09red/K03952%09red/K02268%09red/K00134%09red/K02126%09red
Hippo signaling pathway - multiple species	KEGG PATHWAY	ko04392	1	66	0.973309	0.999772	Cluster-21897.37502	K09448|	|	|	TEAD|	http://www.genome.jp/kegg-bin/show_pathway?ko04392/K09448%09red
cGMP-PKG signaling pathway	KEGG PATHWAY	ko04022	10	310	0.974919	0.999772	Cluster-21897.53283|Cluster-21897.38596|Cluster-21897.52560|Cluster-21897.65986|Cluster-21897.23330|Cluster-21897.52914|Cluster-5142.0|Cluster-21897.104846|Cluster-21897.6619|Cluster-2556.0	K04513|K05850|K05850|K07376|K12323|K05850|K04513|K06269|K09565|K07376|	| | | | | | | | | |	||||||||||	RHOA|ATP2B|ATP2B|PRKG1|ANPRA, NPR1|ATP2B|RHOA|PPP1C|PPIF|PRKG1|	http://www.genome.jp/kegg-bin/show_pathway?ko04022/K04513%09red/K07376%09red/K12323%09red/K09565%09red/K05850%09red/K06269%09red
Cardiac muscle contraction	KEGG PATHWAY	ko04260	2	107	0.980595	0.999772	Cluster-21897.69361|Cluster-21897.21110	K02268|K17751|	| |	||	COX6C|MYH6_7|	http://www.genome.jp/kegg-bin/show_pathway?ko04260/K02268%09red/K17751%09red
Aldosterone synthesis and secretion	KEGG PATHWAY	ko04925	3	140	0.982404	0.999772	Cluster-21897.23330|Cluster-22399.3|Cluster-21897.107330	K12323|K02677|K02677|	| | |	|||	ANPRA, NPR1|CPKC|CPKC|	http://www.genome.jp/kegg-bin/show_pathway?ko04925/K02677%09red/K12323%09red
Insulin secretion	KEGG PATHWAY	ko04911	2	110	0.983116	0.999772	Cluster-22399.3|Cluster-21897.107330	K02677|K02677|	| |	||	CPKC|CPKC|	http://www.genome.jp/kegg-bin/show_pathway?ko04911/K02677%09red
Melanogenesis	KEGG PATHWAY	ko04916	2	114	0.985987	0.999772	Cluster-22399.3|Cluster-21897.107330	K02677|K02677|	| |	||	CPKC|CPKC|	http://www.genome.jp/kegg-bin/show_pathway?ko04916/K02677%09red
Circadian rhythm	KEGG PATHWAY	ko04710	1	79	0.986795	0.999772	Cluster-2399.0	K03868|	|	|	RBX1, ROC1|	http://www.genome.jp/kegg-bin/show_pathway?ko04710/K03868%09red
Bile secretion	KEGG PATHWAY	ko04976	5	204	0.986839	0.999772	Cluster-21897.94254|Cluster-21897.44355|Cluster-21897.34379|Cluster-21897.73272|Cluster-21897.47836	K05658|K01253|K08524|K05673|K05658|	| | | | |	|||||	ABCB1|EPHX1|NR2B1, RXRA|ABCC4|ABCB1|	http://www.genome.jp/kegg-bin/show_pathway?ko04976/K08524%09red/K05673%09red/K05658%09red/K01253%09red
Type II diabetes mellitus	KEGG PATHWAY	ko04930	1	80	0.987491	0.999772	Cluster-4940.0	K00873|	|	|	PK, pyk|	http://www.genome.jp/kegg-bin/show_pathway?ko04930/K00873%09red
Glycerophospholipid metabolism	KEGG PATHWAY	ko00564	7	262	0.988883	0.999772	Cluster-21897.12132|Cluster-21897.98362|Cluster-2881.0|Cluster-21897.103503|Cluster-21897.50116|Cluster-21897.70717|Cluster-18976.0	K00968|K00006|K00006|K00901|K13506|K00968|K15728|	| | | | | | |	|||||||	PCYT1|GPD1|GPD1|dgkA, DGK|GPAT3_4, AGPAT9, AGPAT6|PCYT1|LPIN|	http://www.genome.jp/kegg-bin/show_pathway?ko00564/K15728%09red/K13506%09red/K00901%09red/K00968%09red/K00006%09red
Hedgehog signaling pathway - fly	KEGG PATHWAY	ko04341	1	87	0.991438	0.999772	Cluster-2399.0	K03868|	|	|	RBX1, ROC1|	http://www.genome.jp/kegg-bin/show_pathway?ko04341/K03868%09red
Renin secretion	KEGG PATHWAY	ko04924	2	128	0.992751	0.999772	Cluster-21897.23330|Cluster-21897.7846	K12323|K01363|	| |	||	ANPRA, NPR1|CTSB|	http://www.genome.jp/kegg-bin/show_pathway?ko04924/K12323%09red/K01363%09red
Lysine degradation	KEGG PATHWAY	ko00310	5	221	0.993042	0.999772	Cluster-21897.89143|Cluster-21897.47409|Cluster-21897.83642|Cluster-13774.0|Cluster-21897.45938	K11421|K00164|K11421|K00626|K00128|	| | | | |	|||||	SETDB1|OGDH, sucA|SETDB1|E2.3.1.9, atoB|E1.2.1.3|	http://www.genome.jp/kegg-bin/show_pathway?ko00310/K00128%09red/K00164%09red/K11421%09red/K00626%09red
Endocytosis	KEGG PATHWAY	ko04144	13	435	0.994446	0.999772	Cluster-21897.41684|Cluster-21897.53283|Cluster-21897.5181|Cluster-21897.59376|Cluster-21897.99048|Cluster-21897.70453|Cluster-21897.25086|Cluster-21897.54157|Cluster-5142.0|Cluster-21897.51935|Cluster-21897.52626|Cluster-21897.64162|Cluster-21897.59268	K04707|K04513|K12493|K03283|K12493|K03283|K03283|K04707|K04513|K07941|K06069|K04393|K04646|	| | | | | | | | | | | | |	|||||||||||||	CBL|RHOA|ARFGAP2_3|HSPA1_8|ARFGAP2_3|HSPA1_8|HSPA1_8|CBL|RHOA|ARF6|PRKCI|CDC42|CLTC|	http://www.genome.jp/kegg-bin/show_pathway?ko04144/K04513%09red/K04646%09red/K04707%09red/K04393%09red/K07941%09red/K12493%09red/K06069%09red/K03283%09red
Alanine, aspartate and glutamate metabolism	KEGG PATHWAY	ko00250	1	98	0.995281	0.999772	Cluster-21897.9589	K00820|	|	|	glmS, GFPT|	http://www.genome.jp/kegg-bin/show_pathway?ko00250/K00820%09red
mRNA surveillance pathway	KEGG PATHWAY	ko03015	6	273	0.997158	0.999772	Cluster-21897.80208|Cluster-21897.99440|Cluster-21897.58372|Cluster-3789.0|Cluster-21897.70310|Cluster-21897.104846	K13171|K12812|K12881|K04382|K14411|K06269|	| | | | | |	||||||	SRRM1, SRM160|UAP56, BAT1, SUB2|THOC4, ALY|PPP2C|MSI|PPP1C|	http://www.genome.jp/kegg-bin/show_pathway?ko03015/K06269%09red/K13171%09red/K12881%09red/K12812%09red/K14411%09red/K04382%09red
RNA degradation	KEGG PATHWAY	ko03018	2	199	0.999772	0.999772	Cluster-23888.5|Cluster-18321.2	K01689|K00850|	| |	||	ENO, eno|pfkA, PFK|	http://www.genome.jp/kegg-bin/show_pathway?ko03018/K00850%09red/K01689%09red

## Sheet: KEGG enrichment of down DEGs
##Databases: KEGG PATHWAY
##Statistical test method: hypergeometric test / Fisher's exact test
##FDR correction method: Benjamini and Hochberg
#Term	Database	ID	Input number	Background number	P-Value	Corrected P-Value	Input	KO	Entrez_ID	Ensembl_ID	KO_name	Hyperlink
Ascorbate and aldarate metabolism	KEGG PATHWAY	ko00053	15	120	3.19552e-06	0.000738165	Cluster-21897.37118|Cluster-21897.55814|Cluster-21897.3291|Cluster-21897.42537|Cluster-21897.45244|Cluster-21897.39598|Cluster-21897.68487|Cluster-21897.48272|Cluster-21897.56441|Cluster-21897.57981|Cluster-21897.57982|Cluster-20140.0|Cluster-21897.52093|Cluster-21897.45518|Cluster-21897.47891	K00128|K00128|K00699|K01053|K00699|K00699|K00699|K01053|K00469|K00469|K00469|K00128|K00469|K00469|K00469|	| | | | | | | | | | | | | | |	|||||||||||||||	E1.2.1.3|E1.2.1.3|UGT|E3.1.1.17, gnl, RGN|UGT|UGT|UGT|E3.1.1.17, gnl, RGN|MIOX|MIOX|MIOX|E1.2.1.3|MIOX|MIOX|MIOX|	http://www.genome.jp/kegg-bin/show_pathway?ko00053/K00128%09red/K01053%09red/K00699%09red/K00469%09red
Lysosome	KEGG PATHWAY	ko04142	23	312	3.64708e-05	0.0027439	Cluster-21897.67659|Cluster-21897.65924|Cluster-21897.90975|Cluster-21897.50360|Cluster-21897.29679|Cluster-21897.13479|Cluster-21897.8592|Cluster-21897.56107|Cluster-21897.62829|Cluster-21897.53526|Cluster-21897.25078|Cluster-21897.88744|Cluster-21897.36249|Cluster-21897.78954|Cluster-21897.46730|Cluster-21897.59363|Cluster-21897.47152|Cluster-21897.46132|Cluster-21897.28598|Cluster-21897.55368|…	K01201|K01201|K06129|K12373|K01052|K12373|K01135|K01365|K01074|K12301|K01074|K12301|K01363|K01052|K12350|K12350|K12350|K01052|K01204|K01379|K01373|K12391|K12373|	| | | | | | | | | | | | | | | | | | | | | | |	|||||||||||||||||||||||	GBA, srfJ|GBA, srfJ|LYPLA3|HEXA_B|LIPA|HEXA_B|ARSB|CTSL|PPT|SLC17A5|PPT|SLC17A5|CTSB|LIPA|SMPD1, ASM|SMPD1, ASM|SMPD1, ASM|LIPA|NAGA|CTSD|CTSF|AP1G1|HEXA_B|	http://www.genome.jp/kegg-bin/show_pathway?ko04142/K12391%09red/K01379%09red/K01052%09red/K12350%09red/K06129%09red/K01373%09red/K01363%09red/K01074%09red/K01365%09red/K01201%09red/K12373%09red/K01204%09red/K12301%09red/K01135%09red
Carbohydrate digestion and absorption	KEGG PATHWAY	ko04973	12	99	3.979e-05	0.0027439	Cluster-21897.55300|Cluster-21897.55674|Cluster-21897.37004|Cluster-21897.90571|Cluster-21897.72648|Cluster-21897.100833|Cluster-21897.75953|Cluster-21897.52486|Cluster-21897.56359|Cluster-21897.55144|Cluster-21897.55157|Cluster-13928.0	K01176|K01176|K01229|K01229|K00844|K01229|K01229|K01176|K01229|K01176|K01176|K01176|	| | | | | | | | | | | |	||||||||||||	E3.2.1.1, amyA, malS|E3.2.1.1, amyA, malS|LCT|LCT|HK|LCT|LCT|E3.2.1.1, amyA, malS|LCT|E3.2.1.1, amyA, malS|E3.2.1.1, amyA, malS|E3.2.1.1, amyA, malS|	http://www.genome.jp/kegg-bin/show_pathway?ko04973/K01229%09red/K01176%09red/K00844%09red
Sphingolipid metabolism	KEGG PATHWAY	ko00600	12	101	4.75135e-05	0.0027439	Cluster-21897.67659|Cluster-21897.65924|Cluster-21897.27028|Cluster-21897.27026|Cluster-21897.27027|Cluster-21897.46730|Cluster-21897.59363|Cluster-21897.47152|Cluster-21897.85467|Cluster-21897.81217|Cluster-21897.85436|Cluster-21897.34242	K01201|K01201|K12349|K12349|K12349|K12350|K12350|K12350|K01441|K01080|K01080|K01080|	| | | | | | | | | | | |	||||||||||||	GBA, srfJ|GBA, srfJ|ASAH2|ASAH2|ASAH2|SMPD1, ASM|SMPD1, ASM|SMPD1, ASM|ACER1_2, ASAH3|PPAP2|PPAP2|PPAP2|	http://www.genome.jp/kegg-bin/show_pathway?ko00600/K12350%09red/K01080%09red/K01201%09red/K12349%09red/K01441%09red
Chemical carcinogenesis	KEGG PATHWAY	ko05204	16	178	6.58267e-05	0.0030412	Cluster-21897.70425|Cluster-21897.102556|Cluster-21897.40258|Cluster-21897.68487|Cluster-21897.39598|Cluster-21897.45244|Cluster-21897.23403|Cluster-21897.83149|Cluster-21897.86346|Cluster-21897.3291|Cluster-21897.21852|Cluster-21897.54399|Cluster-21897.63612|Cluster-21897.61035|Cluster-21897.59752|Cluster-21897.53583	K07424|K00079|K00079|K00699|K00699|K00699|K09097|K00799|K09097|K00699|K07424|K07424|K07424|K00799|K09097|K01253|	| | | | | | | | | | | | | | | |	||||||||||||||||	CYP3A|CBR1|CBR1|UGT|UGT|UGT|ARNT|GST, gst|ARNT|UGT|CYP3A|CYP3A|CYP3A|GST, gst|ARNT|EPHX1|	http://www.genome.jp/kegg-bin/show_pathway?ko05204/K09097%09red/K00079%09red/K01253%09red/K00699%09red/K00799%09red/K07424%09red
Arginine biosynthesis	KEGG PATHWAY	ko00220	9	63	0.000118159	0.00454912	Cluster-21897.44167|Cluster-21897.33955|Cluster-21897.46557|Cluster-21897.61773|Cluster-21897.51010|Cluster-21897.27482|Cluster-21897.53836|Cluster-21897.58707|Cluster-21897.57145	K14677|K13240|K14677|K14677|K14677|K14677|K14677|K01425|K14677|	| | | | | | | | |	|||||||||	ACY1|NOS1|ACY1|ACY1|ACY1|ACY1|ACY1|glsA, GLS|ACY1|	http://www.genome.jp/kegg-bin/show_pathway?ko00220/K13240%09red/K14677%09red/K01425%09red
Folate biosynthesis	KEGG PATHWAY	ko00790	8	67	0.000828754	0.0273489	Cluster-21897.58470|Cluster-21897.24953|Cluster-21897.40486|Cluster-21897.58789|Cluster-21897.56465|Cluster-21897.65223|Cluster-21897.75922|Cluster-21897.109470	K01077|K01077|K01077|K01077|K01077|K01307|K01077|K01077|	| | | | | | | |	||||||||	E3.1.3.1, phoA, phoB|E3.1.3.1, phoA, phoB|E3.1.3.1, phoA, phoB|E3.1.3.1, phoA, phoB|E3.1.3.1, phoA, phoB|GGH|E3.1.3.1, phoA, phoB|E3.1.3.1, phoA, phoB|	http://www.genome.jp/kegg-bin/show_pathway?ko00790/K01307%09red/K01077%09red
Cytokine-cytokine receptor interaction	KEGG PATHWAY	ko04060	5	25	0.00105986	0.0306036	Cluster-21897.53376|Cluster-21897.58213|Cluster-21897.58212|Cluster-21897.58210|Cluster-21897.73020	K13578|K13578|K13578|K13578|K13578|	| | | | |	|||||	BMPR1B, ALK6|BMPR1B, ALK6|BMPR1B, ALK6|BMPR1B, ALK6|BMPR1B, ALK6|	http://www.genome.jp/kegg-bin/show_pathway?ko04060/K13578%09red
Starch and sucrose metabolism	KEGG PATHWAY	ko00500	14	195	0.00145968	0.037465	Cluster-21897.55300|Cluster-21897.55674|Cluster-21897.3291|Cluster-21897.72648|Cluster-21897.59446|Cluster-21897.57463|Cluster-21897.52486|Cluster-21897.39598|Cluster-21897.45244|Cluster-21897.61817|Cluster-21897.68487|Cluster-21897.55144|Cluster-21897.55157|Cluster-13928.0	K01176|K01176|K00699|K00844|K00963|K01187|K01176|K00699|K00699|K01187|K00699|K01176|K01176|K01176|	| | | | | | | | | | | | | |	||||||||||||||	E3.2.1.1, amyA, malS|E3.2.1.1, amyA, malS|UGT|HK|UGP2, galU, galF|malZ|E3.2.1.1, amyA, malS|UGT|UGT|malZ|UGT|E3.2.1.1, amyA, malS|E3.2.1.1, amyA, malS|E3.2.1.1, amyA, malS|	http://www.genome.jp/kegg-bin/show_pathway?ko00500/K00963%09red/K00699%09red/K01187%09red/K01176%09red/K00844%09red
Steroid hormone biosynthesis	KEGG PATHWAY	ko00140	8	91	0.00483931	0.111788	Cluster-21897.70425|Cluster-21897.45244|Cluster-21897.39598|Cluster-21897.68487|Cluster-21897.21852|Cluster-21897.54399|Cluster-21897.63612|Cluster-21897.3291	K07424|K00699|K00699|K00699|K07424|K07424|K07424|K00699|	| | | | | | | |	||||||||	CYP3A|UGT|UGT|UGT|CYP3A|CYP3A|CYP3A|UGT|	http://www.genome.jp/kegg-bin/show_pathway?ko00140/K00699%09red/K07424%09red
Retinol metabolism	KEGG PATHWAY	ko00830	10	143	0.00780513	0.143722	Cluster-20448.2|Cluster-21897.70425|Cluster-21897.45244|Cluster-21897.39598|Cluster-21897.68487|Cluster-21897.86244|Cluster-21897.21852|Cluster-21897.54399|Cluster-21897.63612|Cluster-21897.3291	K07249|K07424|K00699|K00699|K00699|K11152|K07424|K07424|K07424|K00699|	| | | | | | | | | |	||||||||||	E1.2.1.36|CYP3A|UGT|UGT|UGT|RDH11|CYP3A|CYP3A|CYP3A|UGT|	http://www.genome.jp/kegg-bin/show_pathway?ko00830/K00699%09red/K07424%09red/K11152%09red/K07249%09red
Signaling pathways regulating pluripotency of stem cells	KEGG PATHWAY	ko04550	9	121	0.00790356	0.143722	Cluster-21897.53376|Cluster-21897.58213|Cluster-21897.58212|Cluster-21897.76526|Cluster-21897.90190|Cluster-21897.73020|Cluster-21897.8150|Cluster-21897.58210|Cluster-21897.66290	K13578|K13578|K13578|K16796|K11421|K13578|K05093|K13578|K18499|	| | | | | | | | |	|||||||||	BMPR1B, ALK6|BMPR1B, ALK6|BMPR1B, ALK6|SOX2|SETDB1|BMPR1B, ALK6|FGFR2|BMPR1B, ALK6|SKIL|	http://www.genome.jp/kegg-bin/show_pathway?ko04550/K05093%09red/K18499%09red/K16796%09red/K11421%09red/K13578%09red
Tryptophan metabolism	KEGG PATHWAY	ko00380	8	101	0.00854385	0.143722	Cluster-21897.37118|Cluster-21897.70966|Cluster-21897.55814|Cluster-20140.0|Cluster-21897.61375|Cluster-21897.60534|Cluster-21897.56368|Cluster-21897.758	K00128|K00486|K00128|K00128|K00486|K00486|K01432|K00825|	| | | | | | | |	||||||||	E1.2.1.3|KMO|E1.2.1.3|E1.2.1.3|KMO|KMO|AFMID|AADAT, KAT2|	http://www.genome.jp/kegg-bin/show_pathway?ko00380/K00128%09red/K00825%09red/K01432%09red/K00486%09red
Glycosphingolipid biosynthesis - globo series	KEGG PATHWAY	ko00603	4	27	0.00871044	0.143722	Cluster-21897.13479|Cluster-21897.41009|Cluster-21897.50360|Cluster-21897.28598	K12373|K12373|K12373|K01204|	| | | |	||||	HEXA_B|HEXA_B|HEXA_B|NAGA|	http://www.genome.jp/kegg-bin/show_pathway?ko00603/K12373%09red/K01204%09red
Amino sugar and nucleotide sugar metabolism	KEGG PATHWAY	ko00520	14	247	0.0103136	0.15883	Cluster-21897.50360|Cluster-21897.54654|Cluster-21897.59446|Cluster-21897.72648|Cluster-21897.74407|Cluster-21897.60668|Cluster-21897.89244|Cluster-21897.89245|Cluster-21897.42110|Cluster-21897.31048|Cluster-21897.41009|Cluster-21897.13479|Cluster-21897.43618|Cluster-21897.34705	K12373|K01183|K00963|K00844|K01183|K00884|K02564|K02564|K00621|K00972|K12373|K12373|K02564|K05304|	| | | | | | | | | | | | | |	||||||||||||||	HEXA_B|E3.2.1.14|UGP2, galU, galF|HK|E3.2.1.14|NAGK, nagK|nagB, GNPDA|nagB, GNPDA|GNPNAT1, GNA1|UAP1|HEXA_B|HEXA_B|nagB, GNPDA|NANS, SAS|	http://www.genome.jp/kegg-bin/show_pathway?ko00520/K00972%09red/K01183%09red/K00844%09red/K05304%09red/K12373%09red/K02564%09red/K00884%09red/K00963%09red/K00621%09red
Insulin signaling pathway	KEGG PATHWAY	ko04910	19	388	0.0130617	0.171196	Cluster-21897.64794|Cluster-21897.40254|Cluster-21897.18580|Cluster-21897.72648|Cluster-21897.48405|Cluster-21897.79423|Cluster-21897.28103|Cluster-21897.95481|Cluster-21897.61490|Cluster-21897.43544|Cluster-21897.42277|Cluster-21897.27532|Cluster-21897.64114|Cluster-21897.4815|Cluster-21897.51678|Cluster-21897.68697|Cluster-21897.27539|Cluster-21897.63946|Cluster-21897.52908	K07189|K01596|K04739|K00844|K04372|K04739|K06279|K02183|K04372|K11262|K02183|K07190|K04372|K04739|K04527|K04739|K07190|K06276|K04372|	| | | | | | | | | | | | | | | | | | |	|||||||||||||||||||	PPP1R3|E4.1.1.32, pckA, PEPCK|PRKAR|HK|MKNK, MNK|PRKAR|SHC1|CALM|MKNK, MNK|ACACA|CALM|PHKA_B|MKNK, MNK|PRKAR|INSR|PRKAR|PHKA_B|PDPK1|MKNK, MNK|	http://www.genome.jp/kegg-bin/show_pathway?ko04910/K04739%09red/K06276%09red/K11262%09red/K04527%09red/K00844%09red/K01596%09red/K07189%09red/K06279%09red/K04372%09red/K07190%09red/K02183%09red
HIF-1 signaling pathway	KEGG PATHWAY	ko04066	11	180	0.0133167	0.171196	Cluster-21897.40290|Cluster-21897.40291|Cluster-21897.72648|Cluster-21897.61490|Cluster-21897.23403|Cluster-21897.64114|Cluster-21897.86346|Cluster-21897.51678|Cluster-21897.48405|Cluster-21897.59752|Cluster-21897.52908	K09592|K09592|K00844|K04372|K09097|K04372|K09097|K04527|K04372|K09097|K04372|	| | | | | | | | | | |	|||||||||||	EGLN, HPH|EGLN, HPH|HK|MKNK, MNK|ARNT|MKNK, MNK|ARNT|INSR|MKNK, MNK|ARNT|MKNK, MNK|	http://www.genome.jp/kegg-bin/show_pathway?ko04066/K09097%09red/K04372%09red/K00844%09red/K09592%09red/K04527%09red
Linoleic acid metabolism	KEGG PATHWAY	ko00591	4	31	0.0133399	0.171196	Cluster-21897.54399|Cluster-21897.63612|Cluster-21897.70425|Cluster-21897.21852	K07424|K07424|K07424|K07424|	| | | |	||||	CYP3A|CYP3A|CYP3A|CYP3A|	http://www.genome.jp/kegg-bin/show_pathway?ko00591/K07424%09red
Metabolism of xenobiotics by cytochrome P450	KEGG PATHWAY	ko00980	10	161	0.0161384	0.189608	Cluster-21897.3291|Cluster-21897.102556|Cluster-21897.40258|Cluster-21897.45244|Cluster-21897.39598|Cluster-21897.68487|Cluster-21897.83149|Cluster-21897.70903|Cluster-21897.61035|Cluster-21897.53583	K00699|K00079|K00079|K00699|K00699|K00699|K00799|K00078|K00799|K01253|	| | | | | | | | | |	||||||||||	UGT|CBR1|CBR1|UGT|UGT|UGT|GST, gst|DHDH|GST, gst|EPHX1|	http://www.genome.jp/kegg-bin/show_pathway?ko00980/K00699%09red/K00078%09red/K00079%09red/K00799%09red/K01253%09red
Other glycan degradation	KEGG PATHWAY	ko00511	6	71	0.0164163	0.189608	Cluster-21897.67659|Cluster-21897.65924|Cluster-21897.50360|Cluster-21897.41009|Cluster-21897.13479|Cluster-21897.56404	K01201|K01201|K12373|K12373|K12373|K01191|	| | | | | |	||||||	GBA, srfJ|GBA, srfJ|HEXA_B|HEXA_B|HEXA_B|E3.2.1.24|	http://www.genome.jp/kegg-bin/show_pathway?ko00511/K01201%09red/K01191%09red/K12373%09red
Circadian rhythm - fly	KEGG PATHWAY	ko04711	5	53	0.0186018	0.20462	Cluster-21897.75342|Cluster-21897.53543|Cluster-21897.75333|Cluster-21897.70361|Cluster-21897.71313	K02633|K12114|K02633|K02633|K02633|	| | | | |	|||||	PER|VRI|PER|PER|PER|	http://www.genome.jp/kegg-bin/show_pathway?ko04711/K02633%09red/K12114%09red
Pentose and glucuronate interconversions	KEGG PATHWAY	ko00040	11	195	0.0220346	0.231363	Cluster-21897.37118|Cluster-21897.55814|Cluster-21897.3291|Cluster-21897.59446|Cluster-21897.35324|Cluster-21897.45244|Cluster-21897.39598|Cluster-21897.68487|Cluster-21897.70903|Cluster-20140.0|Cluster-21897.53521	K00128|K00128|K00699|K00963|K00011|K00699|K00699|K00699|K00078|K00128|K13247|	| | | | | | | | | | |	|||||||||||	E1.2.1.3|E1.2.1.3|UGT|UGP2, galU, galF|E1.1.1.21, AKR1|UGT|UGT|UGT|DHDH|E1.2.1.3|CRYL1|	http://www.genome.jp/kegg-bin/show_pathway?ko00040/K00963%09red/K00078%09red/K00128%09red/K00699%09red/K00011%09red/K13247%09red
Circadian rhythm	KEGG PATHWAY	ko04710	6	79	0.0254166	0.255271	Cluster-21897.71313|Cluster-21897.75342|Cluster-21897.75333|Cluster-21897.67341|Cluster-21897.67340|Cluster-21897.70361	K02633|K02633|K02633|K02295|K02295|K02633|	| | | | | |	||||||	PER|PER|PER|CRY|CRY|PER|	http://www.genome.jp/kegg-bin/show_pathway?ko04710/K02633%09red/K02295%09red
Glycosphingolipid biosynthesis - ganglio series	KEGG PATHWAY	ko00604	3	24	0.0337724	0.325059	Cluster-21897.13479|Cluster-21897.41009|Cluster-21897.50360	K12373|K12373|K12373|	| | |	|||	HEXA_B|HEXA_B|HEXA_B|	http://www.genome.jp/kegg-bin/show_pathway?ko00604/K12373%09red
Sphingolipid signaling pathway	KEGG PATHWAY	ko04071	11	211	0.0353095	0.32626	Cluster-21897.27028|Cluster-21897.63946|Cluster-21897.14849|Cluster-21897.27026|Cluster-21897.27027|Cluster-21897.46730|Cluster-21897.59363|Cluster-21897.47152|Cluster-21897.85467|Cluster-21897.21221|Cluster-21897.55368	K12349|K06276|K18050|K12349|K12349|K12350|K12350|K12350|K01441|K11584|K01379|	| | | | | | | | | | |	|||||||||||	ASAH2|PDPK1|PRKCE|ASAH2|ASAH2|SMPD1, ASM|SMPD1, ASM|SMPD1, ASM|ACER1_2, ASAH3|PPP2R5|CTSD|	http://www.genome.jp/kegg-bin/show_pathway?ko04071/K01441%09red/K12350%09red/K01379%09red/K06276%09red/K18050%09red/K11584%09red/K12349%09red
MAPK signaling pathway - fly	KEGG PATHWAY	ko04013	11	215	0.0393558	0.339279	Cluster-21897.53376|Cluster-21897.58213|Cluster-21897.58212|Cluster-21897.56569|Cluster-21897.76644|Cluster-21897.73020|Cluster-21897.90686|Cluster-21897.28103|Cluster-21897.58210|Cluster-21897.56422|Cluster-21897.77696	K13578|K13578|K13578|K16197|K04430|K13578|K05088|K06279|K13578|K16197|K08601|	| | | | | | | | | | |	|||||||||||	BMPR1B, ALK6|BMPR1B, ALK6|BMPR1B, ALK6|YWHAB_Q_Z|MAP2K4, MKK4|BMPR1B, ALK6|ROS1|SHC1|BMPR1B, ALK6|YWHAB_Q_Z|CYLD, USLP2|	http://www.genome.jp/kegg-bin/show_pathway?ko04013/K16197%09red/K05088%09red/K04430%09red/K08601%09red/K13578%09red/K06279%09red
Inositol phosphate metabolism	KEGG PATHWAY	ko00562	8	137	0.039656	0.339279	Cluster-21897.10519|Cluster-21897.48160|Cluster-21897.45518|Cluster-21897.56441|Cluster-21897.57981|Cluster-21897.57982|Cluster-21897.52093|Cluster-21897.47891	K01109|K00888|K00469|K00469|K00469|K00469|K00469|K00469|	| | | | | | | |	||||||||	INPP4|PI4K|MIOX|MIOX|MIOX|MIOX|MIOX|MIOX|	http://www.genome.jp/kegg-bin/show_pathway?ko00562/K01109%09red/K00469%09red/K00888%09red
Galactose metabolism	KEGG PATHWAY	ko00052	11	217	0.0414952	0.342335	Cluster-21897.61817|Cluster-21897.37004|Cluster-21897.45943|Cluster-21897.90571|Cluster-21897.72648|Cluster-21897.100833|Cluster-21897.57463|Cluster-21897.35324|Cluster-21897.75953|Cluster-21897.56359|Cluster-21897.59446	K01187|K01229|K07966|K01229|K00844|K01229|K01187|K00011|K01229|K01229|K00963|	| | | | | | | | | | |	|||||||||||	malZ|LCT|B4GALT1|LCT|HK|LCT|malZ|E1.1.1.21, AKR1|LCT|LCT|UGP2, galU, galF|	http://www.genome.jp/kegg-bin/show_pathway?ko00052/K01187%09red/K00963%09red/K07966%09red/K01229%09red/K00011%09red/K00844%09red
Fat digestion and absorption	KEGG PATHWAY	ko04975	6	92	0.0461147	0.360598	Cluster-21897.56876|Cluster-21897.59372|Cluster-21897.55057|Cluster-21897.81217|Cluster-21897.85436|Cluster-21897.34242	K14075|K14452|K14075|K01080|K01080|K01080|	| | | | | |	||||||	PNLIPRP2, PLRP2|LIPF|PNLIPRP2, PLRP2|PPAP2|PPAP2|PPAP2|	http://www.genome.jp/kegg-bin/show_pathway?ko04975/K01080%09red/K14075%09red/K14452%09red
Arginine and proline metabolism	KEGG PATHWAY	ko00330	7	117	0.0472524	0.360598	Cluster-21897.37118|Cluster-21897.55814|Cluster-21897.61898|Cluster-18490.0|Cluster-20140.0|Cluster-21897.33955|Cluster-21897.37310	K00128|K00128|K12259|K00931|K00128|K13240|K01581|	| | | | | | |	|||||||	E1.2.1.3|E1.2.1.3|SMOX, PAO5|proB|E1.2.1.3|NOS1|E4.1.1.17, ODC1, speC, speF|	http://www.genome.jp/kegg-bin/show_pathway?ko00330/K00128%09red/K01581%09red/K12259%09red/K00931%09red/K13240%09red
PPAR signaling pathway	KEGG PATHWAY	ko03320	11	223	0.048392	0.360598	Cluster-21897.27824|Cluster-21897.82428|Cluster-21897.40254|Cluster-21897.63946|Cluster-21897.52977|Cluster-21897.81785|Cluster-21897.39650|Cluster-21897.110669|Cluster-21897.71998|Cluster-21897.96649|Cluster-21897.57002	K00232|K00232|K01596|K06276|K08745|K08764|K08745|K00507|K08524|K08764|K08770|	| | | | | | | | | | |	|||||||||||	E1.3.3.6, ACOX1, ACOX3|E1.3.3.6, ACOX1, ACOX3|E4.1.1.32, pckA, PEPCK|PDPK1|SLC27A1_4, FATP1, FATP4|SCP2, SCPX|SLC27A1_4, FATP1, FATP4|SCD, desC|NR2B1, RXRA|SCP2, SCPX|UBC|	http://www.genome.jp/kegg-bin/show_pathway?ko03320/K06276%09red/K08770%09red/K08764%09red/K01596%09red/K08745%09red/K00232%09red/K08524%09red/K00507%09red
Fatty acid elongation	KEGG PATHWAY	ko00062	5	71	0.0511886	0.369518	Cluster-21897.101707|Cluster-21897.88409|Cluster-21897.25078|Cluster-21897.62829|Cluster-21897.44418	K10249|K07508|K01074|K01074|K10703|	| | | | |	|||||	ELOVL4|ACAA2|PPT|PPT|PHS1, PAS2|	http://www.genome.jp/kegg-bin/show_pathway?ko00062/K10249%09red/K10703%09red/K01074%09red/K07508%09red
Notch signaling pathway	KEGG PATHWAY	ko04330	6	98	0.0584	0.4088	Cluster-21897.56697|Cluster-21897.37101|Cluster-21897.68850|Cluster-21897.109328|Cluster-21897.32324|Cluster-21897.55745	K04505|K04505|K06052|K06062|K04505|K04505|	| | | | | |	||||||	PSEN1, PS1|PSEN1, PS1|JAGGED|PCAF, KAT2, GCN5|PSEN1, PS1|PSEN1, PS1|	http://www.genome.jp/kegg-bin/show_pathway?ko04330/K04505%09red/K06052%09red/K06062%09red
Glycosaminoglycan degradation	KEGG PATHWAY	ko00531	4	58	0.0819141	0.553374	Cluster-21897.8592|Cluster-21897.13479|Cluster-21897.41009|Cluster-21897.50360	K01135|K12373|K12373|K12373|	| | | |	||||	ARSB|HEXA_B|HEXA_B|HEXA_B|	http://www.genome.jp/kegg-bin/show_pathway?ko00531/K01135%09red/K12373%09red
Sulfur metabolism	KEGG PATHWAY	ko00920	3	36	0.0838445	0.553374	Cluster-21897.44690|Cluster-21897.58468|Cluster-21897.46945	K17725|K01082|K13811|	| | |	|||	ETHE1|cysQ, MET22, BPNT1|PAPSS|	http://www.genome.jp/kegg-bin/show_pathway?ko00920/K13811%09red/K01082%09red/K17725%09red
Drug metabolism - cytochrome P450	KEGG PATHWAY	ko00982	6	112	0.0939592	0.602905	Cluster-21897.3291|Cluster-21897.45244|Cluster-21897.39598|Cluster-21897.68487|Cluster-21897.83149|Cluster-21897.61035	K00699|K00699|K00699|K00699|K00799|K00799|	| | | | | |	||||||	UGT|UGT|UGT|UGT|GST, gst|GST, gst|	http://www.genome.jp/kegg-bin/show_pathway?ko00982/K00699%09red/K00799%09red
Biosynthesis of unsaturated fatty acids	KEGG PATHWAY	ko01040	4	62	0.0976775	0.609585	Cluster-21897.27824|Cluster-21897.110669|Cluster-21897.44418|Cluster-21897.82428	K00232|K00507|K10703|K00232|	| | | |	||||	E1.3.3.6, ACOX1, ACOX3|SCD, desC|PHS1, PAS2|E1.3.3.6, ACOX1, ACOX3|	http://www.genome.jp/kegg-bin/show_pathway?ko01040/K10703%09red/K00232%09red/K00507%09red
Insulin resistance	KEGG PATHWAY	ko04931	9	198	0.100688	0.609585	Cluster-21897.64794|Cluster-21897.40254|Cluster-21897.63946|Cluster-21897.14849|Cluster-21897.39650|Cluster-21897.51678|Cluster-21897.78071|Cluster-21897.52977|Cluster-21897.78068	K07189|K01596|K06276|K18050|K08745|K04527|K09113|K08745|K09113|	| | | | | | | | |	|||||||||	PPP1R3|E4.1.1.32, pckA, PEPCK|PDPK1|PRKCE|SLC27A1_4, FATP1, FATP4|INSR|MLX|SLC27A1_4, FATP1, FATP4|MLX|	http://www.genome.jp/kegg-bin/show_pathway?ko04931/K09113%09red/K04527%09red/K18050%09red/K01596%09red/K08745%09red/K07189%09red/K06276%09red
Pyruvate metabolism	KEGG PATHWAY	ko00620	7	144	0.107332	0.609585	Cluster-21897.37118|Cluster-21897.40254|Cluster-21897.50165|Cluster-21897.50164|Cluster-21897.43544|Cluster-20140.0|Cluster-21897.55814	K00128|K01596|K01958|K01958|K11262|K00128|K00128|	| | | | | | |	|||||||	E1.2.1.3|E4.1.1.32, pckA, PEPCK|PC, pyc|PC, pyc|ACACA|E1.2.1.3|E1.2.1.3|	http://www.genome.jp/kegg-bin/show_pathway?ko00620/K00128%09red/K01596%09red/K11262%09red/K01958%09red
Terpenoid backbone biosynthesis	KEGG PATHWAY	ko00900	5	90	0.107989	0.609585	Cluster-21897.73155|Cluster-21897.66013|Cluster-21897.81183|Cluster-21897.43702|Cluster-21897.66014	K00787|K00787|K01823|K00787|K00787|	| | | | |	|||||	FDPS|FDPS|idi, IDI|FDPS|FDPS|	http://www.genome.jp/kegg-bin/show_pathway?ko00900/K01823%09red/K00787%09red
Steroid biosynthesis	KEGG PATHWAY	ko00100	3	41	0.110549	0.609585	Cluster-21897.29679|Cluster-21897.78954|Cluster-21897.46132	K01052|K01052|K01052|	| | |	|||	LIPA|LIPA|LIPA|	http://www.genome.jp/kegg-bin/show_pathway?ko00100/K01052%09red
Glycerophospholipid metabolism	KEGG PATHWAY	ko00564	11	262	0.111953	0.609585	Cluster-21897.52623|Cluster-21897.90975|Cluster-21897.50694|Cluster-21897.68307|Cluster-21897.53762|Cluster-21897.69720|Cluster-21897.85436|Cluster-21897.81217|Cluster-21897.47337|Cluster-21897.34242|Cluster-21897.41783	K14286|K06129|K14286|K14286|K01049|K14286|K01080|K01080|K14286|K01080|K13516|	| | | | | | | | | | |	|||||||||||	AGXT2L1, ETNPPL|LYPLA3|AGXT2L1, ETNPPL|AGXT2L1, ETNPPL|ACHE|AGXT2L1, ETNPPL|PPAP2|PPAP2|AGXT2L1, ETNPPL|PPAP2|MBOAT7|	http://www.genome.jp/kegg-bin/show_pathway?ko00564/K01080%09red/K13516%09red/K01049%09red/K14286%09red/K06129%09red
Bile secretion	KEGG PATHWAY	ko04976	9	204	0.114508	0.609585	Cluster-21897.11965|Cluster-21897.77904|Cluster-21897.52385|Cluster-21897.71998|Cluster-21897.37234|Cluster-21897.87849|Cluster-21897.854|Cluster-21897.35013|Cluster-21897.53583	K09866|K05673|K05673|K08524|K09866|K05673|K05673|K09866|K01253|	| | | | | | | | |	|||||||||	AQP4|ABCC4|ABCC4|NR2B1, RXRA|AQP4|ABCC4|ABCC4|AQP4|EPHX1|	http://www.genome.jp/kegg-bin/show_pathway?ko04976/K08524%09red/K09866%09red/K05673%09red/K01253%09red
AMPK signaling pathway	KEGG PATHWAY	ko04152	11	264	0.116111	0.609585	Cluster-21897.57502|Cluster-21897.40254|Cluster-21897.63946|Cluster-21897.43544|Cluster-21897.61494|Cluster-21897.103206|Cluster-21897.110669|Cluster-21897.66810|Cluster-21897.51513|Cluster-21897.51678|Cluster-21897.21221	K07881|K01596|K06276|K11262|K07881|K08271|K00507|K19029|K19029|K04527|K11584|	| | | | | | | | | | |	|||||||||||	RAB14|E4.1.1.32, pckA, PEPCK|PDPK1|ACACA|RAB14|STRADA, LYK5|SCD, desC|PFKFB2|PFKFB2|INSR|PPP2R5|	http://www.genome.jp/kegg-bin/show_pathway?ko04152/K06276%09red/K11262%09red/K19029%09red/K04527%09red/K08271%09red/K01596%09red/K07881%09red/K11584%09red/K00507%09red
Histidine metabolism	KEGG PATHWAY	ko00340	3	44	0.127936	0.655716	Cluster-21897.37118|Cluster-21897.55814|Cluster-20140.0	K00128|K00128|K00128|	| | |	|||	E1.2.1.3|E1.2.1.3|E1.2.1.3|	http://www.genome.jp/kegg-bin/show_pathway?ko00340/K00128%09red
Choline metabolism in cancer	KEGG PATHWAY	ko05231	8	181	0.130575	0.655716	Cluster-21897.63946|Cluster-24856.1|Cluster-24856.0|Cluster-21897.15222|Cluster-21897.36029|Cluster-21897.81217|Cluster-21897.85436|Cluster-21897.34242	K06276|K08202|K08202|K08199|K08200|K01080|K01080|K01080|	| | | | | | | |	||||||||	PDPK1|SLC22A4_5, OCTN|SLC22A4_5, OCTN|SLC22A2, OCT2|SLC22A3, OCT3|PPAP2|PPAP2|PPAP2|	http://www.genome.jp/kegg-bin/show_pathway?ko05231/K01080%09red/K06276%09red/K08199%09red/K08200%09red/K08202%09red
Drug metabolism - other enzymes	KEGG PATHWAY	ko00983	7	153	0.133622	0.656737	Cluster-21897.3291|Cluster-21897.87594|Cluster-21897.45244|Cluster-21897.39598|Cluster-21897.68487|Cluster-21897.96028|Cluster-21897.108650	K00699|K00106|K00699|K00699|K00699|K01044|K00106|	| | | | | | |	|||||||	UGT|XDH|UGT|UGT|UGT|CES1|XDH|	http://www.genome.jp/kegg-bin/show_pathway?ko00983/K01044%09red/K00106%09red/K00699%09red
Alanine, aspartate and glutamate metabolism	KEGG PATHWAY	ko00250	5	98	0.138376	0.665933	Cluster-21897.21734|Cluster-21897.21735|Cluster-21897.58707|Cluster-21897.70616|Cluster-11472.0	K00764|K00764|K01425|K01939|K11540|	| | | | |	|||||	purF, PPAT|purF, PPAT|glsA, GLS|purA, ADSS|CAD|	http://www.genome.jp/kegg-bin/show_pathway?ko00250/K11540%09red/K01939%09red/K00764%09red/K01425%09red
Porphyrin and chlorophyll metabolism	KEGG PATHWAY	ko00860	6	127	0.142311	0.666744	Cluster-21897.30372|Cluster-21897.3291|Cluster-21897.45244|Cluster-21897.46737|Cluster-21897.39598|Cluster-21897.68487	K01885|K00699|K00699|K00228|K00699|K00699|	| | | | | |	||||||	EARS, gltX|UGT|UGT|CPOX, hemF|UGT|UGT|	http://www.genome.jp/kegg-bin/show_pathway?ko00860/K00699%09red/K01885%09red/K00228%09red
Glycerolipid metabolism	KEGG PATHWAY	ko00561	10	246	0.144317	0.666744	Cluster-21897.56876|Cluster-21897.55814|Cluster-21897.37118|Cluster-21897.35324|Cluster-21897.59372|Cluster-21897.55057|Cluster-20140.0|Cluster-21897.81217|Cluster-21897.85436|Cluster-21897.34242	K14075|K00128|K00128|K00011|K14452|K14075|K00128|K01080|K01080|K01080|	| | | | | | | | | |	||||||||||	PNLIPRP2, PLRP2|E1.2.1.3|E1.2.1.3|E1.1.1.21, AKR1|LIPF|PNLIPRP2, PLRP2|E1.2.1.3|PPAP2|PPAP2|PPAP2|	http://www.genome.jp/kegg-bin/show_pathway?ko00561/K00128%09red/K01080%09red/K14075%09red/K14452%09red/K00011%09red
Hippo signaling pathway	KEGG PATHWAY	ko04390	10	250	0.154568	0.695718	Cluster-21897.53376|Cluster-21897.58213|Cluster-21897.58212|Cluster-21897.56569|Cluster-21897.76526|Cluster-21897.73020|Cluster-21897.50171|Cluster-21897.58210|Cluster-21897.56422|Cluster-21897.54283	K13578|K13578|K13578|K16197|K16796|K13578|K05692|K13578|K16197|K05692|	| | | | | | | | | |	||||||||||	BMPR1B, ALK6|BMPR1B, ALK6|BMPR1B, ALK6|YWHAB_Q_Z|SOX2|BMPR1B, ALK6|ACTB_G1|BMPR1B, ALK6|YWHAB_Q_Z|ACTB_G1|	http://www.genome.jp/kegg-bin/show_pathway?ko04390/K16197%09red/K16796%09red/K05692%09red/K13578%09red
Circadian entrainment	KEGG PATHWAY	ko04713	7	161	0.159396	0.695718	Cluster-21897.33955|Cluster-21897.71313|Cluster-21897.95481|Cluster-21897.42277|Cluster-21897.75342|Cluster-21897.75333|Cluster-21897.70361	K13240|K02633|K02183|K02183|K02633|K02633|K02633|	| | | | | | |	|||||||	NOS1|PER|CALM|CALM|PER|PER|PER|	http://www.genome.jp/kegg-bin/show_pathway?ko04713/K02633%09red/K13240%09red/K02183%09red
Caffeine metabolism	KEGG PATHWAY	ko00232	2	25	0.159624	0.695718	Cluster-21897.108650|Cluster-21897.87594	K00106|K00106|	| |	||	XDH|XDH|	http://www.genome.jp/kegg-bin/show_pathway?ko00232/K00106%09red
Phototransduction	KEGG PATHWAY	ko04744	2	26	0.169048	0.706571	Cluster-21897.95481|Cluster-21897.42277	K02183|K02183|	| |	||	CALM|CALM|	http://www.genome.jp/kegg-bin/show_pathway?ko04744/K02183%09red
D-Glutamine and D-glutamate metabolism	KEGG PATHWAY	ko00471	1	6	0.17129	0.706571	Cluster-21897.58707	K01425|	|	|	glsA, GLS|	http://www.genome.jp/kegg-bin/show_pathway?ko00471/K01425%09red
Monobactam biosynthesis	KEGG PATHWAY	ko00261	1	6	0.17129	0.706571	Cluster-21897.46945	K13811|	|	|	PAPSS|	http://www.genome.jp/kegg-bin/show_pathway?ko00261/K13811%09red
Apoptosis	KEGG PATHWAY	ko04210	8	196	0.175511	0.711283	Cluster-21897.83677|Cluster-21897.63946|Cluster-21897.36249|Cluster-21897.50171|Cluster-21897.85817|Cluster-21897.56107|Cluster-21897.54283|Cluster-21897.55368	K01373|K06276|K01363|K05692|K02374|K01365|K05692|K01379|	| | | | | | | |	||||||||	CTSF|PDPK1|CTSB|ACTB_G1|PTPN13, FAP-1|CTSL|ACTB_G1|CTSD|	http://www.genome.jp/kegg-bin/show_pathway?ko04210/K01379%09red/K02374%09red/K01365%09red/K05692%09red/K01373%09red/K01363%09red/K06276%09red
Fatty acid degradation	KEGG PATHWAY	ko00071	7	167	0.18009	0.717254	Cluster-21897.27824|Cluster-21897.37118|Cluster-21897.55814|Cluster-20140.0|Cluster-21897.82428|Cluster-21897.79864|Cluster-21897.88409	K00232|K00128|K00128|K00128|K00232|K09478|K07508|	| | | | | | |	|||||||	E1.3.3.6, ACOX1, ACOX3|E1.2.1.3|E1.2.1.3|E1.2.1.3|E1.3.3.6, ACOX1, ACOX3|ACADSB|ACAA2|	http://www.genome.jp/kegg-bin/show_pathway?ko00071/K00128%09red/K00232%09red/K09478%09red/K07508%09red
Neurotrophin signaling pathway	KEGG PATHWAY	ko04722	9	230	0.185374	0.725787	Cluster-21897.56697|Cluster-21897.63946|Cluster-21897.37101|Cluster-21897.28103|Cluster-21897.95481|Cluster-21897.42277|Cluster-21897.32324|Cluster-21897.45773|Cluster-21897.55745	K04505|K06276|K04505|K06279|K02183|K02183|K04505|K04733|K04505|	| | | | | | | | |	|||||||||	PSEN1, PS1|PDPK1|PSEN1, PS1|SHC1|CALM|CALM|PSEN1, PS1|IRAK4|PSEN1, PS1|	http://www.genome.jp/kegg-bin/show_pathway?ko04722/K06276%09red/K04733%09red/K04505%09red/K06279%09red/K02183%09red
FoxO signaling pathway	KEGG PATHWAY	ko04068	8	206	0.208791	0.798552	Cluster-21897.105583|Cluster-21897.70342|Cluster-21897.40254|Cluster-21897.63946|Cluster-21897.77671|Cluster-21897.50161|Cluster-21897.51678|Cluster-21897.44892	K15010|K11434|K01596|K06276|K15464|K15464|K04527|K10305|	| | | | | | | |	||||||||	HOMER|PRMT1|E4.1.1.32, pckA, PEPCK|PDPK1|BNIP3|BNIP3|INSR|FBXO25_32|	http://www.genome.jp/kegg-bin/show_pathway?ko04068/K06276%09red/K04527%09red/K10305%09red/K15464%09red/K01596%09red/K15010%09red/K11434%09red
Peroxisome	KEGG PATHWAY	ko04146	10	270	0.210873	0.798552	Cluster-21897.27824|Cluster-21897.110509|Cluster-21897.77635|Cluster-21897.87594|Cluster-21897.32505|Cluster-21897.81785|Cluster-21897.108650|Cluster-21897.96649|Cluster-21897.52234|Cluster-21897.82428	K00232|K11517|K04565|K00106|K11517|K08764|K00106|K08764|K13356|K00232|	| | | | | | | | | |	||||||||||	E1.3.3.6, ACOX1, ACOX3|HAO|SOD1|XDH|HAO|SCP2, SCPX|XDH|SCP2, SCPX|FAR|E1.3.3.6, ACOX1, ACOX3|	http://www.genome.jp/kegg-bin/show_pathway?ko04146/K13356%09red/K11517%09red/K08764%09red/K04565%09red/K00232%09red/K00106%09red
Biotin metabolism	KEGG PATHWAY	ko00780	1	8	0.214608	0.799589	Cluster-21897.43642	K01435|	|	|	BTD|	http://www.genome.jp/kegg-bin/show_pathway?ko00780/K01435%09red
Influenza A	KEGG PATHWAY	ko05164	10	273	0.219977	0.806584	Cluster-21897.3153|Cluster-21897.66013|Cluster-21897.50171|Cluster-21897.66014|Cluster-21897.43702|Cluster-21897.73155|Cluster-21897.40897|Cluster-21897.76644|Cluster-21897.54283|Cluster-21897.45773	K01312|K00787|K05692|K00787|K00787|K00787|K14297|K04430|K05692|K04733|	| | | | | | | | | |	||||||||||	PRSS|FDPS|ACTB_G1|FDPS|FDPS|FDPS|NUP98, ADAR2, NUP116|MAP2K4, MKK4|ACTB_G1|IRAK4|	http://www.genome.jp/kegg-bin/show_pathway?ko05164/K04430%09red/K04733%09red/K05692%09red/K00787%09red/K14297%09red/K01312%09red
Purine metabolism	KEGG PATHWAY	ko00230	16	473	0.228366	0.824258	Cluster-21897.89726|Cluster-21897.21734|Cluster-21897.21735|Cluster-21897.87594|Cluster-21897.23329|Cluster-21897.62958|Cluster-21897.62957|Cluster-21897.62955|Cluster-21897.81845|Cluster-21897.55032|Cluster-21897.78636|Cluster-21897.108650|Cluster-21897.23333|Cluster-21897.61008|Cluster-21897.70616|Cluster-21897.46945	K01487|K00764|K00764|K00106|K12323|K01490|K01490|K01490|K01477|K00948|K02320|K00106|K12323|K01490|K01939|K13811|	| | | | | | | | | | | | | | | |	||||||||||||||||	E3.5.4.3, guaD|purF, PPAT|purF, PPAT|XDH|ANPRA, NPR1|AMPD|AMPD|AMPD|alc, ALLC|PRPS, prsA|POLA1|XDH|ANPRA, NPR1|AMPD|purA, ADSS|PAPSS|	http://www.genome.jp/kegg-bin/show_pathway?ko00230/K01490%09red/K12323%09red/K02320%09red/K13811%09red/K01477%09red/K01939%09red/K00764%09red/K00106%09red/K01487%09red/K00948%09red
Ether lipid metabolism	KEGG PATHWAY	ko00565	3	60	0.233175	0.828667	Cluster-21897.81217|Cluster-21897.85436|Cluster-21897.34242	K01080|K01080|K01080|	| | |	|||	PPAP2|PPAP2|PPAP2|	http://www.genome.jp/kegg-bin/show_pathway?ko00565/K01080%09red
Longevity regulating pathway - worm	KEGG PATHWAY	ko04212	8	217	0.247957	0.842933	Cluster-21897.56569|Cluster-21897.15612|Cluster-21897.90990|Cluster-21897.110669|Cluster-21897.74237|Cluster-21897.56422|Cluster-21897.51678|Cluster-21897.52234	K16197|K08269|K08269|K00507|K08269|K16197|K04527|K13356|	| | | | | | | |	||||||||	YWHAB_Q_Z|ULK1_2_3, ATG1|ULK1_2_3, ATG1|SCD, desC|ULK1_2_3, ATG1|YWHAB_Q_Z|INSR|FAR|	http://www.genome.jp/kegg-bin/show_pathway?ko04212/K16197%09red/K08269%09red/K13356%09red/K00507%09red/K04527%09red
Phototransduction - fly	KEGG PATHWAY	ko04745	4	92	0.250014	0.842933	Cluster-21897.54283|Cluster-21897.95481|Cluster-21897.50171|Cluster-21897.42277	K05692|K02183|K05692|K02183|	| | | |	||||	ACTB_G1|CALM|ACTB_G1|CALM|	http://www.genome.jp/kegg-bin/show_pathway?ko04745/K05692%09red/K02183%09red
TGF-beta signaling pathway	KEGG PATHWAY	ko04350	5	124	0.257151	0.842933	Cluster-21897.53376|Cluster-21897.58213|Cluster-21897.58212|Cluster-21897.58210|Cluster-21897.73020	K13578|K13578|K13578|K13578|K13578|	| | | | |	|||||	BMPR1B, ALK6|BMPR1B, ALK6|BMPR1B, ALK6|BMPR1B, ALK6|BMPR1B, ALK6|	http://www.genome.jp/kegg-bin/show_pathway?ko04350/K13578%09red
Nitrogen metabolism	KEGG PATHWAY	ko00910	2	36	0.266566	0.842933	Cluster-21897.1712|Cluster-21897.59589	K01672|K01672|	| |	||	E4.2.1.1|E4.2.1.1|	http://www.genome.jp/kegg-bin/show_pathway?ko00910/K01672%09red
Vitamin digestion and absorption	KEGG PATHWAY	ko04977	2	36	0.266566	0.842933	Cluster-21897.10035|Cluster-21897.43642	K14610|K01435|	| |	||	SLC19A2_3, THTR|BTD|	http://www.genome.jp/kegg-bin/show_pathway?ko04977/K14610%09red/K01435%09red
Renal cell carcinoma	KEGG PATHWAY	ko05211	5	126	0.267197	0.842933	Cluster-21897.59752|Cluster-21897.86346|Cluster-21897.40290|Cluster-21897.23403|Cluster-21897.40291	K09097|K09097|K09592|K09097|K09592|	| | | | |	|||||	ARNT|ARNT|EGLN, HPH|ARNT|EGLN, HPH|	http://www.genome.jp/kegg-bin/show_pathway?ko05211/K09097%09red/K09592%09red
beta-Alanine metabolism	KEGG PATHWAY	ko00410	4	95	0.267482	0.842933	Cluster-21897.37118|Cluster-21897.61898|Cluster-21897.55814|Cluster-20140.0	K00128|K12259|K00128|K00128|	| | | |	||||	E1.2.1.3|SMOX, PAO5|E1.2.1.3|E1.2.1.3|	http://www.genome.jp/kegg-bin/show_pathway?ko00410/K00128%09red/K12259%09red
Glyoxylate and dicarboxylate metabolism	KEGG PATHWAY	ko00630	4	96	0.273353	0.842933	Cluster-21897.110509|Cluster-21897.32505|Cluster-21897.56368|Cluster-21897.65240	K11517|K11517|K01432|K01681|	| | | |	||||	HAO|HAO|AFMID|ACO, acnA|	http://www.genome.jp/kegg-bin/show_pathway?ko00630/K11517%09red/K01432%09red/K01681%09red
Lysine biosynthesis	KEGG PATHWAY	ko00300	1	11	0.275381	0.842933	Cluster-21897.758	K00825|	|	|	AADAT, KAT2|	http://www.genome.jp/kegg-bin/show_pathway?ko00300/K00825%09red
Primary bile acid biosynthesis	KEGG PATHWAY	ko00120	2	37	0.276443	0.842933	Cluster-21897.81785|Cluster-21897.96649	K08764|K08764|	| |	||	SCP2, SCPX|SCP2, SCPX|	http://www.genome.jp/kegg-bin/show_pathway?ko00120/K08764%09red
Renin secretion	KEGG PATHWAY	ko04924	5	128	0.277329	0.842933	Cluster-21897.95481|Cluster-21897.42277|Cluster-21897.36249|Cluster-21897.23329|Cluster-21897.23333	K02183|K02183|K01363|K12323|K12323|	| | | | |	|||||	CALM|CALM|CTSB|ANPRA, NPR1|ANPRA, NPR1|	http://www.genome.jp/kegg-bin/show_pathway?ko04924/K12323%09red/K01363%09red/K02183%09red
Vasopressin-regulated water reabsorption	KEGG PATHWAY	ko04962	5	130	0.287536	0.862609	Cluster-21897.34323|Cluster-21897.11965|Cluster-21897.58436|Cluster-21897.37234|Cluster-21897.35013	K07888|K09866|K07888|K09866|K09866|	| | | | |	|||||	RAB5B|AQP4|RAB5B|AQP4|AQP4|	http://www.genome.jp/kegg-bin/show_pathway?ko04962/K07888%09red/K09866%09red
Axon guidance	KEGG PATHWAY	ko04360	7	196	0.292985	0.867687	Cluster-21897.53376|Cluster-21897.58213|Cluster-21897.58212|Cluster-21897.73020|Cluster-21897.2045|Cluster-21897.58210|Cluster-21897.58340	K13578|K13578|K13578|K13578|K06753|K13578|K07520|	| | | | | | |	|||||||	BMPR1B, ALK6|BMPR1B, ALK6|BMPR1B, ALK6|BMPR1B, ALK6|ROBO1|BMPR1B, ALK6|ABLIM|	http://www.genome.jp/kegg-bin/show_pathway?ko04360/K06753%09red/K07520%09red/K13578%09red
Cell adhesion molecules (CAMs)	KEGG PATHWAY	ko04514	2	40	0.305998	0.8786	Cluster-21897.110101|Cluster-21897.107822	K07378|K07378|	| |	||	NLGN|NLGN|	http://www.genome.jp/kegg-bin/show_pathway?ko04514/K07378%09red
Regulation of autophagy	KEGG PATHWAY	ko04140	3	71	0.312221	0.8786	Cluster-21897.74237|Cluster-21897.15612|Cluster-21897.90990	K08269|K08269|K08269|	| | |	|||	ULK1_2_3, ATG1|ULK1_2_3, ATG1|ULK1_2_3, ATG1|	http://www.genome.jp/kegg-bin/show_pathway?ko04140/K08269%09red
Thyroid hormone synthesis	KEGG PATHWAY	ko04918	4	103	0.314958	0.8786	Cluster-21897.8272|Cluster-21897.70725|Cluster-21897.49913|Cluster-21897.76533	K06233|K06233|K06233|K06233|	| | | |	||||	LRP2|LRP2|LRP2|LRP2|	http://www.genome.jp/kegg-bin/show_pathway?ko04918/K06233%09red
alpha-Linolenic acid metabolism	KEGG PATHWAY	ko00592	2	41	0.315804	0.8786	Cluster-21897.27824|Cluster-21897.82428	K00232|K00232|	| |	||	E1.3.3.6, ACOX1, ACOX3|E1.3.3.6, ACOX1, ACOX3|	http://www.genome.jp/kegg-bin/show_pathway?ko00592/K00232%09red
Glucagon signaling pathway	KEGG PATHWAY	ko04922	7	202	0.31821	0.8786	Cluster-21897.70342|Cluster-21897.40254|Cluster-21897.95481|Cluster-21897.43544|Cluster-21897.42277|Cluster-21897.27532|Cluster-21897.27539	K11434|K01596|K02183|K11262|K02183|K07190|K07190|	| | | | | | |	|||||||	PRMT1|E4.1.1.32, pckA, PEPCK|CALM|ACACA|CALM|PHKA_B|PHKA_B|	http://www.genome.jp/kegg-bin/show_pathway?ko04922/K01596%09red/K11434%09red/K11262%09red/K07190%09red/K02183%09red
Glioma	KEGG PATHWAY	ko05214	3	72	0.319491	0.8786	Cluster-21897.28103|Cluster-21897.95481|Cluster-21897.42277	K06279|K02183|K02183|	| | |	|||	SHC1|CALM|CALM|	http://www.genome.jp/kegg-bin/show_pathway?ko05214/K06279%09red/K02183%09red
Amoebiasis	KEGG PATHWAY	ko05146	4	105	0.326958	0.888556	Cluster-21897.34323|Cluster-21897.97023|Cluster-21897.58436|Cluster-21897.54219	K07888|K13963|K07888|K13963|	| | | |	||||	RAB5B|SERPINB|RAB5B|SERPINB|	http://www.genome.jp/kegg-bin/show_pathway?ko05146/K07888%09red/K13963%09red
Aldosterone synthesis and secretion	KEGG PATHWAY	ko04925	5	140	0.339407	0.911662	Cluster-21897.14849|Cluster-21897.95481|Cluster-21897.42277|Cluster-21897.23329|Cluster-21897.23333	K18050|K02183|K02183|K12323|K12323|	| | | | |	|||||	PRKCE|CALM|CALM|ANPRA, NPR1|ANPRA, NPR1|	http://www.genome.jp/kegg-bin/show_pathway?ko04925/K18050%09red/K12323%09red/K02183%09red
Hedgehog signaling pathway	KEGG PATHWAY	ko04340	4	108	0.345003	0.916043	Cluster-21897.8272|Cluster-21897.70725|Cluster-21897.49913|Cluster-21897.76533	K06233|K06233|K06233|K06233|	| | | |	||||	LRP2|LRP2|LRP2|LRP2|	http://www.genome.jp/kegg-bin/show_pathway?ko04340/K06233%09red
Glycosaminoglycan biosynthesis - KS	KEGG PATHWAY	ko00533	1	15	0.349166	0.916561	Cluster-21897.45943	K07966|	|	|	B4GALT1|	http://www.genome.jp/kegg-bin/show_pathway?ko00533/K07966%09red
Type II diabetes mellitus	KEGG PATHWAY	ko04930	3	80	0.377496	0.973061	Cluster-21897.51678|Cluster-21897.14849|Cluster-21897.72648	K04527|K18050|K00844|	| | |	|||	INSR|PRKCE|HK|	http://www.genome.jp/kegg-bin/show_pathway?ko04930/K18050%09red/K00844%09red/K04527%09red
cAMP signaling pathway	KEGG PATHWAY	ko04024	12	391	0.380902	0.973061	Cluster-21897.27824|Cluster-21897.51865|Cluster-21897.23329|Cluster-21897.77904|Cluster-21897.95481|Cluster-21897.21520|Cluster-21897.23333|Cluster-21897.52385|Cluster-21897.82428|Cluster-21897.42277|Cluster-21897.854|Cluster-21897.87849	K00232|K05850|K12323|K05673|K02183|K06270|K12323|K05673|K00232|K02183|K05673|K05673|	| | | | | | | | | | | |	||||||||||||	E1.3.3.6, ACOX1, ACOX3|ATP2B|ANPRA, NPR1|ABCC4|CALM|PPP1R12A, MYPT1|ANPRA, NPR1|ABCC4|E1.3.3.6, ACOX1, ACOX3|CALM|ABCC4|ABCC4|	http://www.genome.jp/kegg-bin/show_pathway?ko04024/K05673%09red/K12323%09red/K00232%09red/K06270%09red/K05850%09red/K02183%09red
Systemic lupus erythematosus	KEGG PATHWAY	ko05322	2	49	0.392698	0.973061	Cluster-21897.52128|Cluster-21897.38178	K11254|K11251|	| |	||	H4|H2A|	http://www.genome.jp/kegg-bin/show_pathway?ko05322/K11254%09red/K11251%09red
Proximal tubule bicarbonate reclamation	KEGG PATHWAY	ko04964	2	49	0.392698	0.973061	Cluster-21897.58707|Cluster-21897.40254	K01425|K01596|	| |	||	glsA, GLS|E4.1.1.32, pckA, PEPCK|	http://www.genome.jp/kegg-bin/show_pathway?ko04964/K01596%09red/K01425%09red
Alcoholism	KEGG PATHWAY	ko05034	5	152	0.402381	0.973061	Cluster-21897.52128|Cluster-21897.95481|Cluster-21897.28103|Cluster-21897.38178|Cluster-21897.42277	K11254|K02183|K06279|K11251|K02183|	| | | | |	|||||	H4|CALM|SHC1|H2A|CALM|	http://www.genome.jp/kegg-bin/show_pathway?ko05034/K11254%09red/K06279%09red/K11251%09red/K02183%09red
Ras signaling pathway	KEGG PATHWAY	ko04014	8	257	0.403937	0.973061	Cluster-21897.28103|Cluster-21897.95481|Cluster-21897.42277|Cluster-21897.34323|Cluster-21897.8150|Cluster-21897.58436|Cluster-21897.51678|Cluster-21897.47880	K06279|K02183|K02183|K07888|K05093|K07888|K04527|K17635|	| | | | | | | |	||||||||	SHC1|CALM|CALM|RAB5B|FGFR2|RAB5B|INSR|RGL1, RGL|	http://www.genome.jp/kegg-bin/show_pathway?ko04014/K04527%09red/K05093%09red/K07888%09red/K02183%09red/K17635%09red/K06279%09red
mTOR signaling pathway	KEGG PATHWAY	ko04150	5	153	0.407616	0.973061	Cluster-21897.103206|Cluster-21897.74237|Cluster-21897.15612|Cluster-21897.63946|Cluster-21897.90990	K08271|K08269|K08269|K06276|K08269|	| | | | |	|||||	STRADA, LYK5|ULK1_2_3, ATG1|ULK1_2_3, ATG1|PDPK1|ULK1_2_3, ATG1|	http://www.genome.jp/kegg-bin/show_pathway?ko04150/K06276%09red/K08269%09red/K08271%09red
Oocyte meiosis	KEGG PATHWAY	ko04114	7	223	0.408494	0.973061	Cluster-21897.56569|Cluster-21897.32729|Cluster-21897.95481|Cluster-21897.42277|Cluster-21897.56422|Cluster-21897.21221|Cluster-21897.77045	K16197|K03352|K02183|K02183|K16197|K11584|K08836|	| | | | | | |	|||||||	YWHAB_Q_Z|APC5|CALM|CALM|YWHAB_Q_Z|PPP2R5|SLK|	http://www.genome.jp/kegg-bin/show_pathway?ko04114/K08836%09red/K16197%09red/K11584%09red/K03352%09red/K02183%09red
Aldosterone-regulated sodium reabsorption	KEGG PATHWAY	ko04960	2	51	0.411337	0.973061	Cluster-21897.51678|Cluster-21897.63946	K04527|K06276|	| |	||	INSR|PDPK1|	http://www.genome.jp/kegg-bin/show_pathway?ko04960/K06276%09red/K04527%09red
Transcriptional misregulation in cancer	KEGG PATHWAY	ko05202	7	224	0.412814	0.973061	Cluster-21897.39312|Cluster-21897.49737|Cluster-21897.71998|Cluster-21897.12600|Cluster-21897.74205|Cluster-21897.74206|Cluster-21897.55383	K15188|K00069|K08524|K00069|K00069|K00069|K00069|	| | | | | | |	|||||||	CCNT|HPGD|NR2B1, RXRA|HPGD|HPGD|HPGD|HPGD|	http://www.genome.jp/kegg-bin/show_pathway?ko05202/K00069%09red/K15188%09red/K08524%09red
Legionellosis	KEGG PATHWAY	ko05134	4	121	0.422929	0.976967	Cluster-21897.26621|Cluster-21897.61059|Cluster-21897.77671|Cluster-21897.50161	K03231|K07953|K15464|K15464|	| | | |	||||	EEF1A|SAR1|BNIP3|BNIP3|	http://www.genome.jp/kegg-bin/show_pathway?ko05134/K03231%09red/K07953%09red/K15464%09red
Citrate cycle (TCA cycle)	KEGG PATHWAY	ko00020	4	121	0.422929	0.976967	Cluster-21897.50165|Cluster-21897.50164|Cluster-21897.40254|Cluster-21897.65240	K01958|K01958|K01596|K01681|	| | | |	||||	PC, pyc|PC, pyc|E4.1.1.32, pckA, PEPCK|ACO, acnA|	http://www.genome.jp/kegg-bin/show_pathway?ko00020/K01596%09red/K01958%09red/K01681%09red
Butirosin and neomycin biosynthesis	KEGG PATHWAY	ko00524	1	20	0.430932	0.9838	Cluster-21897.72648	K00844|	|	|	HK|	http://www.genome.jp/kegg-bin/show_pathway?ko00524/K00844%09red
Pertussis	KEGG PATHWAY	ko05133	3	88	0.434405	0.9838	Cluster-21897.95481|Cluster-21897.45773|Cluster-21897.42277	K02183|K04733|K02183|	| | |	|||	CALM|IRAK4|CALM|	http://www.genome.jp/kegg-bin/show_pathway?ko05133/K04733%09red/K02183%09red
Glycosphingolipid biosynthesis - lacto and neolacto series	KEGG PATHWAY	ko00601	1	21	0.44601	0.999895	Cluster-21897.45943	K07966|	|	|	B4GALT1|	http://www.genome.jp/kegg-bin/show_pathway?ko00601/K07966%09red
Tuberculosis	KEGG PATHWAY	ko05152	6	198	0.455358	0.999895	Cluster-21897.95481|Cluster-21897.42277|Cluster-21897.58436|Cluster-21897.34323|Cluster-21897.45773|Cluster-21897.55368	K02183|K02183|K07888|K07888|K04733|K01379|	| | | | | |	||||||	CALM|CALM|RAB5B|RAB5B|IRAK4|CTSD|	http://www.genome.jp/kegg-bin/show_pathway?ko05152/K04733%09red/K01379%09red/K07888%09red/K02183%09red
Fc gamma R-mediated phagocytosis	KEGG PATHWAY	ko04666	4	127	0.458208	0.999895	Cluster-21897.81217|Cluster-21897.14849|Cluster-21897.34242|Cluster-21897.85436	K01080|K18050|K01080|K01080|	| | | |	||||	PPAP2|PRKCE|PPAP2|PPAP2|	http://www.genome.jp/kegg-bin/show_pathway?ko04666/K01080%09red/K18050%09red
Non-small cell lung cancer	KEGG PATHWAY	ko05223	2	58	0.47418	0.999895	Cluster-21897.71998|Cluster-21897.63946	K08524|K06276|	| |	||	NR2B1, RXRA|PDPK1|	http://www.genome.jp/kegg-bin/show_pathway?ko05223/K06276%09red/K08524%09red
Fc epsilon RI signaling pathway	KEGG PATHWAY	ko04664	2	58	0.47418	0.999895	Cluster-21897.63946|Cluster-21897.76644	K06276|K04430|	| |	||	PDPK1|MAP2K4, MKK4|	http://www.genome.jp/kegg-bin/show_pathway?ko04664/K06276%09red/K04430%09red
Phagosome	KEGG PATHWAY	ko04145	7	239	0.477085	0.999895	Cluster-21897.33955|Cluster-21897.50171|Cluster-21897.58436|Cluster-21897.56107|Cluster-21897.34323|Cluster-21897.54283|Cluster-21897.95764	K13240|K05692|K07888|K01365|K07888|K05692|K10066|	| | | | | | |	|||||||	NOS1|ACTB_G1|RAB5B|CTSL|RAB5B|ACTB_G1|COLEC11|	http://www.genome.jp/kegg-bin/show_pathway?ko04145/K01365%09red/K13240%09red/K10066%09red/K05692%09red/K07888%09red
Insect hormone biosynthesis	KEGG PATHWAY	ko00981	1	24	0.488891	0.999895	Cluster-21897.58116	K10719|	|	|	JHEH|	http://www.genome.jp/kegg-bin/show_pathway?ko00981/K10719%09red
Maturity onset diabetes of the young	KEGG PATHWAY	ko04950	1	24	0.488891	0.999895	Cluster-21897.68756	K08040|	|	|	BHLHB8, MIST1|	http://www.genome.jp/kegg-bin/show_pathway?ko04950/K08040%09red
Calcium signaling pathway	KEGG PATHWAY	ko04020	6	207	0.49675	0.999895	Cluster-21897.51865|Cluster-21897.33955|Cluster-21897.95481|Cluster-21897.42277|Cluster-21897.27532|Cluster-21897.27539	K05850|K13240|K02183|K02183|K07190|K07190|	| | | | | |	||||||	ATP2B|NOS1|CALM|CALM|PHKA_B|PHKA_B|	http://www.genome.jp/kegg-bin/show_pathway?ko04020/K13240%09red/K05850%09red/K07190%09red/K02183%09red
Oxytocin signaling pathway	KEGG PATHWAY	ko04921	7	245	0.502308	0.999895	Cluster-21897.23329|Cluster-21897.95481|Cluster-21897.21520|Cluster-21897.50171|Cluster-21897.42277|Cluster-21897.54283|Cluster-21897.23333	K12323|K02183|K06270|K05692|K02183|K05692|K12323|	| | | | | | |	|||||||	ANPRA, NPR1|CALM|PPP1R12A, MYPT1|ACTB_G1|CALM|ACTB_G1|ANPRA, NPR1|	http://www.genome.jp/kegg-bin/show_pathway?ko04921/K12323%09red/K05692%09red/K06270%09red/K02183%09red
Malaria	KEGG PATHWAY	ko05144	1	26	0.51562	0.999895	Cluster-21897.54513	K04550|	|	|	LRP1, CD91|	http://www.genome.jp/kegg-bin/show_pathway?ko05144/K04550%09red
Vascular smooth muscle contraction	KEGG PATHWAY	ko04270	6	214	0.528182	0.999895	Cluster-21897.23329|Cluster-21897.14849|Cluster-21897.95481|Cluster-21897.21520|Cluster-21897.42277|Cluster-21897.23333	K12323|K18050|K02183|K06270|K02183|K12323|	| | | | | |	||||||	ANPRA, NPR1|PRKCE|CALM|PPP1R12A, MYPT1|CALM|ANPRA, NPR1|	http://www.genome.jp/kegg-bin/show_pathway?ko04270/K18050%09red/K12323%09red/K06270%09red/K02183%09red
Arachidonic acid metabolism	KEGG PATHWAY	ko00590	2	65	0.532786	0.999895	Cluster-21897.40258|Cluster-21897.102556	K00079|K00079|	| |	||	CBR1|CBR1|	http://www.genome.jp/kegg-bin/show_pathway?ko00590/K00079%09red
Regulation of lipolysis in adipocytes	KEGG PATHWAY	ko04923	3	103	0.535058	0.999895	Cluster-21897.51678|Cluster-21897.23329|Cluster-21897.23333	K04527|K12323|K12323|	| | |	|||	INSR|ANPRA, NPR1|ANPRA, NPR1|	http://www.genome.jp/kegg-bin/show_pathway?ko04923/K12323%09red/K04527%09red
PI3K-Akt signaling pathway	KEGG PATHWAY	ko04151	8	293	0.545323	0.999895	Cluster-21897.40254|Cluster-21897.63946|Cluster-21897.8150|Cluster-21897.71998|Cluster-21897.56422|Cluster-21897.21221|Cluster-21897.51678|Cluster-21897.56569	K01596|K06276|K05093|K08524|K16197|K11584|K04527|K16197|	| | | | | | | |	||||||||	E4.1.1.32, pckA, PEPCK|PDPK1|FGFR2|NR2B1, RXRA|YWHAB_Q_Z|PPP2R5|INSR|YWHAB_Q_Z|	http://www.genome.jp/kegg-bin/show_pathway?ko04151/K16197%09red/K04527%09red/K05093%09red/K01596%09red/K08524%09red/K06276%09red/K11584%09red
Fructose and mannose metabolism	KEGG PATHWAY	ko00051	4	143	0.548045	0.999895	Cluster-21897.66810|Cluster-21897.35324|Cluster-21897.51513|Cluster-21897.72648	K19029|K00011|K19029|K00844|	| | | |	||||	PFKFB2|E1.1.1.21, AKR1|PFKFB2|HK|	http://www.genome.jp/kegg-bin/show_pathway?ko00051/K00011%09red/K19029%09red/K00844%09red
Valine, leucine and isoleucine degradation	KEGG PATHWAY	ko00280	5	183	0.558459	0.999895	Cluster-21897.37118|Cluster-21897.79864|Cluster-21897.55814|Cluster-21897.88409|Cluster-20140.0	K00128|K09478|K00128|K07508|K00128|	| | | | |	|||||	E1.2.1.3|ACADSB|E1.2.1.3|ACAA2|E1.2.1.3|	http://www.genome.jp/kegg-bin/show_pathway?ko00280/K00128%09red/K09478%09red/K07508%09red
Olfactory transduction	KEGG PATHWAY	ko04740	2	70	0.571825	0.999895	Cluster-21897.95481|Cluster-21897.42277	K02183|K02183|	| |	||	CALM|CALM|	http://www.genome.jp/kegg-bin/show_pathway?ko04740/K02183%09red
Prion diseases	KEGG PATHWAY	ko05020	1	31	0.57649	0.999895	Cluster-21897.77635	K04565|	|	|	SOD1|	http://www.genome.jp/kegg-bin/show_pathway?ko05020/K04565%09red
Amyotrophic lateral sclerosis (ALS)	KEGG PATHWAY	ko05014	2	71	0.579342	0.999895	Cluster-21897.33955|Cluster-21897.77635	K13240|K04565|	| |	||	NOS1|SOD1|	http://www.genome.jp/kegg-bin/show_pathway?ko05014/K04565%09red/K13240%09red
Bacterial invasion of epithelial cells	KEGG PATHWAY	ko05100	4	150	0.584825	0.999895	Cluster-21897.54283|Cluster-21897.55800|Cluster-21897.50171|Cluster-21897.28103	K05692|K05760|K05692|K06279|	| | | |	||||	ACTB_G1|PXN|ACTB_G1|SHC1|	http://www.genome.jp/kegg-bin/show_pathway?ko05100/K05692%09red/K05760%09red/K06279%09red
Viral myocarditis	KEGG PATHWAY	ko05416	2	72	0.586762	0.999895	Cluster-21897.54283|Cluster-21897.50171	K05692|K05692|	| |	||	ACTB_G1|ACTB_G1|	http://www.genome.jp/kegg-bin/show_pathway?ko05416/K05692%09red
Pentose phosphate pathway	KEGG PATHWAY	ko00030	3	112	0.590332	0.999895	Cluster-21897.55032|Cluster-21897.48272|Cluster-21897.42537	K00948|K01053|K01053|	| | |	|||	PRPS, prsA|E3.1.1.17, gnl, RGN|E3.1.1.17, gnl, RGN|	http://www.genome.jp/kegg-bin/show_pathway?ko00030/K01053%09red/K00948%09red
Cysteine and methionine metabolism	KEGG PATHWAY	ko00270	3	112	0.590332	0.999895	Cluster-21897.52753|Cluster-21897.54784|Cluster-21897.23728	K00789|K00789|K11205|	| | |	|||	metK|metK|GCLM|	http://www.genome.jp/kegg-bin/show_pathway?ko00270/K00789%09red/K11205%09red
Longevity regulating pathway	KEGG PATHWAY	ko04211	5	190	0.590918	0.999895	Cluster-21897.51678|Cluster-21897.74237|Cluster-21897.15612|Cluster-21897.90990|Cluster-21897.39740	K04527|K08269|K08269|K08269|K17589|	| | | | |	|||||	INSR|ULK1_2_3, ATG1|ULK1_2_3, ATG1|ULK1_2_3, ATG1|RB1CC1|	http://www.genome.jp/kegg-bin/show_pathway?ko04211/K08269%09red/K04527%09red/K17589%09red
Thyroid hormone signaling pathway	KEGG PATHWAY	ko04919	7	270	0.602174	0.999895	Cluster-21897.63946|Cluster-21897.50171|Cluster-21897.66810|Cluster-21897.109328|Cluster-21897.71998|Cluster-21897.51513|Cluster-21897.54283	K06276|K05692|K19029|K06062|K08524|K19029|K05692|	| | | | | | |	|||||||	PDPK1|ACTB_G1|PFKFB2|PCAF, KAT2, GCN5|NR2B1, RXRA|PFKFB2|ACTB_G1|	http://www.genome.jp/kegg-bin/show_pathway?ko04919/K06276%09red/K08524%09red/K05692%09red/K06062%09red/K19029%09red
Rap1 signaling pathway	KEGG PATHWAY	ko04015	7	270	0.602174	0.999895	Cluster-21897.84669|Cluster-21897.95481|Cluster-21897.50171|Cluster-21897.42277|Cluster-21897.8150|Cluster-21897.51678|Cluster-21897.54283	K17700|K02183|K05692|K02183|K05093|K04527|K05692|	| | | | | | |	|||||||	RAP1GAP, RAPGAP|CALM|ACTB_G1|CALM|FGFR2|INSR|ACTB_G1|	http://www.genome.jp/kegg-bin/show_pathway?ko04015/K05093%09red/K05692%09red/K17700%09red/K04527%09red/K02183%09red
cGMP-PKG signaling pathway	KEGG PATHWAY	ko04022	8	310	0.607388	0.999895	Cluster-21897.23329|Cluster-21897.14849|Cluster-21897.95481|Cluster-21897.21520|Cluster-21897.42277|Cluster-21897.51865|Cluster-21897.51678|Cluster-21897.23333	K12323|K18050|K02183|K06270|K02183|K05850|K04527|K12323|	| | | | | | | |	||||||||	ANPRA, NPR1|PRKCE|CALM|PPP1R12A, MYPT1|CALM|ATP2B|INSR|ANPRA, NPR1|	http://www.genome.jp/kegg-bin/show_pathway?ko04022/K04527%09red/K18050%09red/K12323%09red/K06270%09red/K05850%09red/K02183%09red
Glutathione metabolism	KEGG PATHWAY	ko00480	4	158	0.62465	0.999895	Cluster-21897.83149|Cluster-21897.23728|Cluster-21897.61035|Cluster-21897.37310	K00799|K11205|K00799|K01581|	| | | |	||||	GST, gst|GCLM|GST, gst|E4.1.1.17, ODC1, speC, speF|	http://www.genome.jp/kegg-bin/show_pathway?ko00480/K11205%09red/K01581%09red/K00799%09red
Toll-like receptor signaling pathway	KEGG PATHWAY	ko04620	2	78	0.629235	0.999895	Cluster-21897.45773|Cluster-21897.76644	K04733|K04430|	| |	||	IRAK4|MAP2K4, MKK4|	http://www.genome.jp/kegg-bin/show_pathway?ko04620/K04733%09red/K04430%09red
Protein digestion and absorption	KEGG PATHWAY	ko04974	4	162	0.643629	0.999895	Cluster-21897.3153|Cluster-21897.104095|Cluster-21897.59659|Cluster-21897.54631	K01312|K08606|K14206|K14210|	| | | |	||||	PRSS|MEP1B|SLC15A1, PEPT1|SLC3A1, RBAT|	http://www.genome.jp/kegg-bin/show_pathway?ko04974/K08606%09red/K14206%09red/K01312%09red/K14210%09red
Inflammatory mediator regulation of TRP channels	KEGG PATHWAY	ko04750	3	122	0.646549	0.999895	Cluster-21897.14849|Cluster-21897.95481|Cluster-21897.42277	K18050|K02183|K02183|	| | |	|||	PRKCE|CALM|CALM|	http://www.genome.jp/kegg-bin/show_pathway?ko04750/K18050%09red/K02183%09red
Salivary secretion	KEGG PATHWAY	ko04970	4	163	0.648274	0.999895	Cluster-21897.51865|Cluster-21897.95481|Cluster-21897.33955|Cluster-21897.42277	K05850|K02183|K13240|K02183|	| | | |	||||	ATP2B|CALM|NOS1|CALM|	http://www.genome.jp/kegg-bin/show_pathway?ko04970/K13240%09red/K05850%09red/K02183%09red
Ovarian steroidogenesis	KEGG PATHWAY	ko04913	1	39	0.658389	0.999895	Cluster-21897.51678	K04527|	|	|	INSR|	http://www.genome.jp/kegg-bin/show_pathway?ko04913/K04527%09red
Arrhythmogenic right ventricular cardiomyopathy (ARVC)	KEGG PATHWAY	ko05412	2	83	0.661968	0.999895	Cluster-21897.54283|Cluster-21897.50171	K05692|K05692|	| |	||	ACTB_G1|ACTB_G1|	http://www.genome.jp/kegg-bin/show_pathway?ko05412/K05692%09red
Central carbon metabolism in cancer	KEGG PATHWAY	ko05230	3	126	0.667444	0.999895	Cluster-21897.8150|Cluster-21897.58707|Cluster-21897.72648	K05093|K01425|K00844|	| | |	|||	FGFR2|glsA, GLS|HK|	http://www.genome.jp/kegg-bin/show_pathway?ko05230/K05093%09red/K01425%09red/K00844%09red
Phosphatidylinositol signaling system	KEGG PATHWAY	ko04070	5	209	0.671914	0.999895	Cluster-21897.62377|Cluster-21897.95481|Cluster-21897.10519|Cluster-21897.48160|Cluster-21897.42277	K07756|K02183|K01109|K00888|K02183|	| | | | |	|||||	IP6K, IHPK|CALM|INPP4|PI4K|CALM|	http://www.genome.jp/kegg-bin/show_pathway?ko04070/K01109%09red/K00888%09red/K07756%09red/K02183%09red
Alzheimer's disease	KEGG PATHWAY	ko05010	8	330	0.674405	0.999895	Cluster-21897.56697|Cluster-21897.54513|Cluster-21897.33955|Cluster-21897.95481|Cluster-21897.37101|Cluster-21897.32324|Cluster-21897.42277|Cluster-21897.55745	K04505|K04550|K13240|K02183|K04505|K04505|K02183|K04505|	| | | | | | | |	||||||||	PSEN1, PS1|LRP1, CD91|NOS1|CALM|PSEN1, PS1|PSEN1, PS1|CALM|PSEN1, PS1|	http://www.genome.jp/kegg-bin/show_pathway?ko05010/K13240%09red/K04550%09red/K04505%09red/K02183%09red
Thyroid cancer	KEGG PATHWAY	ko05216	1	42	0.684843	0.999895	Cluster-21897.71998	K08524|	|	|	NR2B1, RXRA|	http://www.genome.jp/kegg-bin/show_pathway?ko05216/K08524%09red
Tyrosine metabolism	KEGG PATHWAY	ko00350	1	42	0.684843	0.999895	Cluster-21897.94648	K01800|	|	|	maiA, GSTZ1|	http://www.genome.jp/kegg-bin/show_pathway?ko00350/K01800%09red
Apoptosis - fly	KEGG PATHWAY	ko04214	4	172	0.688246	0.999895	Cluster-21897.94783|Cluster-21897.100904|Cluster-21897.68816|Cluster-21897.46966	K14034|K14034|K03386|K03386|	| | | |	||||	NR1H1, EcR|NR1H1, EcR|E1.11.1.15, PRDX, ahpC|E1.11.1.15, PRDX, ahpC|	http://www.genome.jp/kegg-bin/show_pathway?ko04214/K03386%09red/K14034%09red
Gastric acid secretion	KEGG PATHWAY	ko04971	2	89	0.698132	0.999895	Cluster-21897.95481|Cluster-21897.42277	K02183|K02183|	| |	||	CALM|CALM|	http://www.genome.jp/kegg-bin/show_pathway?ko04971/K02183%09red
Aminoacyl-tRNA biosynthesis	KEGG PATHWAY	ko00970	5	217	0.702658	0.999895	Cluster-21897.34608|Cluster-21897.54900|Cluster-21897.30372|Cluster-21897.6636|Cluster-21897.57858	K01889|K01873|K01885|K01880|K02434|	| | | | |	|||||	FARSA, pheS|VARS, valS|EARS, gltX|GARS, glyS1|gatB, PET112|	http://www.genome.jp/kegg-bin/show_pathway?ko00970/K02434%09red/K01880%09red/K01873%09red/K01885%09red/K01889%09red
MAPK signaling pathway	KEGG PATHWAY	ko04010	7	299	0.703421	0.999895	Cluster-21897.48405|Cluster-21897.61490|Cluster-21897.64114|Cluster-21897.8150|Cluster-21897.69440|Cluster-21897.76644|Cluster-21897.52908	K04372|K04372|K04372|K05093|K04460|K04430|K04372|	| | | | | | |	|||||||	MKNK, MNK|MKNK, MNK|MKNK, MNK|FGFR2|PPP5C|MAP2K4, MKK4|MKNK, MNK|	http://www.genome.jp/kegg-bin/show_pathway?ko04010/K05093%09red/K04460%09red/K04372%09red/K04430%09red
Glycolysis / Gluconeogenesis	KEGG PATHWAY	ko00010	5	218	0.706356	0.999895	Cluster-21897.40254|Cluster-21897.37118|Cluster-21897.55814|Cluster-21897.72648|Cluster-20140.0	K01596|K00128|K00128|K00844|K00128|	| | | | |	|||||	E4.1.1.32, pckA, PEPCK|E1.2.1.3|E1.2.1.3|HK|E1.2.1.3|	http://www.genome.jp/kegg-bin/show_pathway?ko00010/K00128%09red/K01596%09red/K00844%09red
Lysine degradation	KEGG PATHWAY	ko00310	5	221	0.717258	0.999895	Cluster-21897.37118|Cluster-21897.758|Cluster-21897.55814|Cluster-21897.90190|Cluster-20140.0	K00128|K00825|K00128|K11421|K00128|	| | | | |	|||||	E1.2.1.3|AADAT, KAT2|E1.2.1.3|SETDB1|E1.2.1.3|	http://www.genome.jp/kegg-bin/show_pathway?ko00310/K00128%09red/K00825%09red/K11421%09red
Longevity regulating pathway - multiple species	KEGG PATHWAY	ko04213	4	180	0.720986	0.999895	Cluster-21897.51678|Cluster-21897.55495|Cluster-21897.77635|Cluster-21897.60907	K04527|K18644|K04565|K09542|	| | | |	||||	INSR|EIF4EBP2|SOD1|CRYAB|	http://www.genome.jp/kegg-bin/show_pathway?ko04213/K18644%09red/K04565%09red/K09542%09red/K04527%09red
Other types of O-glycan biosynthesis	KEGG PATHWAY	ko00514	1	47	0.724463	0.999895	Cluster-21897.45943	K07966|	|	|	B4GALT1|	http://www.genome.jp/kegg-bin/show_pathway?ko00514/K07966%09red
N-Glycan biosynthesis	KEGG PATHWAY	ko00510	2	95	0.731028	0.999895	Cluster-21897.45943|Cluster-21897.60312	K07966|K07151|	| |	||	B4GALT1|STT3|	http://www.genome.jp/kegg-bin/show_pathway?ko00510/K07151%09red/K07966%09red
Antigen processing and presentation	KEGG PATHWAY	ko04612	2	95	0.731028	0.999895	Cluster-21897.36249|Cluster-21897.56107	K01363|K01365|	| |	||	CTSB|CTSL|	http://www.genome.jp/kegg-bin/show_pathway?ko04612/K01365%09red/K01363%09red
Selenocompound metabolism	KEGG PATHWAY	ko00450	1	48	0.731768	0.999895	Cluster-21897.46945	K13811|	|	|	PAPSS|	http://www.genome.jp/kegg-bin/show_pathway?ko00450/K13811%09red
ErbB signaling pathway	KEGG PATHWAY	ko04012	2	96	0.736205	0.999895	Cluster-21897.28103|Cluster-21897.76644	K06279|K04430|	| |	||	SHC1|MAP2K4, MKK4|	http://www.genome.jp/kegg-bin/show_pathway?ko04012/K04430%09red/K06279%09red
Focal adhesion	KEGG PATHWAY	ko04510	6	269	0.73843	0.999895	Cluster-21897.55800|Cluster-21897.63946|Cluster-21897.28103|Cluster-21897.21520|Cluster-21897.50171|Cluster-21897.54283	K05760|K06276|K06279|K06270|K05692|K05692|	| | | | | |	||||||	PXN|PDPK1|SHC1|PPP1R12A, MYPT1|ACTB_G1|ACTB_G1|	http://www.genome.jp/kegg-bin/show_pathway?ko04510/K06276%09red/K05692%09red/K05760%09red/K06270%09red/K06279%09red
Phospholipase D signaling pathway	KEGG PATHWAY	ko04072	5	228	0.741566	0.999895	Cluster-21897.51678|Cluster-21897.85436|Cluster-21897.34242|Cluster-21897.81217|Cluster-21897.28103	K04527|K01080|K01080|K01080|K06279|	| | | | |	|||||	INSR|PPAP2|PPAP2|PPAP2|SHC1|	http://www.genome.jp/kegg-bin/show_pathway?ko04072/K01080%09red/K06279%09red/K04527%09red
GnRH signaling pathway	KEGG PATHWAY	ko04912	3	142	0.741917	0.999895	Cluster-21897.95481|Cluster-21897.76644|Cluster-21897.42277	K02183|K04430|K02183|	| | |	|||	CALM|MAP2K4, MKK4|CALM|	http://www.genome.jp/kegg-bin/show_pathway?ko04912/K04430%09red/K02183%09red
Leukocyte transendothelial migration	KEGG PATHWAY	ko04670	3	143	0.746098	0.999895	Cluster-21897.54283|Cluster-21897.55800|Cluster-21897.50171	K05692|K05760|K05692|	| | |	|||	ACTB_G1|PXN|ACTB_G1|	http://www.genome.jp/kegg-bin/show_pathway?ko04670/K05692%09red/K05760%09red
Hepatitis B	KEGG PATHWAY	ko05161	3	145	0.754296	0.999895	Cluster-21897.56569|Cluster-21897.76644|Cluster-21897.56422	K16197|K04430|K16197|	| | |	|||	YWHAB_Q_Z|MAP2K4, MKK4|YWHAB_Q_Z|	http://www.genome.jp/kegg-bin/show_pathway?ko05161/K16197%09red/K04430%09red
ABC transporters	KEGG PATHWAY	ko02010	4	189	0.754692	0.999895	Cluster-21897.52385|Cluster-21897.854|Cluster-21897.87849|Cluster-21897.77904	K05673|K05673|K05673|K05673|	| | | |	||||	ABCC4|ABCC4|ABCC4|ABCC4|	http://www.genome.jp/kegg-bin/show_pathway?ko02010/K05673%09red
Amphetamine addiction	KEGG PATHWAY	ko05031	2	100	0.756068	0.999895	Cluster-21897.95481|Cluster-21897.42277	K02183|K02183|	| |	||	CALM|CALM|	http://www.genome.jp/kegg-bin/show_pathway?ko05031/K02183%09red
Estrogen signaling pathway	KEGG PATHWAY	ko04915	3	147	0.76228	0.999895	Cluster-21897.28103|Cluster-21897.95481|Cluster-21897.42277	K06279|K02183|K02183|	| | |	|||	SHC1|CALM|CALM|	http://www.genome.jp/kegg-bin/show_pathway?ko04915/K06279%09red/K02183%09red
Chagas disease (American trypanosomiasis)	KEGG PATHWAY	ko05142	2	102	0.765506	0.999895	Cluster-21897.45773|Cluster-21897.76644	K04733|K04430|	| |	||	IRAK4|MAP2K4, MKK4|	http://www.genome.jp/kegg-bin/show_pathway?ko05142/K04733%09red/K04430%09red
NF-kappa B signaling pathway	KEGG PATHWAY	ko04064	1	54	0.771712	0.999895	Cluster-21897.45773	K04733|	|	|	IRAK4|	http://www.genome.jp/kegg-bin/show_pathway?ko04064/K04733%09red
Dilated cardiomyopathy (DCM)	KEGG PATHWAY	ko05414	2	104	0.774625	0.999895	Cluster-21897.54283|Cluster-21897.50171	K05692|K05692|	| |	||	ACTB_G1|ACTB_G1|	http://www.genome.jp/kegg-bin/show_pathway?ko05414/K05692%09red
Prostate cancer	KEGG PATHWAY	ko05215	2	105	0.779067	0.999895	Cluster-21897.8150|Cluster-21897.63946	K05093|K06276|	| |	||	FGFR2|PDPK1|	http://www.genome.jp/kegg-bin/show_pathway?ko05215/K05093%09red/K06276%09red
Pathogenic Escherichia coli infection	KEGG PATHWAY	ko05130	2	107	0.787722	0.999895	Cluster-21897.54283|Cluster-21897.50171	K05692|K05692|	| |	||	ACTB_G1|ACTB_G1|	http://www.genome.jp/kegg-bin/show_pathway?ko05130/K05692%09red
Hepatitis C	KEGG PATHWAY	ko05160	2	108	0.791936	0.999895	Cluster-21897.71998|Cluster-21897.63946	K08524|K06276|	| |	||	NR2B1, RXRA|PDPK1|	http://www.genome.jp/kegg-bin/show_pathway?ko05160/K06276%09red/K08524%09red
Shigellosis	KEGG PATHWAY	ko05131	2	108	0.791936	0.999895	Cluster-21897.54283|Cluster-21897.50171	K05692|K05692|	| |	||	ACTB_G1|ACTB_G1|	http://www.genome.jp/kegg-bin/show_pathway?ko05131/K05692%09red
Hypertrophic cardiomyopathy (HCM)	KEGG PATHWAY	ko05410	2	108	0.791936	0.999895	Cluster-21897.54283|Cluster-21897.50171	K05692|K05692|	| |	||	ACTB_G1|ACTB_G1|	http://www.genome.jp/kegg-bin/show_pathway?ko05410/K05692%09red
Endometrial cancer	KEGG PATHWAY	ko05213	1	59	0.80042	0.999895	Cluster-21897.63946	K06276|	|	|	PDPK1|	http://www.genome.jp/kegg-bin/show_pathway?ko05213/K06276%09red
Herpes simplex infection	KEGG PATHWAY	ko05168	6	291	0.800817	0.999895	Cluster-21897.46223|Cluster-21897.71313|Cluster-21897.75342|Cluster-21897.37910|Cluster-21897.75333|Cluster-21897.70361	K12890|K02633|K02633|K11674|K02633|K02633|	| | | | | |	||||||	SFRS1_9|PER|PER|MCRS1, INO80Q|PER|PER|	http://www.genome.jp/kegg-bin/show_pathway?ko05168/K02633%09red/K11674%09red/K12890%09red
Fatty acid biosynthesis	KEGG PATHWAY	ko00061	1	60	0.805713	0.999895	Cluster-21897.43544	K11262|	|	|	ACACA|	http://www.genome.jp/kegg-bin/show_pathway?ko00061/K11262%09red
Leishmaniasis	KEGG PATHWAY	ko05140	1	60	0.805713	0.999895	Cluster-21897.45773	K04733|	|	|	IRAK4|	http://www.genome.jp/kegg-bin/show_pathway?ko05140/K04733%09red
Melanogenesis	KEGG PATHWAY	ko04916	2	114	0.8157	0.999895	Cluster-21897.95481|Cluster-21897.42277	K02183|K02183|	| |	||	CALM|CALM|	http://www.genome.jp/kegg-bin/show_pathway?ko04916/K02183%09red
Hippo signaling pathway - fly	KEGG PATHWAY	ko04391	4	209	0.818233	0.999895	Cluster-21897.54283|Cluster-21897.56569|Cluster-21897.50171|Cluster-21897.56422	K05692|K16197|K05692|K16197|	| | | |	||||	ACTB_G1|YWHAB_Q_Z|ACTB_G1|YWHAB_Q_Z|	http://www.genome.jp/kegg-bin/show_pathway?ko04391/K16197%09red/K05692%09red
Glycosylphosphatidylinositol(GPI)-anchor biosynthesis	KEGG PATHWAY	ko00563	1	63	0.820766	0.999895	Cluster-21897.80431	K05283|	|	|	PIGW|	http://www.genome.jp/kegg-bin/show_pathway?ko00563/K05283%09red
Natural killer cell mediated cytotoxicity	KEGG PATHWAY	ko04650	1	64	0.82552	0.999895	Cluster-21897.28103	K06279|	|	|	SHC1|	http://www.genome.jp/kegg-bin/show_pathway?ko04650/K06279%09red
RIG-I-like receptor signaling pathway	KEGG PATHWAY	ko04622	1	64	0.82552	0.999895	Cluster-21897.77696	K08601|	|	|	CYLD, USLP2|	http://www.genome.jp/kegg-bin/show_pathway?ko04622/K08601%09red
Proteoglycans in cancer	KEGG PATHWAY	ko05205	6	306	0.836301	0.999895	Cluster-21897.55800|Cluster-21897.63946|Cluster-21897.21520|Cluster-21897.50171|Cluster-21897.56107|Cluster-21897.54283	K05760|K06276|K06270|K05692|K01365|K05692|	| | | | | |	||||||	PXN|PDPK1|PPP1R12A, MYPT1|ACTB_G1|CTSL|ACTB_G1|	http://www.genome.jp/kegg-bin/show_pathway?ko05205/K01365%09red/K06276%09red/K05692%09red/K05760%09red/K06270%09red
Dopaminergic synapse	KEGG PATHWAY	ko04728	3	170	0.839672	0.999895	Cluster-21897.21221|Cluster-21897.95481|Cluster-21897.42277	K11584|K02183|K02183|	| | |	|||	PPP2R5|CALM|CALM|	http://www.genome.jp/kegg-bin/show_pathway?ko04728/K11584%09red/K02183%09red
VEGF signaling pathway	KEGG PATHWAY	ko04370	1	68	0.84331	0.999895	Cluster-21897.55800	K05760|	|	|	PXN|	http://www.genome.jp/kegg-bin/show_pathway?ko04370/K05760%09red
Long-term potentiation	KEGG PATHWAY	ko04720	2	124	0.849945	0.999895	Cluster-21897.95481|Cluster-21897.42277	K02183|K02183|	| |	||	CALM|CALM|	http://www.genome.jp/kegg-bin/show_pathway?ko04720/K02183%09red
Adrenergic signaling in cardiomyocytes	KEGG PATHWAY	ko04261	4	222	0.851785	0.999895	Cluster-21897.51865|Cluster-21897.21221|Cluster-21897.95481|Cluster-21897.42277	K05850|K11584|K02183|K02183|	| | | |	||||	ATP2B|PPP2R5|CALM|CALM|	http://www.genome.jp/kegg-bin/show_pathway?ko04261/K05850%09red/K11584%09red/K02183%09red
Glutamatergic synapse	KEGG PATHWAY	ko04724	2	125	0.853031	0.999895	Cluster-21897.105583|Cluster-21897.58707	K15010|K01425|	| |	||	HOMER|glsA, GLS|	http://www.genome.jp/kegg-bin/show_pathway?ko04724/K15010%09red/K01425%09red
Osteoclast differentiation	KEGG PATHWAY	ko04380	2	125	0.853031	0.999895	Cluster-21897.77696|Cluster-21897.46388	K08601|K14381|	| |	||	CYLD, USLP2|SQSTM1|	http://www.genome.jp/kegg-bin/show_pathway?ko04380/K14381%09red/K08601%09red
Regulation of actin cytoskeleton	KEGG PATHWAY	ko04810	5	269	0.853566	0.999895	Cluster-21897.54283|Cluster-21897.8150|Cluster-21897.55800|Cluster-21897.21520|Cluster-21897.50171	K05692|K05093|K05760|K06270|K05692|	| | | | |	|||||	ACTB_G1|FGFR2|PXN|PPP1R12A, MYPT1|ACTB_G1|	http://www.genome.jp/kegg-bin/show_pathway?ko04810/K05093%09red/K05692%09red/K05760%09red/K06270%09red
Adipocytokine signaling pathway	KEGG PATHWAY	ko04920	2	129	0.864801	0.999895	Cluster-21897.71998|Cluster-21897.40254	K08524|K01596|	| |	||	NR2B1, RXRA|E4.1.1.32, pckA, PEPCK|	http://www.genome.jp/kegg-bin/show_pathway?ko04920/K01596%09red/K08524%09red
Mismatch repair	KEGG PATHWAY	ko03430	1	76	0.873637	0.999895	Cluster-20218.0	K08739|	|	|	MLH3|	http://www.genome.jp/kegg-bin/show_pathway?ko03430/K08739%09red
GABAergic synapse	KEGG PATHWAY	ko04727	1	77	0.876989	0.999895	Cluster-21897.58707	K01425|	|	|	glsA, GLS|	http://www.genome.jp/kegg-bin/show_pathway?ko04727/K01425%09red
Propanoate metabolism	KEGG PATHWAY	ko00640	1	77	0.876989	0.999895	Cluster-21897.43544	K11262|	|	|	ACACA|	http://www.genome.jp/kegg-bin/show_pathway?ko00640/K11262%09red
Prolactin signaling pathway	KEGG PATHWAY	ko04917	1	78	0.880253	0.999895	Cluster-21897.28103	K06279|	|	|	SHC1|	http://www.genome.jp/kegg-bin/show_pathway?ko04917/K06279%09red
Toxoplasmosis	KEGG PATHWAY	ko05145	2	135	0.880842	0.999895	Cluster-21897.45773|Cluster-21897.63946	K04733|K06276|	| |	||	IRAK4|PDPK1|	http://www.genome.jp/kegg-bin/show_pathway?ko05145/K06276%09red/K04733%09red
Measles	KEGG PATHWAY	ko05162	2	135	0.880842	0.999895	Cluster-21897.55863|Cluster-21897.45773	K14753|K04733|	| |	||	RACK1|IRAK4|	http://www.genome.jp/kegg-bin/show_pathway?ko05162/K14753%09red/K04733%09red
Non-alcoholic fatty liver disease (NAFLD)	KEGG PATHWAY	ko04932	4	239	0.887607	0.999895	Cluster-21897.78068|Cluster-21897.51678|Cluster-21897.78071|Cluster-21897.71998	K09113|K04527|K09113|K08524|	| | | |	||||	MLX|INSR|MLX|NR2B1, RXRA|	http://www.genome.jp/kegg-bin/show_pathway?ko04932/K08524%09red/K09113%09red/K04527%09red
Pancreatic secretion	KEGG PATHWAY	ko04972	4	240	0.889457	0.999895	Cluster-21897.3153|Cluster-21897.56876|Cluster-21897.55057|Cluster-21897.51865	K01312|K14075|K14075|K05850|	| | | |	||||	PRSS|PNLIPRP2, PLRP2|PNLIPRP2, PLRP2|ATP2B|	http://www.genome.jp/kegg-bin/show_pathway?ko04972/K14075%09red/K01312%09red/K05850%09red
Platelet activation	KEGG PATHWAY	ko04611	3	192	0.892292	0.999895	Cluster-21897.54283|Cluster-21897.21520|Cluster-21897.50171	K05692|K06270|K05692|	| | |	|||	ACTB_G1|PPP1R12A, MYPT1|ACTB_G1|	http://www.genome.jp/kegg-bin/show_pathway?ko04611/K05692%09red/K06270%09red
Rheumatoid arthritis	KEGG PATHWAY	ko05323	1	83	0.89532	0.999895	Cluster-21897.56107	K01365|	|	|	CTSL|	http://www.genome.jp/kegg-bin/show_pathway?ko05323/K01365%09red
MicroRNAs in cancer	KEGG PATHWAY	ko05206	4	257	0.917062	0.999895	Cluster-21897.14849|Cluster-21897.58707|Cluster-21897.96192|Cluster-21897.28103	K18050|K01425|K12035|K06279|	| | | |	||||	PRKCE|glsA, GLS|TRIM71|SHC1|	http://www.genome.jp/kegg-bin/show_pathway?ko05206/K12035%09red/K18050%09red/K06279%09red/K01425%09red
Long-term depression	KEGG PATHWAY	ko04730	1	93	0.920009	0.999895	Cluster-21897.33955	K13240|	|	|	NOS1|	http://www.genome.jp/kegg-bin/show_pathway?ko04730/K13240%09red
Adherens junction	KEGG PATHWAY	ko04520	3	208	0.920227	0.999895	Cluster-21897.51678|Cluster-21897.54283|Cluster-21897.50171	K04527|K05692|K05692|	| | |	|||	INSR|ACTB_G1|ACTB_G1|	http://www.genome.jp/kegg-bin/show_pathway?ko04520/K05692%09red/K04527%09red
Salmonella infection	KEGG PATHWAY	ko05132	2	154	0.920731	0.999895	Cluster-21897.54283|Cluster-21897.50171	K05692|K05692|	| |	||	ACTB_G1|ACTB_G1|	http://www.genome.jp/kegg-bin/show_pathway?ko05132/K05692%09red
Chronic myeloid leukemia	KEGG PATHWAY	ko05220	1	97	0.928171	0.999895	Cluster-21897.28103	K06279|	|	|	SHC1|	http://www.genome.jp/kegg-bin/show_pathway?ko05220/K06279%09red
Vibrio cholerae infection	KEGG PATHWAY	ko05110	2	163	0.934885	0.999895	Cluster-21897.54283|Cluster-21897.50171	K05692|K05692|	| |	||	ACTB_G1|ACTB_G1|	http://www.genome.jp/kegg-bin/show_pathway?ko05110/K05692%09red
Cholinergic synapse	KEGG PATHWAY	ko04725	1	106	0.94362	0.999895	Cluster-21897.53762	K01049|	|	|	ACHE|	http://www.genome.jp/kegg-bin/show_pathway?ko04725/K01049%09red
Neuroactive ligand-receptor interaction	KEGG PATHWAY	ko04080	1	108	0.946575	0.999895	Cluster-21897.3153	K01312|	|	|	PRSS|	http://www.genome.jp/kegg-bin/show_pathway?ko04080/K01312%09red
DNA replication	KEGG PATHWAY	ko03030	1	109	0.947994	0.999895	Cluster-21897.78636	K02320|	|	|	POLA1|	http://www.genome.jp/kegg-bin/show_pathway?ko03030/K02320%09red
Small cell lung cancer	KEGG PATHWAY	ko05222	1	109	0.947994	0.999895	Cluster-21897.71998	K08524|	|	|	NR2B1, RXRA|	http://www.genome.jp/kegg-bin/show_pathway?ko05222/K08524%09red
Nicotinate and nicotinamide metabolism	KEGG PATHWAY	ko00760	1	110	0.949375	0.999895	Cluster-21897.87115	K00858|	|	|	ppnK, NADK|	http://www.genome.jp/kegg-bin/show_pathway?ko00760/K00858%09red
Chemokine signaling pathway	KEGG PATHWAY	ko04062	2	178	0.953293	0.999895	Cluster-21897.28103|Cluster-21897.55800	K06279|K05760|	| |	||	SHC1|PXN|	http://www.genome.jp/kegg-bin/show_pathway?ko04062/K05760%09red/K06279%09red
AGE-RAGE signaling pathway in diabetic complications	KEGG PATHWAY	ko04933	1	117	0.958069	0.999895	Cluster-21897.14849	K18050|	|	|	PRKCE|	http://www.genome.jp/kegg-bin/show_pathway?ko04933/K18050%09red
Tight junction	KEGG PATHWAY	ko04530	3	242	0.958914	0.999895	Cluster-21897.54283|Cluster-21897.50171|Cluster-21897.14849	K05692|K05692|K18050|	| | |	|||	ACTB_G1|ACTB_G1|PRKCE|	http://www.genome.jp/kegg-bin/show_pathway?ko04530/K18050%09red/K05692%09red
TNF signaling pathway	KEGG PATHWAY	ko04668	1	118	0.959182	0.999895	Cluster-21897.76644	K04430|	|	|	MAP2K4, MKK4|	http://www.genome.jp/kegg-bin/show_pathway?ko04668/K04430%09red
Pathways in cancer	KEGG PATHWAY	ko05200	7	451	0.960111	0.999895	Cluster-21897.40290|Cluster-21897.40291|Cluster-21897.86346|Cluster-21897.23403|Cluster-21897.8150|Cluster-21897.71998|Cluster-21897.59752	K09592|K09592|K09097|K09097|K05093|K08524|K09097|	| | | | | | |	|||||||	EGLN, HPH|EGLN, HPH|ARNT|ARNT|FGFR2|NR2B1, RXRA|ARNT|	http://www.genome.jp/kegg-bin/show_pathway?ko05200/K09097%09red/K05093%09red/K09592%09red/K08524%09red
T cell receptor signaling pathway	KEGG PATHWAY	ko04660	1	122	0.96335	0.999895	Cluster-21897.63946	K06276|	|	|	PDPK1|	http://www.genome.jp/kegg-bin/show_pathway?ko04660/K06276%09red
Viral carcinogenesis	KEGG PATHWAY	ko05203	5	356	0.963639	0.999895	Cluster-21897.52128|Cluster-21897.109328|Cluster-21897.56569|Cluster-21897.56422|Cluster-21897.55800	K11254|K06062|K16197|K16197|K05760|	| | | | |	|||||	H4|PCAF, KAT2, GCN5|YWHAB_Q_Z|YWHAB_Q_Z|PXN|	http://www.genome.jp/kegg-bin/show_pathway?ko05203/K11254%09red/K16197%09red/K06062%09red/K05760%09red
Cell cycle	KEGG PATHWAY	ko04110	3	260	0.971429	0.999895	Cluster-21897.32729|Cluster-21897.56569|Cluster-21897.56422	K03352|K16197|K16197|	| | |	|||	APC5|YWHAB_Q_Z|YWHAB_Q_Z|	http://www.genome.jp/kegg-bin/show_pathway?ko04110/K03352%09red/K16197%09red
Progesterone-mediated oocyte maturation	KEGG PATHWAY	ko04914	1	143	0.979181	0.999895	Cluster-21897.32729	K03352|	|	|	APC5|	http://www.genome.jp/kegg-bin/show_pathway?ko04914/K03352%09red
Ribosome biogenesis in eukaryotes	KEGG PATHWAY	ko03008	1	153	0.984098	0.999895	Cluster-21897.48370	K14570|	|	|	REX1, REXO1, RNH70|	http://www.genome.jp/kegg-bin/show_pathway?ko03008/K14570%09red
Glycine, serine and threonine metabolism	KEGG PATHWAY	ko00260	1	155	0.984932	0.999895	Cluster-21897.25443	K00108|	|	|	betA, CHDH|	http://www.genome.jp/kegg-bin/show_pathway?ko00260/K00108%09red
Epithelial cell signaling in Helicobacter pylori infection	KEGG PATHWAY	ko05120	1	163	0.987854	0.999895	Cluster-21897.76644	K04430|	|	|	MAP2K4, MKK4|	http://www.genome.jp/kegg-bin/show_pathway?ko05120/K04430%09red
Endocytosis	KEGG PATHWAY	ko04144	5	435	0.991257	0.999895	Cluster-21897.34323|Cluster-21897.8150|Cluster-21897.58436|Cluster-21897.28248|Cluster-21897.32292	K07888|K05093|K07888|K12491|K18465|	| | | | |	|||||	RAB5B|FGFR2|RAB5B|AGAP1_3|MRT43, SWIP|	http://www.genome.jp/kegg-bin/show_pathway?ko04144/K05093%09red/K12491%09red/K07888%09red/K18465%09red
Spliceosome	KEGG PATHWAY	ko03040	4	404	0.9949	0.999895	Cluster-21897.86586|Cluster-21897.46223|Cluster-21897.25901|Cluster-21897.26459	K11984|K12890|K12811|K12843|	| | | |	||||	SART1, HAF, SNU66|SFRS1_9|DDX46, PRP5|PRPF3, PRP3|	http://www.genome.jp/kegg-bin/show_pathway?ko03040/K11984%09red/K12890%09red/K12811%09red/K12843%09red
RNA degradation	KEGG PATHWAY	ko03018	1	199	0.995399	0.999895	Cluster-21897.61011	K12599|	|	|	SKI2, SKIV2L|	http://www.genome.jp/kegg-bin/show_pathway?ko03018/K12599%09red
RNA transport	KEGG PATHWAY	ko03013	3	357	0.996374	0.999895	Cluster-21897.26621|Cluster-21897.55495|Cluster-21897.40897	K03231|K18644|K14297|	| | |	|||	EEF1A|EIF4EBP2|NUP98, ADAR2, NUP116|	http://www.genome.jp/kegg-bin/show_pathway?ko03013/K18644%09red/K14297%09red/K03231%09red
Epstein-Barr virus infection	KEGG PATHWAY	ko05169	3	390	0.99826	0.999895	Cluster-21897.56569|Cluster-21897.76644|Cluster-21897.56422	K16197|K04430|K16197|	| | |	|||	YWHAB_Q_Z|MAP2K4, MKK4|YWHAB_Q_Z|	http://www.genome.jp/kegg-bin/show_pathway?ko05169/K16197%09red/K04430%09red
Protein processing in endoplasmic reticulum	KEGG PATHWAY	ko04141	3	391	0.998298	0.999895	Cluster-21897.60907|Cluster-21897.61059|Cluster-21897.60312	K09542|K07953|K07151|	| | |	|||	CRYAB|SAR1|STT3|	http://www.genome.jp/kegg-bin/show_pathway?ko04141/K07151%09red/K09542%09red/K07953%09red
Huntington's disease	KEGG PATHWAY	ko05016	3	392	0.998336	0.999895	Cluster-21897.103924|Cluster-21897.29195|Cluster-21897.77635	K10408|K11831|K04565|	| | |	|||	DNAH|NRF1|SOD1|	http://www.genome.jp/kegg-bin/show_pathway?ko05016/K04565%09red/K10408%09red/K11831%09red
Pyrimidine metabolism	KEGG PATHWAY	ko00240	2	329	0.998654	0.999895	Cluster-21897.78636|Cluster-11472.0	K02320|K11540|	| |	||	POLA1|CAD|	http://www.genome.jp/kegg-bin/show_pathway?ko00240/K02320%09red/K11540%09red
mRNA surveillance pathway	KEGG PATHWAY	ko03015	1	273	0.999376	0.999895	Cluster-21897.21221	K11584|	|	|	PPP2R5|	http://www.genome.jp/kegg-bin/show_pathway?ko03015/K11584%09red
Ubiquitin mediated proteolysis	KEGG PATHWAY	ko04120	1	339	0.999895	0.999895	Cluster-21897.32729	K03352|	|	|	APC5|	http://www.genome.jp/kegg-bin/show_pathway?ko04120/K03352%09red
