# Supplementary material for: Differences in midgut transcriptomes between resistant and susceptible strains of Chilo suppressalis to Cry1C toxin
Source: BMC Genomics. 2020 Sep 14;21:634. doi: 10.1186/s12864-020-07051-6 (PMC7490912; doi:10.1186/s12864-020-07051-6)
Supplement: Supplementary file 7 — Additional file 7:. The sequences of twelve unigenes selected for qRT-PCR. [file 12864_2020_7051_MOESM7_ESM.txt]

>Cluster-21897.60875
TGTGAATTTTGCAAAGAAATTAGTAACTAAATATTTTCAGAGCAGCAGTGTGTGTGACAT
TAACTGGTTGCCTGTGTTATATTTTTAAGTTGCCGTTATACGTTCCTGCTACTACAATAC
TGTAACTGTGTATAGTACTTATAAATATACAATATAAAATATTTTGTTTTAAAATATGAA
ATAAGTAATGAGCAATTATCTTGTTCTATGACAAGTGTAATAATTAGTTTTACAAACATT
TAACAATTTTTATCCGCTTTAAATGAATAGTTTTCGAAATGTCTATTGTGTTACAAAGTT
CTTAAGTAAATAAGTTGAAAAATAAATGGAAGCTCGGCGAAGCGGTCGCGGTGCGGGAGC
CTGGACTAAATTCAGGCTCCTAACATGGAAAAACTTCCTGCAACAATTGCGGCACCCTAT
ACAGACAGTCCTGGAACTGCTCCTGCCGGTGGCCACCATGTGCTTGGTATTGCTACTACG
ATGGCAAATCGAACCAGAGATTAGGCCGATATCTACATTCACCCCGTTTCCTGCTCACTC
GATAGATCTCGATAATACTTCGATATTGGTGTATACCGAACTGAATCACCGAGAACTTTC
AATTGCTTACTCTCCGAAGAGTGAAGCTTTGGATGATGTTATTAGATCAGCTGTTGTGAA
TTTACTAATTCGCAATGTCGCTGATATTATAAAAGACAACGTTGACTTCCCGGAAATAAA
TCTTCCGCCAGGAATCGTTATACCAGATCATGGAAATTTGACTAGTACTATTTTGGAAAT
TATTAAATCTTTAATAAGAGTTGATTCATATAACACTAGTGCAGACCTCAGAAGTATTTA
TGATGACGAAAGGACAACCCGAAGTGTAATAGCAGCCGTAGAATTTGAGGATAGACTTTT
AGGTGCTGCTCAATTACCTAGTAATATAACATATTCATTACGTTTTCCTGCAAGATCGCG
AATTAATCAGTTCTTTGGATTGGGTTCACGGACTTGGAGAACTGACCTCTTGTTTCCTAT
TTTCGAACTTCCGGGACCAAGGAGTTACAATCGCAATGGCGGTCGTGATCCAGGATATGT
TCCCGAAATGTTCATAGCGTTACAACACATGATCTCGACAACACTAGTATCAAAGTTAAC
TGGAGAATCTGCTTTGATGTCATTCAATGTAAATCTCCAACGATACCCACATCCATCCTT
CATGTATGACTTAGTTGTTGATGCACTTCAGATGTTATTTCCCACCTTCATTTTGCTTAG
CTTTAGTTATGCAGCTGTAAACATAACAAGAGCCGTTACCGTGGAAAAAGAACTACAAAT
AAAAGAAACATTGAAGATAATGGGTATGCCGACCTGGATACATTGGACAGCCTGGTTTTG
TAAACAATTTATTTATTTGTTTATAGCAGCAGTACTTATATTAATTATTCTAAAGGTTAA
TTGGTTTACTAACGAGGACGGATATAGTGATTACGCTGTGTTCACAAATACACCCTGGAG
TGTGTTGCTATTTTTTTTGCTTTTATATTTGGCATGCATGATATTTTTCTGCTTCATGTT
GAGTAGTTTCTTTTCAAAAGGAAGTACAGCTTCACTCTTCGCGGGTATTGTATGGTACAT
GACATACATACCGGCCTTTATGTTGGCAATGGATATTGATATGTCAATACCGGTCCAGAT
CCTCACTTGCCTCAGTATCAACTCTGCCATGTCTTACGGATTCCAACTCATGTTGGCGAG
AGAGAGCACAGGAGGTATGCAATGGGGTGAATTCATGTCATCACCAACGATGGATACGTC
ACGGCTGCTGTTCGGTCATGTGGTAATAATGCTTGTAGTTAACTGCGTCATATACATGCT
TGTAGCCCTTTATTTTGAACAAGTACTACCAGGGCCTTATGGTACGCCGAAAAAGTGGTA
CTTTCTGTTTCAAATAGAATTTTGGTTCCGTAATAGAAAATTTAAATCAGATGCAGACGT
GATAATACCGGAAACACCTCAAATAACAAAGGAATTAGACCCCCTGGATCATGCAGTTGG
CGTTGAAATTACAAATTTGACTAAAGTCTTTGGGAACAATGTTGCTGTAAATAATTTATC
ATTGAACATATATGATGATCAAATAACTGTGCTGCTTGGTCACAATGGTGCCGGAAAATC
TACCACAATTTCAATGTTGACAGGTAATTTGCCAGTAACCAGCGGATCTATTATGGTAGC
TGGTTATGACATGGCCTGGCATACAAGCGAAGCACGCCGCCACATCGGTCTTTGCCCCCA
GCACAACGTACTTTTCAACGAGCTTACCGTCAAAGAACATTTAGAGTTTTTCTCTCGTCT
AAAAGGGTATCAGGGTGAAACACTGCGAGAAGAGGTAGATAGTCTTATTGCTAAATTGGA
ACTGCAGGAAAAGCGTAATTATCAAGCGCAGGGCTTGTCGGGTGGACAGAAGAGGCGCTT
GTGCGTTGGAATTGCTTTATGTGGCGACGCGCGAGTCGTACTTCTAGACGAGCCTACGTC
TGGAATGGATCCTTCCTCCAGGCGCGCCCTATGGGATCTTCTGCAGGAGGAAAAAAAAGG
TAGATCCATGATCCTAACCACACATTTTATGGATGAAGCTGATATACTAGGAGATCGCAT
AGCTATTATGGCTAATGGCCAACTGCAATGCGTTGGCTCTCCATATTTCTTGAAGAAGCA
CTACGGTATTGGCTACTCTCTTGTCATAGTGAAGGATGAAGGCTTTAATGAGGAAGCGTG
TACAGAACTTATAAATAAATACATTCCCATGGCAATGATAAAAGAGGATAGAGGGTCGGA
GGTAACATATAACTTAAAAAATGAATACTCGCACATTTTTGAACAGATGCTCAATGATCT
TGAAAATAATGTGGAGGTAGTAAAGTTCAAAAATTATGGTCTACTTGCAACCACATTGGA
AGATGTGTTTATGACAGTTGGATCCGATGTACCCACGGAGGCTGACGACGCTGACACAAC
TGTCGACTCTATCAGTGAAGAAACAAAATACGACATCGATGCGTCATCTATAGATCGATT
GAGGGACGAGGAATCGATTAGTGGTTTCCCATTGCTTTGCCAACAAGTGTTGGCGACCTG
GTTGAAACTGTGGCTGGTGTGGAGCCGTTCTTGGGGGATGGTGCTGCTCCAGATCCTCGT
GCCCACGCTGCTGATCACCTCCACTTTGGGCGTTATGAGATACATCACCTCATTCACACC
CACCATTGTACGAAGGCCGTTGTCCCTTGCTGAAGGATATATGTCCACTGAGAGCCTTTT
ATCTTTCAACGGTACATCGACATCGTCACTCGGTGCCCTGGCCTTTTCTGCCTATGAATA
TTTCATAAACAGTTTGAATGCCAATGCACAAATCACCATCGTTAATGAAACTGTCGACGA
GCACTATTTAAAAATTGGTAAAGATCCAATTGCTATGGGACAAATACGTCACCGGGTGCT
AACGGGAGCATCATTTTCTGACAATTCTGCAACGGCGTGGTTCAGCAACTTCGGCTATCA
CGACATAGCGACGTCACTGGCGAATGTGCACACTGCTCTCCTCAAATCCAGACTTCCTGA
TGCTCAAATAAACGTGTTCAATCATCCACTAGAAGTCAACTATAGCGACCAGACTGATAT
GCAAGTGATGGTGCAAATGATGTCGATGCAACTTGCGGTCGGCATCGGTTCCAGTTTGGG
CATTGCCAGCGCCGTTTTTGTTATGTTCTACATTAAGGAGCGCGTATCACGAGCTAAGCT
TCTCCAGAAGGCGGCTGGCATCCAGCCCGTTGTGATGTGGGGCAGCGCCGCGGTCTTTGA
CTGGGCCTGGTTCTTGATCATCGGGGTTACGGTTGTTATATCATGCGTAGCGTTTGATGT
GGCGGGGCTTTCTACAGTTGACGAATTAGGTCGCATGTATCTCTGCCTGATGATTTATGG
AGCCGCCATGGTGCCCCTTAACTATTTGTACACGCAATACTTCAACGGCCCCGCTCTCGG
ATTCACAGTTGTATTTTTCGTTAACGTTCTATTAGGAATGATGGGTCCACAAATAGTTGA
TGCACTGTCGCATCCAGAATTAACTACACAAAATGTGGCAGAAATTTTGGACTACGTGCT
GCAATTCTTCCCGCTCTATAGTTTAGTCTCGGCTATCAGATTGTTAAACCACCACGGAAT
GAGAGTAGCTTCGTGCATGCATATTTGCGAGTTAAGGTCATTAAACAGCACCCAGTGCTC
TATGGAAATTTTATGCAATACTATCTATTTTTGTTGTGTTGAAGAGGACCCTTTCTTCAA
ATGGGATGATGGTGGTATACTCCGCTTCATTACAGTGATGATAATAAGTTGTGCCGTTTT
GTGGATCGTCTTTTTAATGATTGAATATCGACAATTCCAAAAGATATTCACTCGGAAAAG
GACCTCCCCACCGGTCGACCAGAGCAGTGTAGATGAAGACGTATTGCAAGAGAGCAAACA
CGCTGACAATTTGGACGTAAGAGCACTCGGAGAACACAGCCTCGTAGCACGCGGCCTCTC
TAAGTACTACGGCAAACATCTCGCTGTTAATCAAATCTCTTTTACCGTCAACGATTCGGA
ATGCTTTGGTCTGTTGGGCGTGAATGGTGCGGGTAAAACGACTACCTTCAAAATGCTGAT
GGGCGACGAGTCGATCTCCAGTGGCGACGCTCACGTCAGCGGATATTCCGTGCGAAGCCA
ACTTCCTAAGGTCTACGAGAATATAGGATATTGTCCACAATTCGACGCCGTTTTTGACGA
GCTGACGGGGCGGGAGACGCTGCAGCTGTTCGGGCTGTTGCGCGGTCTGCGCTCGCATCA
CTCGCGGGCGCGCATCGAGGCGCTCGCGCACGCGCTTGGATTCACCAAACACTTGGACAA
GCGGGTGCATCAGTATTCGGGCGGCAACAAGCGCAAGCTGAGCACGGCGGTGGCGCTGCT
CGGGCGCACGCGGCTCGTGTTCGTCGATGAGCCCACCACTGGCGTCGACCCCGCCGCTAA
GCGACAGGTATGGCGCGCGATTCGAGGCGCGCAGCGTGCGGGGCGCGGCGTGGTACTGAC
GTCACATAGCATGGAGGAGTGCGAGGCGCTGTGCTCGCGGCTCACCATCATGGTAAACGG
CCGCTTCCAGTGTCTCGGCACGCCGCAGCATCTCAAGAACAAATTCTCTGAAGGATTCAC
TTTGACTATCAAAATAAGGATGGGCATGCAACGCCAGCTTTCTTCGGCCGGAGAAACCTT
AGCAACAGTGGATACAGTCAAGCGATATGTTGAGACGAACTTTAGCAATCCAACACTCAT
GGAAGAGTACCAGGGCCTCCTGACTTACTACTTGCCAGACAGGAGCTTAGCTTGGTCCAA
CATGTTCGGCATTATGGAGCGAGCCAAACGGGACATCAATGTGGAGGACTATAGTATCTC
ACAGACCACCCTTGAACAAATCTTTCTACAGTTCACCAAATATCAGCAAGAGTCAATACT
TAATAATAAATAGGACCCCCAATACCTAGTTATTTAAAATTAGGTACCAATTTATATCGA
AAAACATTTATTACAACTTTAAGAGAGACACAAATGACAGAGTTTTTGTTGAATCTATTG
TGAATATCATGTAACCTTATTTTCATAAACATATACATAATAATATTCACGCGAAACGAT
GTTGACCAAAATAAATGACAGGTAGTGTAATTTTCTTTTCTTTTTTTTACTTATACGTTA
TTTTCTGTTGGTGTTATTTTGTTTATATTCTATAATCAGTCAGAGATAGGCTTTTATATT
ATAGTTAAATCAGTAAGTTAGGTAACGTATTTCATATATCTAGTCTTATTCGCTATTCTA
CTTAATTACAGATAAAAGAGGCTGAATTATTGAAAGCTTGTAACAAAAATTGGTAACATT
TATTGACGATTGTCGTTAAATCGTTTTTCACTATAGTTATATTACAAATAAAAATCAATT
AGTCCATAACATCGTTAGTATCGTTTAAATGACATAGATATACATATAATTAAATAGCGA
AAAATTATAAAGCACCTTTCATAACTCCAACGATAACGCGTTCATTTTTGCTTTAGGTAC
TTTGTTTTTGACCGTTCAAAGAGAGCAACTTTATTAAGATTAAATAAGAAAATGCAATAT
TTGGCAACATTAATGGGTTTAATTAAAACCTGTATTCTTTAGGTTTTTTTCTTTATATTA
ATCCGGAAAATTCAGGCCGTAACTCACTAAATTAGGAGTTTGAGTATTCATTATAAATAG
GGGAGATACTTTCACACTAAAAAGATTAGATTTTGCAAGTTAATCATTTATGTCCTGGGT
TCCAAACCTGGGGGTAATTACCCCTCCGGTGGTAAATCAGCCATACTTCGGGGGTAACAA
AGAATCTAATTATTTGGTCAAATCTAAATAATAAGAAAATACTATATAATAATACTACTA
AATAGAGCATGCGCTCTTTCTTGCTAGCGAGCCCGCGGGGTGCTGAGTGTGGGAAGCGGG
GCGAGATTTTCTCCTGATGATGACATTATTAGAGACGAAGATGTAGCGGCCAAATTGGAA
TTTCTTGGACTGATGATAGCACTTCAAAGTCGGGGTAAAATTTGTTTTCCTAATAGGTTA
CAGGGGTAGCAGTATTGGAAAGGTTAGGAAACACCGTTCTAGACCGTTTGTACGGGAGCC
GATGTGGCCGGCTCGCCCCACCTACACGTCCACCTAATAGATAATGGCCAATCAAACGAC
CACACGACCGACACCAAGTTTTGGTCAAGTTAGGGTGAGGCCAAACGAGCGTAATTTTGT
GAGTGGTGAGTCGCAGAAATTCTGCTGCATTCGGTTTCATACAAAAA
>Cluster-21897.37634
AAAACTAACTTTAACATCAGTCTCTCCTTTTCATTTTGTGTAGAGAATGACAAGGATACA
CTATTGTCAAACTTAAATAAGTTTAGCTTTAGAGAATCACGCCAGAATTGACACCAATGT
CAAATAATATCTAAATTAGCAGTGGTGTCGATTCTGGCATGATTCTCTATACCTAAACTT
GAATTTGACAACGGTGCATCTTTGTCATTGTTCATACAGAATAAAAAGGATAGACTGGTG
TTAAATTTAGTTTTAAGTTTAGAGAATCTCGCCGGAATCGACACAGGTAATTCTTTATTT
TAGATTGTTAATTCCTTGGTGGTATAAAAATGATCATAAAAAATATATAAAATCAGTTAC
ATTAAAATTTTACGTAAATTTTTCGAATTATGTATATAAAATATAGAATAAGATGAGTTT
CCTAAAAATCGGAAGATTTTCTAGAACCTGAAACATTAAGAATTCAGCAGCGCCCTCTCT
GAACTATTACTTATATTCACAAAGATCCTTGTCGCACTGTAGTTCTAGTTTCTAGATGCG
CGCGAAGTTTCACTGAACTGCACTCTGCGTATAATTCCGCTCGCTGCTCTTCAAAACCGC
CATAAAGTTTGAATCGTACTGAAAGTCAGTTACGAGCGTGAACTTGAGCGGGTGCGATAT
ATATTTCCCGAATGGGTGGCGTTTGATATTGAGTTGTGATGTTTAGCTGACGAGGCCTGC
GTCCTTGGCCATGCCGTAGAAGATGCTGTTCTTGTCTTGAAGCAGCTGTTCTGGTGGAGC
GTATTCCACAAGTTGGCCTTTGTCCAGGACCATGACGCGAGTAGAGTCCATTATGGTGTT
CAAACGGTGCGCGATCGTCAGCACTGTGCACGATGCGAATTCGGAACGGATTGTTTTCTG
TATAAGTTCATCGGTCTCGAGGTCGACGGCAGCGGTGGCCTCGTCGAGCACCAAAAGCGG
TGTTTTACGAAGTAGCGCGCGAGCGAGACAGACTAACTGTCTCTGTCCCACAGACAGATT
CTCGCCCCCTTCCGATATCTCATGCCTTAGCCCGGCTTGAAGCCCCTTGACGAAGTTCTT
GAGATGCGCGTGCTCCAACGATCGCCATATTTCGTCGTCGGTGTAAGCCTCGAAAGGGTC
CAGGTTCATTCGGAGCGTTCCCGAGAACAACACCGGGTCCTGGGGGATGATGGTGATGCG
CGAACGCAGCTGGTGTAGACCGATCGTGGATATATCGATGCCGTCGATCAGGATCTTGCC
GCCCATCGCCTCTACAATCCTGAACAGGCCGAGCGTGAGCGTTGACTTGCCGGCACCGGT
GCGGCCTACGATGCCGAGCTTGTCGCGCGGGGCCACGGTGCACGTCACGTCGCGCAGCGC
CGGTTCTCCCGCGCGGTACCCGAGCGTCAGTTGCTCTAGTTGTAAGGCGCCAGTCTCCGG
CCACGTCGAACCCGGACCGTTCGGGAGGTTCCATTGCGCCTCCTGTTGCGTCTCCGCGTA
TTCCTTTATTCTCTCTACCGCTACTATGTTCGTTTCGACTTCCGAGGTCATTCTTACCAA
CCAATTTAGTGTTTGAGTTATCTGTAAAGCATAGCTGACAGACAGACCGACGAGACCGGG
ATTGACGGTGTCCCGGTTCAGTACAGCGAACAATGCCGAAAAGAATATTATAAGGTTCCC
CATCATCTCCAGGCGGACCGCCAGCCATCGGTTCGCGATGCAACTGGGGTAGTAGCAGGT
CTGGTTGTGATCTACGCCGCGTTCGGATTCCTCAACGAACCTCTGGGTGACACCGTAGGC
TCTAATAGTAGATGCTCCCGTAATACTTTCTCCAAAGTGCGAGTATATCGGTGACCGTGA
TACTGACTCCAGCCTCTTGAGCTGCCGCGACGTCGCCACGTAGAACCTCTGAATGATGTA
GTACACGACACCGATGGGCAAAACGATCGCCAAGAAGATCGGCGTCGACAGACTTATCAC
GAACAATGTTCCCAATACCGCAAAGAAGCAGGAGGTCCAGCCGCGCAGTGTCATGGGCAG
TACGTTGTCGAGCACGTCCACGTCCTTGCTGAACCGGTTGAGCACGCGGCCGACGGGTGT
GCAGTCGAAGAAGCCGATGCTGGGCGCTCGCAGCACGCCCGCTAGGAGTGCCGCGTGGAG
CCCCCGCGCCGCCGTCAGCGTGCCGAGATACAGCGCCAGCGACGACACCGACACCGACAC
CACTTGTCCGATGCCCAGACCACCGTAGACGCCGAGGTAAAGATCCCGTTTGGCTTTATC
CACAGTGCCGTTAACAATCATAGTTTCATCGTTGGACCATTCTGCTAACCAGTAGTTAGA
GCCGACCTGGAACACCTGTAGAATCAAGTTCATAAGCACCGTCACCACAGAAGCAAGCAC
TCCCACGCTCATCAAGTAATGCTTGTACACACTCCATTTCACACTGCCAGTTTCAGTTTT
CTCCGCTTCAATAAGCTTAGACTTCTCTTTGAGTTCGTTGGGCGTGGCCTCTGGTGTTTT
GCGTTTTACACTGCCGGCTCTGTCACCCGAACTTGCTGGTTCTGTTTCCGAGTTGCTCTC
CGACAATGATCGAGCTCTTTGCAATTTGTTTTGGAATTCAGTGCCGAGTTTTGTCTCGAG
TTGTTCTTTGATTGCGTCCAATTCTTCAGGGGAAGTCCTTTCGGCGTCACTGAGGTGGTG
CAATAGGAATTCGGCGAAAGCACCCTTCTTCTCCAACAGTTGCTGGTAAGTGCCAGCTTC
GGATATTTCGCCGTCACGCAAAACAACTACGAGGTCTGTTTGTGCCAAATACGATACACT
ATGCGTCACCCAAATGCGAGTTTTACTCTTCAACAATCCGTTGGGGCCGATGACCTTATC
GAATATATGTTTTCCAACATGCGAGTCCACTGCGCTGAGCGGGTCGTCCAAGAAATAGTT
ATCAGCGTCGTAGTACACCGCCCTAGCAAGTGACACTCGCTGTTTTTGACCACCAGACAG
ATTTATACCTTTTTCACCAATCTCGGTCTGGTCACCTCCAGGTAAGACGTCGAAGTCGGG
TTTCAAAGCGCATACGTTAATAACGTTGTTGTATCGCTGCTTATCGAGGTCTTTTCCGAA
CAATATGTTATCTTGTAGTGTTGCATTTTGAATCCACGCTTGTTGTGGCACATAAGCTAT
TTCACCTGTAGTGTTGATGCGGCCTGAAACTTTGTTCATCTCGCCTAAGAGAGCGGAGAG
CAGGGAACTCTTCCCCGAACCCACAGCGCCGACCACAGCTACCAGGGACCCACGAGGCAC
ATGGAGGTTGATGTTCTTCAACATCGGCTCTGAATCCTTCTCACCCCAAGAGAAGTGACC
ATTTTCTATTACAAGCGGGTTAGGCTCTTTCGTGTCGTGATCTACTGCATGTTCATCCAA
TTCTTCACAATTCATAAATTTGTTTAATCTCTTAATACCAACTGAAGTTTGTACTACATT
TGATATAACATTAGGCAGCATGGATAGTGGAAAACGTAGAATGTTGAAAAGAGACAATGC
TACGAAAGCCGTCTTAGAATCCAACACTTTTGTATCGTTTACCAATACAAAGCATCCGAA
CGACATCAGGGACACCAGAAAAGGCGCACAAGACCAAATGAATGAAGTAGCTGAATTGAG
ATATGCTGTTTGCTTTAATACATGCATTTCTTTATTTCTTATCTTTAAAACTTGATCCTC
AAAGCTAGGCTCCCACGCATACATTTTAAGAACCTTAATGCCGTTAAGTACTTCATTCAT
AAGTTTAACTCTTTCGTCTTTATACTTCATCTGTTTGATCTGTAGCGTCTTTACTCTGTT
AGCGATGAGGCCGTTGACAGGAATGAGTATTATCATGACAGCCAGGCCGGCAAGCACTGA
CGGCCCTAGAATACCCCACAGGAAATAAAGGGCCAACGCGATTTGGAGAGGTGCCGACCA
TATCATGTTCAAATATGCTGTCAATTCCAGAAATCTTTGAGCATCCACTGACATTAAATT
AACGATTTCACCCACAGTGGATTCTTTTCTGGCCGCATTTGACATACGGAGCGACTTCCT
GTAGATAGCACTTGTGAGAGCAGTCCTTATCCTCATACCCACTAGGTACATTCTGGTGAA
GTAATGTGCCAACAGCATGGTTTGAACAGTCGCGCAAGCCAACAAAGCTACTGCGTACAA
GTGTCCTTTCCATAGCGGCTCTTTGCTTTGGACGAAATTTATAAGAAGTTTCAGGAGTTG
TGGCGAAAGAAACATTAGGGTGTCGTTAAACAATTTCAGGAGAGCACCGAACAAAAATTG
CCCTCCAAATGCCATACATAGCGCCGGCAATATCGAGGCAGGCTTCTTTTCTTTTTCCGG
CTTGAAGTTAACGCTGGCTGAATTCTTACTGTAAGTAGCTTTAGCACCACTGGAATTTTC
TCGTTTTTTGAGTGATCTTTCCCAAAATTTGTCGAATCTAGGTACTACTTCCCTCGACGA
GTCTTGAGGGTTTAGCGCCCAAAGGTCATTCTCGGTCAAGTTTCGTCGGAAGCCCGTCAA
CGCGAGAGGGTCAAACCAACTGAACGTGAGCCGGCTAGGGAATCCTGACGCATTCTCTGG
GCATTGGTTCTTCTCGAATGTATATGGAGTGTCTTTTGGAGGCAAATCGGCAAACCAATT
CAATATGAACATAAATATAATCAGCGGGTAATAAACCATATAGCTAACGAAATTGTATTG
GACATTCTCATCATCTGCTTTCTCATAATGCTCCACTATTTCAGATCTGAGCTCCGGTAA
TCCTGCCAATATCAAAAGTAACCAAAAGAAAAACAGCACCCCTGATGCTCTCATTCCATA
TTTCCTATTGTAGTATAGTAATGTTGCTGATAATCCAAAGGTTAATATTTTTATAATAGG
ACTATAATAATCAGCATTTGCAACAACTTTGTCTTTCTGTGAAGAATTATGCACTGTGAC
ACCTAAATCCACAAACTTTACAACTATTAAAAGGCAGTTGACAACTAATTTGGTTATATT
CAATATATTCCAAGGTATATTTTTCTCTTTGCTATGTAGTATGTAGTAGAGATCAAGAAA
AGCTGCCACCCAAAGATATATGCATGGTATCCAAACAAGTACTGTTTTTTGAACACATGG
TGTCAATTCTGGATTGTCTGTGTACCATGTTAGATTGCTATCCCAAAATTTGGATCCACA
AAAATCATCGAGTGAAGAATTATAAGACATAGTCACTTTTCTTGGGCAAGATACGAACGT
CGACTAATTTGAAATACCGTAGTTACCAAAGCTCATTGGTAGTGAGTAACAATATTTTTT
GGAGCATATGTTAAAAAACAAGTTTTGTTAAACTTATACACTGTAGTAGGTGTAACATCC
AGTAGATAACTTCTTCACCACTTTATTACAAAAAGTTTACACGATGTTTTATAAAAGTAG
ACAATTCTTTCACCACACCGAACCATAGCACAATCATCGCACCCGCATGGCGGTATAGCT
CCTCGGTTCAAAAGAG
>Cluster-25303.0
AGATGTTCATTCTTTAAGAATTCTGTGTAATCTTCATAGACTTGTACTTCGTTGTTAGCA
ATACCTATAATTTTATCAAATTTATTTAAATAATTTTGATTATGGATGATCACAATAGAA
GTCTTTGTTTTTAATTTAGTAAATAAATACTCCAATATTTCACTCTCTGCATTTACATCT
AAATTTGAAGTAGGCTCATCAAATATAAATATGTCAGCATTTTTTATTACAGCTCTCATA
AAACTCAATTTTTGCTTTTGACCGCCACTAAGAAACTTTCCATTCTCTCCTACTTCTGTT
AAATAGCCATTCTTCATTTTATTGAATAAAACGTGAGTATTAAACTCTTCACATCTGGCC
ATTACTTTTTCCTGTGAAATTTCAGGACAAGAATAACGGAGATTATCAAGAATAGATCCT
TCAAAGATACTTGGGTTTTGTGGAATGAATGAAATTAACTTTCTCTGCGCTTTTTTATCA
ATTTTCATCATGTCAATGTTATCGATAAAGGCCTGTCCTTCGTACTCTCTAAGTCTGAGT
AGAACATTCATCAATGAAGTCTTGCCACACCCATTTTTTCCTACAATAGCTACTTTTTCG
CCTTTTCTTATCGTAACATCCTTTACATCAAATAAGTGCTTACCATTAACTTCCATTCTC
ATGTCTTTAAACACAATACTATGCTCGAAATGATGTACATTCAGAGCACCACTGGTAGAC
ATGTCAGTTAATTCATTGTGTATTTTAGAATCTCCAATATCAGTCAAATATTGTGTAATT
TCCATCATGTTAGATCTAATTAGTGCTATTTTATCTTTAATTAATAAAAAATATTTGTTG
TAATTAAGAAATCCCTCACTGTTTTGTAGCTTAGGAAAATACTTTCCAGACATTGCCAAA
TATAAAATGAAACCATTTGGAATGACAACAGAATTCTTTTGAACAAATTCTATAAAAGTA
CCAAGAATATCAAAAATAAGACTTCTGGTTTCAACAGCATCCAAATCTTGATTCAATTTC
TTAAGTTCAAGTTGTTCATTGTTATAAGATTTAATAATGTCGTAGTTAACAAGGATTCCA
TATGTTCTATTTGAAGCTTTGTTATATGCCAAATTATAATGTAATCGATACCGATTTCTA
AGAACAAGAAAATAATGAGAACAAGCGAAGAAAGTTCCCATTAAAATAACATTGGCATAG
AAAGCCTTCTCATCTATTTCTTTGTAAATTGTGTAGTACGCCTTAAAAGTGAGAAACGTA
TCCTGTAAAAGATGAGCCATAAACAATCGTAAAACATTTCTCATTGCTTCTGTTCTTCTT
TCTATAAGAGAATGTATCTGACCGGAACCCAATGTATGGTATCTCAAGTAATTAATCTTG
ATATATTCTTCCGTAAATTTAAGAAAACTACAACGAATAATATTTTGTACAATAAACGAC
ATTAAAAGGCCCAGAGCTAATTGAATTGTGTAATGTAAGAAAGGTGTTGTCATATACAAA
ATACACAACTTCAAAGATGATGTAGTTTGGTAATTAGAGACAAAGTGCATTTCAATCATC
GTCATCACTTTTAACACGTAAATAGCAAAAGACGCGGACAGGTAGGATAACACAAATATT
GGAATTACAACGATTTTAAAAAGAGGATTAGAAATAATAAAGCCAACAGTTTCACACATC
GCCTCTGTATAAGTTTTTTTCTTATTTTCA
>Cluster-21897.94254
GGACTCTCCATTATAACTTTCTTATCTTTGACATGTAAAACTTTGTCAAACAACTTGATT
AATTCTAAATTATGTAAAATCATCACAACAGTCGAGTCTTTACGTTCGTTAAGAATAAAT
TTTAATATCGCCTCTTCTGAATGTTTATCTAAAGCTGCAGTTGGTTCATCCATTATGAAA
ATAGGTGAGTTTTTAAGAACAGCTCGAACTAGTAATATTTTTTGCCTTTCACCACCACTT
AATAAACTTCCTTTATCTCCTACTTTTGTTTGATATCCATCGTCTAAACGTGTAATAGAA
TCATGTACACCTATTCTTTTACAAATTTCATAAGCTTCATCCACTTTAACGTTTTTATTC
CCGTACATTATGTTATACTCGACAGTATCATTAAAGAGAAATGATGTTTGAGGAACATAA
GAGATTAAAGATCTGTACGATAAATCCGTGATATTTCTAATTTCTACACCATCAAAGTTT
ATTTCTCCAGTATATGACTCAAATTTCATTAACATCTTTATAATTGTTGATTTACCAGCA
CCATTTTTACCAACAATTGCAACCTTTTCGCCTTTATTGATCTGAAAATTAATATCTTCA
AGAATCATATTATACTCATAGTAAAAAGACACATCTTTAAAATCAATAGATTCTTCAAGA
TTGTGTTTTATGACATCCTTTGTATGATCATCTTCCACTTCTTCAAATGATGTTTTTACA
TTCATAATAGCTTGCGTAAATCGAGAATAGAAGAATCCCAATTGACCTAAATTAGCAAAT
AGAAGTTTGTTAGTCGTGAGATACAATGAAAAATTAGGACCTGTTAGTTTAGTTGTATAC
CATTCATAACTACTCGCAAGTATAACTAAGAATATTTGGAGAACAAAAGTAAGTTTGTTG
ACCATAAACATAAAATTTAAGGATATCCACAATCTATTACAATCTTTCTCTACAGCAGAA
ACTGCATTACTGTATTTAACTGTCTCATATTCTTCTTTTTTGTATGATAAAATAGTTTCA
TGATTAATCAAAGAATCTTGTAATACATTAGAACAAATTTGTTGTGATAAATTGTAATCA
TGTCTAATTTTTGTTCTCCAATGTACTATTGCTATAGTACTTACAATGAACAATGCAACA
GTAAACATAATTATACATAAGATAACTAAACCTAATTGATTCATAACATTATACGAGGTC
AATAAAATAGCAAAAAATATTGGAATTATATTAAGAAAAGAAACCTCTACTAATTCACTT
ATAGCTTTACTCTCCCTATCAATTACGGTTTGTATTTCTCCACTACCTAAATGTGAATAT
GCACCCAATTCAAGTTTTATACATTTTTCGAACACATTTTTACAAGTTAATCTGTACACT
CTCTGAACTGGTATAGAAAATACAAATCTATTCATCATTGAAATTGAAGTCCAAGTAAAT
AAAACGAGAGTATTTACTGATAAAATTGAATTTATATTTTGACTTTCTTGTATTTTCTTA
GTAAGTTCTTTGGCAGTGTTTGCTACATAAATTTCTAATAATGAGGCAATGAAGGTTGAG
AATAAGATTATGAAACAAAAATATCTTACGAATGGTTTTGAGAAAACGTATGTCGAGAAG
ATGCCTTTTATTATCGCACTATTATCTAAAACTTTTC
>Cluster-21897.2225
GACGAATAAAGATGTATTGTATAATTCGATTGTCACATACGGGTACAATGTACCTTACAT
TAGATACACAGTAGGTCCGGTTTTAATATTTACAATAATTGGTGCTTTTTTAGAAGTACA
TTCTAGTCATTTAGCAAAAGATGTTACAAATGATTTAGTAGAATCTCATGGAATTACAAA
GAATATCCTTTTGTATATTTTATGTCTTAGTGGAAATATCATAGTAAATGAAGCAACTGC
CATGTTTTTTAGTGGTCCTATTCAATATATTTATAAATTGGTCGGTGTAGAAGCTTTTAA
ACATTACATTTCTCAAGATATGGAATCTAATAGTAAGATCGGTAATGGAGAAATACAAAT
GATCATAGAAAGAAGAAGTAGGGCTTATGGAGATATTATTGAGTATACTTTTACTGCATT
AATACCTGTAATAATCTTATCTTTTACTGCCTTTTGTTCTGTATATTATAACCTTGGTAA
AGATGCCTTGTTTGTAATGGTCGCATCTGGAATAATTTATGTACTAGTAACAGTTAAATT
TTCAATAGATAGAATGAGAATAAGAAAGGAGTACAATAGATCTATGGATGTCTCTTCTAA
TAAATTACAAGATTTATTAGCTAATCAAGAAACAATAATAGGATATAATAAACAAGAAGA
AGCCATAGAAAATTATGATAATACACAAAAACCTGTTGAATCAAAAGCCGTAAAGAGTTT
AGGGAATTTATACTGTTTGTATTGGTTGCAAAAACTTATTTTTATAGTTCAAGGTGTCGT
TATTATTATTTTAGGCGTGTACGGCCGTTTGTCTTCAAAGATTAGTGCAAAGGAATTAGT
TTACTACATTTCAATATCCAAAACATTGAATACTGCATTGGCTGAAATGGGTAAACTTTA
TACAACATACGTTCAAGGATTTTTAAATGCTAAATCTGGTCACTTTAGAAGACAAAATAA
TGTTAATGATGAGGT
>Cluster-21897.56483
GATCTACACATTAACTGTAGTAAAATTCAAGAAGCCGGAAAAGGTTTAATAAACCGGAGT
TATCTACTGATAATATTAATTGTTGTACATTAATTGCAGTTCAAAGATTAAAGTTTAACG
ATAAGATATTATAATTAAATATATTTAAATAGAAAGGAAAATGAATCGATATAGTTTGTC
TACCAGGAAAACCTAATCATGCTTCTAGTATATTTTACGGTTTTGTTGTTGCTGCCGTGT
AGTCAGCGTGTTGTTTGTGGTGATGAATATCACCCCGATATTGATGAAGAAACGCGTTTA
AAAGTAGAAGATAGAGTGTCGCGTAATGCTGGCGAAAGTACAGCACAATACTGGTATGAG
GAAGCGCGTGCTGCGATTCGTAAGCGTCAGGTGCGCGACCAAAGGCGCGGTGTAGCCCGC
AACCTCGTGATGTTCCTCGGCGACGGTATGTCCGTGCCCACGCTGGCCGCCGCGCGCACT
CTGCTGGGACAACGTCAAGGCAACACTGGCGAAGAAGCCAAACTCTCGTTCGAGAACTTT
CCGTCCGTCGGCCTCGCTAAGACGTACTGTGTAAATCAACAAATACCTGACTCGGCGTGC
ACCGCAACAGCGTACCTATGCGGCGTAAAGAATAACTATGGTACCCTGGGTGTGACGGCA
GCAGTGCGACGCCGTGACTGCGCTGCCTCTACGGAAACTGCAAACCGCTTGGAGTCCATT
GCCGCGTGGGCTCTGGAGCATGGGAAAGATATTGGCATTGTAACGACGACGCGTATCACA
CACGCATCGCCTGCGGGTGCGTTTGCTAAATCAGCTAATCGGAACTGGGAGCATGACGGT
CTAGTGCGTGAAGATGGTCACGATCCTGCGCAATGTCCAGACATCGCCCACCAGCTCATA
CACGAGCACCCTGGCAAACACTTCAAGGTTATATTAGGAGGCGGACGGCGAAATTTTCTT
CCAAATTCTACAAGAGATGAAGAAGGAACCAGAGGAAGAAGAACCGACGAGAGGAATCTT
ATCCACGAATGGCAAGATGACAAAAGAGAACGTAACCTAAGTTTTGCTTACGCTTGGAAC
AGGGCTCAACTCATGTCTCTAATGGAATCTCCACCTGAATATCTTCTAGGTTTATTTGAA
GGAACTCATTTGCAGTATCACTTGGAAGCCAACAAAACTACTGAGCCTACATTATCAGAA
CTAACCGAGATAGCTATTCGGTCTCTGAGCCGCAGTGAGAAAGGATTCTTCTTGTTTGTG
GAGGGTGGACGCATCGACCACGCGCACCACACCAATTACCCGCACCTGGCGCTCGACGAG
ACGATTCAATTGAGTGAGGCGGTGGCGCGCGCTGCTTCCATGTTGCCTGAAGAAGATTCA
TTACTAGTGGTAACCTCTGACCACGCTCATGTCATGGCTATTAACGGGTACAGTCCCCGA
GGCGAAAATATTTTAGGCCCCTCTAACGATAGAGACTCTGATGGGGTTCCGTACATGACT
ATATCTTACGCTAACGGGCCTGGTGCACGTGCGCAGAATAATGGCAGTCGCCCAAATGTC
GTTGTTGAAAATGACTTTGGTCGTTTGCGTTGGCGCTCGCACGCCGATATGCCACTGTCG
TCGGAGACGCACGGCGGCGACGACGTGGCGGTGTTCGCGCGCGGGCCGCACCACCACATG
TTCACCGGCCTGTACGAGCAGAGCCAGCTGCCGCACCTCATGGCCTACGCTGGCTGCTTC
GGCGACGATGCCGTAAACTACTTCCATTGCCAGTAATTTTAATATGCTCAGGAAATGAAG
TTCGTAAACATACAAACCTTCCTTCTC
>Cluster-21897.57101
TGACATTTATGCATGATTTGAGATATAAAGTGGTTTAATACAAATTAGGTTCCTCATATA
CATAATTGTTTATTAATTAAATTCTTTTGTAATTTTTATCTTTAAGACTGTATATTGCGA
TACCCTGACAGGGTTCATGTTAGGTACTATAAGCATTTTGTAACCATCGATGTAACGACA
TGAGTGCAATAAATTGAATTGAACTTTCATACATGTCAATTCCTGAACCTTCACCCAGGA
TAACAAATTACGATCTCCATACTCAATATTTATTGCAACCGTTCCCAAAAAGTTATTATA
AAATGAACATACATATTATTGAGCCTATTGAGCATATAAAATTAGGGAGGAGAAAAGAGA
AGGAAGCTTTCCTTAAATCTAATAAATCTTTGGAAGTACATTATTATAGTCCAGTAACTA
TTAACAGTGTCATATTTATCTATTTCAACATCAAAGCGATCATTGTTGAGAGAACTAGCA
TGATAGACGGCACTAGCACAGATGAGGAATCTCTAACTGCTTCCAGAATGTCTCTTGCTT
TATCTGTGCCCCACTGCTGATTTGCTCTTGCAGAATTTATAGCACTAAGACCAACATTGA
ACTCTGGTACAGCTTGTTGATTTTCGTTCAGCCACCTCTCCATCTCGTTTAAACCTTCGA
CATCCAAATATGATGCCAGAGTTGAAAGAACAGTATTGAACGAAGCAGGTAAAATTACAG
CTTGTCTTATTTTCTGCACATTGTCTCCCGCCTTCAAGAACTCGAGGAATGATGCTGAGT
TGTTTCTATTGCCAGCCAGGAGCCAAGTGATGGCATTAACCTTATCTTGAGCTTTGATAT
CATCGGAGACGACCATGTTCATGAAGTCTTCTACTGCCCTATAATCATTAGTGCATCCCA
GAGCCCTGAGCATTGCTAATTCATCAGCTTGATTATTAGAATTTCTCATCCGGTTATTGA
TTGCTTGCCAGTTCTCGTAAGTTCCTTCACGAAGACCGGTACAGAACACATGGCGTCTCA
AATTCGGATGGACGGGAACTGAAGGTTGTGCATTGAAACGCCTAAACTGCTCCACAGCAT
CTGCCACGCACCCAGGATGGCCAATGTTGCAAGCAAAAGATAGTACAAATATTCTATTCA
GAGAATTTGTTAAACGTTCATTGCTAGGAGCGAAATACAGCACATTAGTGATGACTGCAT
CTAAATATTTGTAGAGAATCGCATCAAATTCGGCCAAGACATCTGGCATATGCAGGAATC
TATTGCGGATCCAATTAAAACCAGTAAGAGCGGGATACCAGGAATAGTAACTTGTATCTT
TCTTCAGGAACTCGAGTACATGAAAACCTAGTTGGAATGTTATTTTTCCGGATCTCATCA
GCGCGAAAATATCGTCTACTATCTGAGCTCGGTTTATGTGGTGAATGGCATTATGATTGC
TGTTCAAGGTACTTGCAATCATTTCCCAGGTATGAGTGTCGTAATTAACTCTATATATTC
CTCTTTGTTGCACATTAAATATAACCCAGTCATGGCCAGGTTCTTTTTGAATTTGAGCTG
TTCTTGATGTCATTACACGGCTCACATTCAGATTGTCCCAATTAAGGTCTTTTCCGCTTG
TAAAAGTCAGAGGCAAAGGCCATGTTTCGTTTGTCGGTGCAGTGTTTTCATTTATATAGA
ATCGTTCCTGTGTCAAGTTCATGAGACCCGTATTCATGTTAACATCCACGTTCAAAAGAG
GATACCCCGGTTGGTCTACCCAAGTTGTCATGAAAGATATTATATCAAGGCCATCTATAA
CTATATTATCTTGGACAGTGGCATTTTGGAAAGCTCGGAACAAGTCTTCGGGTGTAGCGT
ATTGATAAGCCCTGTCAATCAAAAATAAATGAAGAGCTTTCTTGAACGTCTCCTCAGTAA
CCATGTGCTTCAACATGAGAAGGAAGGAAGCTCCCTTAGAGTAACTGATTCCAGTGAAGT
GACCAGTTACTTGGGTGGGACTGTTAACGGTGTGTCGCAAGGCCCTTGTGTTGGGAGACG
CGTCCGCAGACAATGCGCTTTGTAGGTACATAATAATGAACTGGTCTTCGAGCTCCATCG
ATTTGGCAATCCCGTCCATACCAAAGTATTCGAAGTAACTGGCGAATCCTTCATTGATCC
AGACGTTATCCCACCACCTGCAAGTGATTAAGTTGCCGAACCATTTGTGGGCCAACTCGT
GTGCAGTAATAGTTCCGATATACATTCTATCCAGAGCATTTGTTTCGTTTTCATCGTTGA
GCAGGCGCAACTCCCTGTATGTAACCAGGCCCCAGTTCTCTGTAGCACCAGAAGCCCAAA
ATGGTGAAGCCAGTTGGTCGTTCTTCAAACCGTCCGCCATATCATAATAATTGATTCCGA
AGTAATTATCGAACCATTCTGTAAGTGGAGGGCCGACAGCCATCGCGTATCTTCCTTGGC
CAGAAGCAGTCGGTCTTGCGATTATACGGTATGGTTTTTGTGGATTGTTGTATTCCGCTA
TGACCGTGAATCCGTCACTGATGTGAATGGAAATCAAATAAGCGGACATCCTTGGTGTAG
TTTGGAATACTTCTTTTTCACGATCCCCAATTGTGGTTACATTCACGAGTGGCATGTTTG
AATAAGTTTCAGTAAAACGAATCGGCCTGTTGACAACTATATTGAAAGTAGACTTGAAGC
CCGGTTCGTCGAAACTAGGAAACAGTTGTCTTGAATGAGTGGGCTGCAAATGAGTTGCAG
AGTACCATCGAACATAATTATTTTGATCACGATAGTAACCTCTAAACATGCCTCTTGAAA
GTGGTGTTTCGTTAATATTTCCTATATATACAACATGGAGCTTATATAAGCGTCCAATGC
GAAGAGTGGCTCCATCCTTCAAATTGACTTTCAGAAAGTGATATTCTCTGATACGTTCGA
ATGAAGTTGTTTCATTACCGTAATGCAAAAATTCTCCAGTATCAATATCCATGAGTGTCA
CGGTTTGTATTTCTCTAACATTTTCTTGAACAATTACACTAGTAAGGTTATCTTTTACCG
CTCTTATCCGCAAAGTTGCTATTCCATCAAATGTAAACTGTTCCTTTCCTGGGGGTGTCG
TATCAGAATCAAAATAAGGTGTGATTTCTATGTCAGCGTGTTCAGGGTCTAAGTCTTCGG
GTAAACGATAAGCCTGGTCATCATTTCTGGTGTCAAAGCTATCAACATCCAAATCTAGAC
TATAATCGATTGGGAATTCAGACTTTGCTAGCACCAAGAGCGCCGAGATGAAAACGAATC
TGAATAGGGCCATGTTGATGCCCTTTCTCTCACCACAAAATGAGTTGAGCTGTTTTTTTC
TATCTGTAATAAATGGGCTGCTATCGTGATAATTATTTACGATAAGATAATCATTATTGT
AATTTAGAAAATGAAAATTGAATTTCTGACGTGATAAAGGATAATTATTCGATTCTATAA
GTAAAAAGAAATGACGAAGCACATAAGGTTAGAATAAGAAATATAAATAAATATCAATCA
CATTGAATAAACTCTAATGAAAATATTATATAAAACTAGTTTTATTAAATGAGTGATGTT
CGTGAAAACCTAAGAAACAAAAAAAAAGGAAATATTGTACATGAGAGTATATTAGAAACT
AAGCCAAACTCAACTATTGATCAATAAAACTTAGTAAATATAGTGCCAACTGAACACAGT
ATACGTATATTGATAAAGAGCAAGATAGGAGATAAAAAAC
>Cluster-21897.55566
TTCCCATTCCTGATCAGGAACCGGTATAGGACTCAGGGGAAACACACCCTGAATTGTGGC
GATCAACACCAATGTGAGGACCCATTGGTGCGCCATCATGTCACTACACCAAATGATCAG
GAATGGGAACAATTCAACGAGTTGTTGAGGAATCCAGCATACAGGCTTCCCGGAACAACA
GTCCCGAGACACTATGAGCTCTTCTTGAGTCCAAACTTCGACACAGGAGACGATAGAGCT
TTTACCTTTGAAGGACTTGTTAAAATCTACATTCAAGCAAAAGCCGAATCTTTGAATGAA
ATCGTCATGCATTGCAATGATCTCAATATAAATAGTGCCTCTGTTCAGTACACAAACAGT
AGTGATAATGTGATTCATCAGATTCAGTCATCCGAGCAAGACTTGAATTGCACAGAGCCT
TACAGTTTCTTAACAATATCTACATCAGAAGTTCTGCAACTCGACGTGGAATACGAAGTG
ATCATGGAATTCACTGGTCGCCTTCAAAGTAACATGAGAGGGTTTTACAGAAGTTGGTAT
AATGACGACACTGGTAGGAGATGGATGGCCACAACCCAATTCCAGCCGAGTCACGCTAGG
CAAGCGTTCCCTTGCTACGATGAACCTGGTTTCAAAGCAACCTTTGACATCACTATCAGT
AGGGAACCTGACTTCAGCCCAACGATTTCCAATATGCCAATACAGTATACTACAAACAAC
ACTGACGAAGGTCGCGTTTCTGAAACTTTCTACACAACGCCGTCAACATCTACGTATCTG
CTGGCGTTTATAGTATCTCACTATGACAGAATTGAAAACAAAGATGATGACGGCAGGCCA
TTTGCAGTATATGCTAGAAACAATGCGGGTAGTACTGGTGCTTGGGCTCAAGATGTTGGT
ATTAGGCTACTTAGAGCGATGGAAGATTACACGCAAATACCTTATTATACAATGGCCAGT
AACATGGACATGAAACAGGCTGCCATCCCTGATTTTTCAGCTGGTGCTATGGAAAACTGG
GGCCTTCTTACCTACAGGGAAGCTTTAATTCTCTACGACCCCCTAAACTCGAATCATTTC
TACAAACAACGTGTTGCCAACATCGTGTCCCACGAAATCGCCCACATGTGGTTTGGTAAT
CTAGTCACTTGCGCCTGGTGGGACAACCTGTGGTTAAATGAAGGTTTCGCTAGATTCTAT
CAATATTATTTGACTGCCAAGGTTGCACCCGAGTTGGATTACGAAACACGATTTGTAAGT
GAGCAGTTTTTCCAAGCTATGACTGCAGACTCGGTGGATAGCGCACATGCACTAACAAAT
CCTAGTGTCAACAGTCCATCAACTGTTAGTGCACATTTTTCAGCAATCACTTACGCCAGA
GGAGCATGCATTTTGAGAATGACTCAGCATCTACTGTCTGAGGCAACTTATGTTAAAGGT
CTTCGAAGCTATTTGAACGATAGAAAATTTGATGTAGCTGAACCGCATCATTTATTTGAA
GCATTAGATGCTGCTGCGGCAAATGACAGTGCCTTAGCTGACTACGATGGTATAACTATA
GATCGATACTTTAGATCCTGGTCAGAAAAAGCAGGACACCCTTTGTTGACCGTTACCATT
GACCAAGAAACTGGATTAATGACAGTAAAGCAGTCTCGCTGGGAACGAACAAATGGAACT
TCTCAATATCCCTCTTTGTGGGATATTCCTATCACTTGGACTAGAGGAAGTGTAGCAGTA
ATCGACTTCAATAATCTGAAACCTTCTCAGATTATAACAAGTGAAACAACAGTTATCGAC
CGAGGGTCCACGCAACTGCAATGGGTTATATTCAATAAGCAAGCATCAGGTTTCTATAGA
GTGAACTACGATCGAACCAACTGGGTTCTCCTCACAAGAGCTCTAAGATCTAACGTTAAT
GACATTCATGAATACAATCGTGCGCAGATTATCGACGACACGTCCAATTTTGGTAGAGCG
AATGTAATGAGTTACGAAACAGTGTTCAATATTATTTCATTCCTTGAGTTTGATGATAAA
TACGCACCATGGATGGCCGCCATTGATGCATTTAACTTCCTTATTAGAAGGCTGGCTCAT
GATGAAACAAACTTAAATCGTTTACAGAACTTGATCATCGACTGGAGTAAATCAGTAACT
GAACGTTTAGGATTCATAGATAACGAAGACGATCCATTTATGGATGGTTTATTAAGGATG
AATGTTATGCAATTCCTCTGTAATATTGGACATGAAGATTGCGTAAGAGTTGGCAGAAAT
ACATTTGCGGCATGGAAAGAAAACCAAACACACGTGCCCGCTAATATGCGTCCATGGGTC
TATTGCGTTGGTCTCCGCGAAGGTGGAGCTGCTGATTTTGAATACTTTTGGAACCAGTAT
TTAGTTGAAGATCTAGCCAGTGAACAAGTGGTTATGATTCAAGCTGCGGGTTGCACTACT
GACAAAAATAGCCTAGAAGAGTTCTTAAATGCAATTGTAAATGAATCAGAAATCGTAAGA
CCCCAAGATCGTAACACGGCTCTCAATTCAGCAGTCTCACGAAACGAAATCAATACGCAA
ATAGTTTTTGAATGGCTTAAGAATAATAGTCAGAGGGTAATTAATATTTTTGGCAGCGTC
CAGACTCCTCTCAGCTATATTGCACCTCGCCTCCTAACTGAAGCTGATATTAATGAGTTT
GAAACGTGGTTGCAACAGAACCGAGAAATAATTGGTGACGCATCATTTACAACCGGCACA
AATGGAGTGGCCAATGCCAGAAGTAATCTTGCGTGGTCAGAGCAGCGGACTCCTGAACTC
GTAGAATTTTTCGAAAATGGCTACGTGGAAGAAGAAATAGATGATACTACTACTACAGAA
GAGCCCTCTACTAATAATACTACTACAGCAGAACCTATTACAGAAGAGCCCCCTACTAAT
AATACTACTACAGAAGAGCCCCCTACTAATAATACTACTACAGAAGAACCCATTACAGAA
GCACCCTCTACTAACCCACCTACTACAGAGGAACCTAT
>Cluster-21897.60875
TGTGAATTTTGCAAAGAAATTAGTAACTAAATATTTTCAGAGCAGCAGTGTGTGTGACAT
TAACTGGTTGCCTGTGTTATATTTTTAAGTTGCCGTTATACGTTCCTGCTACTACAATAC
TGTAACTGTGTATAGTACTTATAAATATACAATATAAAATATTTTGTTTTAAAATATGAA
ATAAGTAATGAGCAATTATCTTGTTCTATGACAAGTGTAATAATTAGTTTTACAAACATT
TAACAATTTTTATCCGCTTTAAATGAATAGTTTTCGAAATGTCTATTGTGTTACAAAGTT
CTTAAGTAAATAAGTTGAAAAATAAATGGAAGCTCGGCGAAGCGGTCGCGGTGCGGGAGC
CTGGACTAAATTCAGGCTCCTAACATGGAAAAACTTCCTGCAACAATTGCGGCACCCTAT
ACAGACAGTCCTGGAACTGCTCCTGCCGGTGGCCACCATGTGCTTGGTATTGCTACTACG
ATGGCAAATCGAACCAGAGATTAGGCCGATATCTACATTCACCCCGTTTCCTGCTCACTC
GATAGATCTCGATAATACTTCGATATTGGTGTATACCGAACTGAATCACCGAGAACTTTC
AATTGCTTACTCTCCGAAGAGTGAAGCTTTGGATGATGTTATTAGATCAGCTGTTGTGAA
TTTACTAATTCGCAATGTCGCTGATATTATAAAAGACAACGTTGACTTCCCGGAAATAAA
TCTTCCGCCAGGAATCGTTATACCAGATCATGGAAATTTGACTAGTACTATTTTGGAAAT
TATTAAATCTTTAATAAGAGTTGATTCATATAACACTAGTGCAGACCTCAGAAGTATTTA
TGATGACGAAAGGACAACCCGAAGTGTAATAGCAGCCGTAGAATTTGAGGATAGACTTTT
AGGTGCTGCTCAATTACCTAGTAATATAACATATTCATTACGTTTTCCTGCAAGATCGCG
AATTAATCAGTTCTTTGGATTGGGTTCACGGACTTGGAGAACTGACCTCTTGTTTCCTAT
TTTCGAACTTCCGGGACCAAGGAGTTACAATCGCAATGGCGGTCGTGATCCAGGATATGT
TCCCGAAATGTTCATAGCGTTACAACACATGATCTCGACAACACTAGTATCAAAGTTAAC
TGGAGAATCTGCTTTGATGTCATTCAATGTAAATCTCCAACGATACCCACATCCATCCTT
CATGTATGACTTAGTTGTTGATGCACTTCAGATGTTATTTCCCACCTTCATTTTGCTTAG
CTTTAGTTATGCAGCTGTAAACATAACAAGAGCCGTTACCGTGGAAAAAGAACTACAAAT
AAAAGAAACATTGAAGATAATGGGTATGCCGACCTGGATACATTGGACAGCCTGGTTTTG
TAAACAATTTATTTATTTGTTTATAGCAGCAGTACTTATATTAATTATTCTAAAGGTTAA
TTGGTTTACTAACGAGGACGGATATAGTGATTACGCTGTGTTCACAAATACACCCTGGAG
TGTGTTGCTATTTTTTTTGCTTTTATATTTGGCATGCATGATATTTTTCTGCTTCATGTT
GAGTAGTTTCTTTTCAAAAGGAAGTACAGCTTCACTCTTCGCGGGTATTGTATGGTACAT
GACATACATACCGGCCTTTATGTTGGCAATGGATATTGATATGTCAATACCGGTCCAGAT
CCTCACTTGCCTCAGTATCAACTCTGCCATGTCTTACGGATTCCAACTCATGTTGGCGAG
AGAGAGCACAGGAGGTATGCAATGGGGTGAATTCATGTCATCACCAACGATGGATACGTC
ACGGCTGCTGTTCGGTCATGTGGTAATAATGCTTGTAGTTAACTGCGTCATATACATGCT
TGTAGCCCTTTATTTTGAACAAGTACTACCAGGGCCTTATGGTACGCCGAAAAAGTGGTA
CTTTCTGTTTCAAATAGAATTTTGGTTCCGTAATAGAAAATTTAAATCAGATGCAGACGT
GATAATACCGGAAACACCTCAAATAACAAAGGAATTAGACCCCCTGGATCATGCAGTTGG
CGTTGAAATTACAAATTTGACTAAAGTCTTTGGGAACAATGTTGCTGTAAATAATTTATC
ATTGAACATATATGATGATCAAATAACTGTGCTGCTTGGTCACAATGGTGCCGGAAAATC
TACCACAATTTCAATGTTGACAGGTAATTTGCCAGTAACCAGCGGATCTATTATGGTAGC
TGGTTATGACATGGCCTGGCATACAAGCGAAGCACGCCGCCACATCGGTCTTTGCCCCCA
GCACAACGTACTTTTCAACGAGCTTACCGTCAAAGAACATTTAGAGTTTTTCTCTCGTCT
AAAAGGGTATCAGGGTGAAACACTGCGAGAAGAGGTAGATAGTCTTATTGCTAAATTGGA
ACTGCAGGAAAAGCGTAATTATCAAGCGCAGGGCTTGTCGGGTGGACAGAAGAGGCGCTT
GTGCGTTGGAATTGCTTTATGTGGCGACGCGCGAGTCGTACTTCTAGACGAGCCTACGTC
TGGAATGGATCCTTCCTCCAGGCGCGCCCTATGGGATCTTCTGCAGGAGGAAAAAAAAGG
TAGATCCATGATCCTAACCACACATTTTATGGATGAAGCTGATATACTAGGAGATCGCAT
AGCTATTATGGCTAATGGCCAACTGCAATGCGTTGGCTCTCCATATTTCTTGAAGAAGCA
CTACGGTATTGGCTACTCTCTTGTCATAGTGAAGGATGAAGGCTTTAATGAGGAAGCGTG
TACAGAACTTATAAATAAATACATTCCCATGGCAATGATAAAAGAGGATAGAGGGTCGGA
GGTAACATATAACTTAAAAAATGAATACTCGCACATTTTTGAACAGATGCTCAATGATCT
TGAAAATAATGTGGAGGTAGTAAAGTTCAAAAATTATGGTCTACTTGCAACCACATTGGA
AGATGTGTTTATGACAGTTGGATCCGATGTACCCACGGAGGCTGACGACGCTGACACAAC
TGTCGACTCTATCAGTGAAGAAACAAAATACGACATCGATGCGTCATCTATAGATCGATT
GAGGGACGAGGAATCGATTAGTGGTTTCCCATTGCTTTGCCAACAAGTGTTGGCGACCTG
GTTGAAACTGTGGCTGGTGTGGAGCCGTTCTTGGGGGATGGTGCTGCTCCAGATCCTCGT
GCCCACGCTGCTGATCACCTCCACTTTGGGCGTTATGAGATACATCACCTCATTCACACC
CACCATTGTACGAAGGCCGTTGTCCCTTGCTGAAGGATATATGTCCACTGAGAGCCTTTT
ATCTTTCAACGGTACATCGACATCGTCACTCGGTGCCCTGGCCTTTTCTGCCTATGAATA
TTTCATAAACAGTTTGAATGCCAATGCACAAATCACCATCGTTAATGAAACTGTCGACGA
GCACTATTTAAAAATTGGTAAAGATCCAATTGCTATGGGACAAATACGTCACCGGGTGCT
AACGGGAGCATCATTTTCTGACAATTCTGCAACGGCGTGGTTCAGCAACTTCGGCTATCA
CGACATAGCGACGTCACTGGCGAATGTGCACACTGCTCTCCTCAAATCCAGACTTCCTGA
TGCTCAAATAAACGTGTTCAATCATCCACTAGAAGTCAACTATAGCGACCAGACTGATAT
GCAAGTGATGGTGCAAATGATGTCGATGCAACTTGCGGTCGGCATCGGTTCCAGTTTGGG
CATTGCCAGCGCCGTTTTTGTTATGTTCTACATTAAGGAGCGCGTATCACGAGCTAAGCT
TCTCCAGAAGGCGGCTGGCATCCAGCCCGTTGTGATGTGGGGCAGCGCCGCGGTCTTTGA
CTGGGCCTGGTTCTTGATCATCGGGGTTACGGTTGTTATATCATGCGTAGCGTTTGATGT
GGCGGGGCTTTCTACAGTTGACGAATTAGGTCGCATGTATCTCTGCCTGATGATTTATGG
AGCCGCCATGGTGCCCCTTAACTATTTGTACACGCAATACTTCAACGGCCCCGCTCTCGG
ATTCACAGTTGTATTTTTCGTTAACGTTCTATTAGGAATGATGGGTCCACAAATAGTTGA
TGCACTGTCGCATCCAGAATTAACTACACAAAATGTGGCAGAAATTTTGGACTACGTGCT
GCAATTCTTCCCGCTCTATAGTTTAGTCTCGGCTATCAGATTGTTAAACCACCACGGAAT
GAGAGTAGCTTCGTGCATGCATATTTGCGAGTTAAGGTCATTAAACAGCACCCAGTGCTC
TATGGAAATTTTATGCAATACTATCTATTTTTGTTGTGTTGAAGAGGACCCTTTCTTCAA
ATGGGATGATGGTGGTATACTCCGCTTCATTACAGTGATGATAATAAGTTGTGCCGTTTT
GTGGATCGTCTTTTTAATGATTGAATATCGACAATTCCAAAAGATATTCACTCGGAAAAG
GACCTCCCCACCGGTCGACCAGAGCAGTGTAGATGAAGACGTATTGCAAGAGAGCAAACA
CGCTGACAATTTGGACGTAAGAGCACTCGGAGAACACAGCCTCGTAGCACGCGGCCTCTC
TAAGTACTACGGCAAACATCTCGCTGTTAATCAAATCTCTTTTACCGTCAACGATTCGGA
ATGCTTTGGTCTGTTGGGCGTGAATGGTGCGGGTAAAACGACTACCTTCAAAATGCTGAT
GGGCGACGAGTCGATCTCCAGTGGCGACGCTCACGTCAGCGGATATTCCGTGCGAAGCCA
ACTTCCTAAGGTCTACGAGAATATAGGATATTGTCCACAATTCGACGCCGTTTTTGACGA
GCTGACGGGGCGGGAGACGCTGCAGCTGTTCGGGCTGTTGCGCGGTCTGCGCTCGCATCA
CTCGCGGGCGCGCATCGAGGCGCTCGCGCACGCGCTTGGATTCACCAAACACTTGGACAA
GCGGGTGCATCAGTATTCGGGCGGCAACAAGCGCAAGCTGAGCACGGCGGTGGCGCTGCT
CGGGCGCACGCGGCTCGTGTTCGTCGATGAGCCCACCACTGGCGTCGACCCCGCCGCTAA
GCGACAGGTATGGCGCGCGATTCGAGGCGCGCAGCGTGCGGGGCGCGGCGTGGTACTGAC
GTCACATAGCATGGAGGAGTGCGAGGCGCTGTGCTCGCGGCTCACCATCATGGTAAACGG
CCGCTTCCAGTGTCTCGGCACGCCGCAGCATCTCAAGAACAAATTCTCTGAAGGATTCAC
TTTGACTATCAAAATAAGGATGGGCATGCAACGCCAGCTTTCTTCGGCCGGAGAAACCTT
AGCAACAGTGGATACAGTCAAGCGATATGTTGAGACGAACTTTAGCAATCCAACACTCAT
GGAAGAGTACCAGGGCCTCCTGACTTACTACTTGCCAGACAGGAGCTTAGCTTGGTCCAA
CATGTTCGGCATTATGGAGCGAGCCAAACGGGACATCAATGTGGAGGACTATAGTATCTC
ACAGACCACCCTTGAACAAATCTTTCTACAGTTCACCAAATATCAGCAAGAGTCAATACT
TAATAATAAATAGGACCCCCAATACCTAGTTATTTAAAATTAGGTACCAATTTATATCGA
AAAACATTTATTACAACTTTAAGAGAGACACAAATGACAGAGTTTTTGTTGAATCTATTG
TGAATATCATGTAACCTTATTTTCATAAACATATACATAATAATATTCACGCGAAACGAT
GTTGACCAAAATAAATGACAGGTAGTGTAATTTTCTTTTCTTTTTTTTACTTATACGTTA
TTTTCTGTTGGTGTTATTTTGTTTATATTCTATAATCAGTCAGAGATAGGCTTTTATATT
ATAGTTAAATCAGTAAGTTAGGTAACGTATTTCATATATCTAGTCTTATTCGCTATTCTA
CTTAATTACAGATAAAAGAGGCTGAATTATTGAAAGCTTGTAACAAAAATTGGTAACATT
TATTGACGATTGTCGTTAAATCGTTTTTCACTATAGTTATATTACAAATAAAAATCAATT
AGTCCATAACATCGTTAGTATCGTTTAAATGACATAGATATACATATAATTAAATAGCGA
AAAATTATAAAGCACCTTTCATAACTCCAACGATAACGCGTTCATTTTTGCTTTAGGTAC
TTTGTTTTTGACCGTTCAAAGAGAGCAACTTTATTAAGATTAAATAAGAAAATGCAATAT
TTGGCAACATTAATGGGTTTAATTAAAACCTGTATTCTTTAGGTTTTTTTCTTTATATTA
ATCCGGAAAATTCAGGCCGTAACTCACTAAATTAGGAGTTTGAGTATTCATTATAAATAG
GGGAGATACTTTCACACTAAAAAGATTAGATTTTGCAAGTTAATCATTTATGTCCTGGGT
TCCAAACCTGGGGGTAATTACCCCTCCGGTGGTAAATCAGCCATACTTCGGGGGTAACAA
AGAATCTAATTATTTGGTCAAATCTAAATAATAAGAAAATACTATATAATAATACTACTA
AATAGAGCATGCGCTCTTTCTTGCTAGCGAGCCCGCGGGGTGCTGAGTGTGGGAAGCGGG
GCGAGATTTTCTCCTGATGATGACATTATTAGAGACGAAGATGTAGCGGCCAAATTGGAA
TTTCTTGGACTGATGATAGCACTTCAAAGTCGGGGTAAAATTTGTTTTCCTAATAGGTTA
CAGGGGTAGCAGTATTGGAAAGGTTAGGAAACACCGTTCTAGACCGTTTGTACGGGAGCC
GATGTGGCCGGCTCGCCCCACCTACACGTCCACCTAATAGATAATGGCCAATCAAACGAC
CACACGACCGACACCAAGTTTTGGTCAAGTTAGGGTGAGGCCAAACGAGCGTAATTTTGT
GAGTGGTGAGTCGCAGAAATTCTGCTGCATTCGGTTTCATACAAAAA
>Cluster-21897.37634
AAAACTAACTTTAACATCAGTCTCTCCTTTTCATTTTGTGTAGAGAATGACAAGGATACA
CTATTGTCAAACTTAAATAAGTTTAGCTTTAGAGAATCACGCCAGAATTGACACCAATGT
CAAATAATATCTAAATTAGCAGTGGTGTCGATTCTGGCATGATTCTCTATACCTAAACTT
GAATTTGACAACGGTGCATCTTTGTCATTGTTCATACAGAATAAAAAGGATAGACTGGTG
TTAAATTTAGTTTTAAGTTTAGAGAATCTCGCCGGAATCGACACAGGTAATTCTTTATTT
TAGATTGTTAATTCCTTGGTGGTATAAAAATGATCATAAAAAATATATAAAATCAGTTAC
ATTAAAATTTTACGTAAATTTTTCGAATTATGTATATAAAATATAGAATAAGATGAGTTT
CCTAAAAATCGGAAGATTTTCTAGAACCTGAAACATTAAGAATTCAGCAGCGCCCTCTCT
GAACTATTACTTATATTCACAAAGATCCTTGTCGCACTGTAGTTCTAGTTTCTAGATGCG
CGCGAAGTTTCACTGAACTGCACTCTGCGTATAATTCCGCTCGCTGCTCTTCAAAACCGC
CATAAAGTTTGAATCGTACTGAAAGTCAGTTACGAGCGTGAACTTGAGCGGGTGCGATAT
ATATTTCCCGAATGGGTGGCGTTTGATATTGAGTTGTGATGTTTAGCTGACGAGGCCTGC
GTCCTTGGCCATGCCGTAGAAGATGCTGTTCTTGTCTTGAAGCAGCTGTTCTGGTGGAGC
GTATTCCACAAGTTGGCCTTTGTCCAGGACCATGACGCGAGTAGAGTCCATTATGGTGTT
CAAACGGTGCGCGATCGTCAGCACTGTGCACGATGCGAATTCGGAACGGATTGTTTTCTG
TATAAGTTCATCGGTCTCGAGGTCGACGGCAGCGGTGGCCTCGTCGAGCACCAAAAGCGG
TGTTTTACGAAGTAGCGCGCGAGCGAGACAGACTAACTGTCTCTGTCCCACAGACAGATT
CTCGCCCCCTTCCGATATCTCATGCCTTAGCCCGGCTTGAAGCCCCTTGACGAAGTTCTT
GAGATGCGCGTGCTCCAACGATCGCCATATTTCGTCGTCGGTGTAAGCCTCGAAAGGGTC
CAGGTTCATTCGGAGCGTTCCCGAGAACAACACCGGGTCCTGGGGGATGATGGTGATGCG
CGAACGCAGCTGGTGTAGACCGATCGTGGATATATCGATGCCGTCGATCAGGATCTTGCC
GCCCATCGCCTCTACAATCCTGAACAGGCCGAGCGTGAGCGTTGACTTGCCGGCACCGGT
GCGGCCTACGATGCCGAGCTTGTCGCGCGGGGCCACGGTGCACGTCACGTCGCGCAGCGC
CGGTTCTCCCGCGCGGTACCCGAGCGTCAGTTGCTCTAGTTGTAAGGCGCCAGTCTCCGG
CCACGTCGAACCCGGACCGTTCGGGAGGTTCCATTGCGCCTCCTGTTGCGTCTCCGCGTA
TTCCTTTATTCTCTCTACCGCTACTATGTTCGTTTCGACTTCCGAGGTCATTCTTACCAA
CCAATTTAGTGTTTGAGTTATCTGTAAAGCATAGCTGACAGACAGACCGACGAGACCGGG
ATTGACGGTGTCCCGGTTCAGTACAGCGAACAATGCCGAAAAGAATATTATAAGGTTCCC
CATCATCTCCAGGCGGACCGCCAGCCATCGGTTCGCGATGCAACTGGGGTAGTAGCAGGT
CTGGTTGTGATCTACGCCGCGTTCGGATTCCTCAACGAACCTCTGGGTGACACCGTAGGC
TCTAATAGTAGATGCTCCCGTAATACTTTCTCCAAAGTGCGAGTATATCGGTGACCGTGA
TACTGACTCCAGCCTCTTGAGCTGCCGCGACGTCGCCACGTAGAACCTCTGAATGATGTA
GTACACGACACCGATGGGCAAAACGATCGCCAAGAAGATCGGCGTCGACAGACTTATCAC
GAACAATGTTCCCAATACCGCAAAGAAGCAGGAGGTCCAGCCGCGCAGTGTCATGGGCAG
TACGTTGTCGAGCACGTCCACGTCCTTGCTGAACCGGTTGAGCACGCGGCCGACGGGTGT
GCAGTCGAAGAAGCCGATGCTGGGCGCTCGCAGCACGCCCGCTAGGAGTGCCGCGTGGAG
CCCCCGCGCCGCCGTCAGCGTGCCGAGATACAGCGCCAGCGACGACACCGACACCGACAC
CACTTGTCCGATGCCCAGACCACCGTAGACGCCGAGGTAAAGATCCCGTTTGGCTTTATC
CACAGTGCCGTTAACAATCATAGTTTCATCGTTGGACCATTCTGCTAACCAGTAGTTAGA
GCCGACCTGGAACACCTGTAGAATCAAGTTCATAAGCACCGTCACCACAGAAGCAAGCAC
TCCCACGCTCATCAAGTAATGCTTGTACACACTCCATTTCACACTGCCAGTTTCAGTTTT
CTCCGCTTCAATAAGCTTAGACTTCTCTTTGAGTTCGTTGGGCGTGGCCTCTGGTGTTTT
GCGTTTTACACTGCCGGCTCTGTCACCCGAACTTGCTGGTTCTGTTTCCGAGTTGCTCTC
CGACAATGATCGAGCTCTTTGCAATTTGTTTTGGAATTCAGTGCCGAGTTTTGTCTCGAG
TTGTTCTTTGATTGCGTCCAATTCTTCAGGGGAAGTCCTTTCGGCGTCACTGAGGTGGTG
CAATAGGAATTCGGCGAAAGCACCCTTCTTCTCCAACAGTTGCTGGTAAGTGCCAGCTTC
GGATATTTCGCCGTCACGCAAAACAACTACGAGGTCTGTTTGTGCCAAATACGATACACT
ATGCGTCACCCAAATGCGAGTTTTACTCTTCAACAATCCGTTGGGGCCGATGACCTTATC
GAATATATGTTTTCCAACATGCGAGTCCACTGCGCTGAGCGGGTCGTCCAAGAAATAGTT
ATCAGCGTCGTAGTACACCGCCCTAGCAAGTGACACTCGCTGTTTTTGACCACCAGACAG
ATTTATACCTTTTTCACCAATCTCGGTCTGGTCACCTCCAGGTAAGACGTCGAAGTCGGG
TTTCAAAGCGCATACGTTAATAACGTTGTTGTATCGCTGCTTATCGAGGTCTTTTCCGAA
CAATATGTTATCTTGTAGTGTTGCATTTTGAATCCACGCTTGTTGTGGCACATAAGCTAT
TTCACCTGTAGTGTTGATGCGGCCTGAAACTTTGTTCATCTCGCCTAAGAGAGCGGAGAG
CAGGGAACTCTTCCCCGAACCCACAGCGCCGACCACAGCTACCAGGGACCCACGAGGCAC
ATGGAGGTTGATGTTCTTCAACATCGGCTCTGAATCCTTCTCACCCCAAGAGAAGTGACC
ATTTTCTATTACAAGCGGGTTAGGCTCTTTCGTGTCGTGATCTACTGCATGTTCATCCAA
TTCTTCACAATTCATAAATTTGTTTAATCTCTTAATACCAACTGAAGTTTGTACTACATT
TGATATAACATTAGGCAGCATGGATAGTGGAAAACGTAGAATGTTGAAAAGAGACAATGC
TACGAAAGCCGTCTTAGAATCCAACACTTTTGTATCGTTTACCAATACAAAGCATCCGAA
CGACATCAGGGACACCAGAAAAGGCGCACAAGACCAAATGAATGAAGTAGCTGAATTGAG
ATATGCTGTTTGCTTTAATACATGCATTTCTTTATTTCTTATCTTTAAAACTTGATCCTC
AAAGCTAGGCTCCCACGCATACATTTTAAGAACCTTAATGCCGTTAAGTACTTCATTCAT
AAGTTTAACTCTTTCGTCTTTATACTTCATCTGTTTGATCTGTAGCGTCTTTACTCTGTT
AGCGATGAGGCCGTTGACAGGAATGAGTATTATCATGACAGCCAGGCCGGCAAGCACTGA
CGGCCCTAGAATACCCCACAGGAAATAAAGGGCCAACGCGATTTGGAGAGGTGCCGACCA
TATCATGTTCAAATATGCTGTCAATTCCAGAAATCTTTGAGCATCCACTGACATTAAATT
AACGATTTCACCCACAGTGGATTCTTTTCTGGCCGCATTTGACATACGGAGCGACTTCCT
GTAGATAGCACTTGTGAGAGCAGTCCTTATCCTCATACCCACTAGGTACATTCTGGTGAA
GTAATGTGCCAACAGCATGGTTTGAACAGTCGCGCAAGCCAACAAAGCTACTGCGTACAA
GTGTCCTTTCCATAGCGGCTCTTTGCTTTGGACGAAATTTATAAGAAGTTTCAGGAGTTG
TGGCGAAAGAAACATTAGGGTGTCGTTAAACAATTTCAGGAGAGCACCGAACAAAAATTG
CCCTCCAAATGCCATACATAGCGCCGGCAATATCGAGGCAGGCTTCTTTTCTTTTTCCGG
CTTGAAGTTAACGCTGGCTGAATTCTTACTGTAAGTAGCTTTAGCACCACTGGAATTTTC
TCGTTTTTTGAGTGATCTTTCCCAAAATTTGTCGAATCTAGGTACTACTTCCCTCGACGA
GTCTTGAGGGTTTAGCGCCCAAAGGTCATTCTCGGTCAAGTTTCGTCGGAAGCCCGTCAA
CGCGAGAGGGTCAAACCAACTGAACGTGAGCCGGCTAGGGAATCCTGACGCATTCTCTGG
GCATTGGTTCTTCTCGAATGTATATGGAGTGTCTTTTGGAGGCAAATCGGCAAACCAATT
CAATATGAACATAAATATAATCAGCGGGTAATAAACCATATAGCTAACGAAATTGTATTG
GACATTCTCATCATCTGCTTTCTCATAATGCTCCACTATTTCAGATCTGAGCTCCGGTAA
TCCTGCCAATATCAAAAGTAACCAAAAGAAAAACAGCACCCCTGATGCTCTCATTCCATA
TTTCCTATTGTAGTATAGTAATGTTGCTGATAATCCAAAGGTTAATATTTTTATAATAGG
ACTATAATAATCAGCATTTGCAACAACTTTGTCTTTCTGTGAAGAATTATGCACTGTGAC
ACCTAAATCCACAAACTTTACAACTATTAAAAGGCAGTTGACAACTAATTTGGTTATATT
CAATATATTCCAAGGTATATTTTTCTCTTTGCTATGTAGTATGTAGTAGAGATCAAGAAA
AGCTGCCACCCAAAGATATATGCATGGTATCCAAACAAGTACTGTTTTTTGAACACATGG
TGTCAATTCTGGATTGTCTGTGTACCATGTTAGATTGCTATCCCAAAATTTGGATCCACA
AAAATCATCGAGTGAAGAATTATAAGACATAGTCACTTTTCTTGGGCAAGATACGAACGT
CGACTAATTTGAAATACCGTAGTTACCAAAGCTCATTGGTAGTGAGTAACAATATTTTTT
GGAGCATATGTTAAAAAACAAGTTTTGTTAAACTTATACACTGTAGTAGGTGTAACATCC
AGTAGATAACTTCTTCACCACTTTATTACAAAAAGTTTACACGATGTTTTATAAAAGTAG
ACAATTCTTTCACCACACCGAACCATAGCACAATCATCGCACCCGCATGGCGGTATAGCT
CCTCGGTTCAAAAGAG
>Cluster-25303.0
AGATGTTCATTCTTTAAGAATTCTGTGTAATCTTCATAGACTTGTACTTCGTTGTTAGCA
ATACCTATAATTTTATCAAATTTATTTAAATAATTTTGATTATGGATGATCACAATAGAA
GTCTTTGTTTTTAATTTAGTAAATAAATACTCCAATATTTCACTCTCTGCATTTACATCT
AAATTTGAAGTAGGCTCATCAAATATAAATATGTCAGCATTTTTTATTACAGCTCTCATA
AAACTCAATTTTTGCTTTTGACCGCCACTAAGAAACTTTCCATTCTCTCCTACTTCTGTT
AAATAGCCATTCTTCATTTTATTGAATAAAACGTGAGTATTAAACTCTTCACATCTGGCC
ATTACTTTTTCCTGTGAAATTTCAGGACAAGAATAACGGAGATTATCAAGAATAGATCCT
TCAAAGATACTTGGGTTTTGTGGAATGAATGAAATTAACTTTCTCTGCGCTTTTTTATCA
ATTTTCATCATGTCAATGTTATCGATAAAGGCCTGTCCTTCGTACTCTCTAAGTCTGAGT
AGAACATTCATCAATGAAGTCTTGCCACACCCATTTTTTCCTACAATAGCTACTTTTTCG
CCTTTTCTTATCGTAACATCCTTTACATCAAATAAGTGCTTACCATTAACTTCCATTCTC
ATGTCTTTAAACACAATACTATGCTCGAAATGATGTACATTCAGAGCACCACTGGTAGAC
ATGTCAGTTAATTCATTGTGTATTTTAGAATCTCCAATATCAGTCAAATATTGTGTAATT
TCCATCATGTTAGATCTAATTAGTGCTATTTTATCTTTAATTAATAAAAAATATTTGTTG
TAATTAAGAAATCCCTCACTGTTTTGTAGCTTAGGAAAATACTTTCCAGACATTGCCAAA
TATAAAATGAAACCATTTGGAATGACAACAGAATTCTTTTGAACAAATTCTATAAAAGTA
CCAAGAATATCAAAAATAAGACTTCTGGTTTCAACAGCATCCAAATCTTGATTCAATTTC
TTAAGTTCAAGTTGTTCATTGTTATAAGATTTAATAATGTCGTAGTTAACAAGGATTCCA
TATGTTCTATTTGAAGCTTTGTTATATGCCAAATTATAATGTAATCGATACCGATTTCTA
AGAACAAGAAAATAATGAGAACAAGCGAAGAAAGTTCCCATTAAAATAACATTGGCATAG
AAAGCCTTCTCATCTATTTCTTTGTAAATTGTGTAGTACGCCTTAAAAGTGAGAAACGTA
TCCTGTAAAAGATGAGCCATAAACAATCGTAAAACATTTCTCATTGCTTCTGTTCTTCTT
TCTATAAGAGAATGTATCTGACCGGAACCCAATGTATGGTATCTCAAGTAATTAATCTTG
ATATATTCTTCCGTAAATTTAAGAAAACTACAACGAATAATATTTTGTACAATAAACGAC
ATTAAAAGGCCCAGAGCTAATTGAATTGTGTAATGTAAGAAAGGTGTTGTCATATACAAA
ATACACAACTTCAAAGATGATGTAGTTTGGTAATTAGAGACAAAGTGCATTTCAATCATC
GTCATCACTTTTAACACGTAAATAGCAAAAGACGCGGACAGGTAGGATAACACAAATATT
GGAATTACAACGATTTTAAAAAGAGGATTAGAAATAATAAAGCCAACAGTTTCACACATC
GCCTCTGTATAAGTTTTTTTCTTATTTTCA
>Cluster-21897.94254
GGACTCTCCATTATAACTTTCTTATCTTTGACATGTAAAACTTTGTCAAACAACTTGATT
AATTCTAAATTATGTAAAATCATCACAACAGTCGAGTCTTTACGTTCGTTAAGAATAAAT
TTTAATATCGCCTCTTCTGAATGTTTATCTAAAGCTGCAGTTGGTTCATCCATTATGAAA
ATAGGTGAGTTTTTAAGAACAGCTCGAACTAGTAATATTTTTTGCCTTTCACCACCACTT
AATAAACTTCCTTTATCTCCTACTTTTGTTTGATATCCATCGTCTAAACGTGTAATAGAA
TCATGTACACCTATTCTTTTACAAATTTCATAAGCTTCATCCACTTTAACGTTTTTATTC
CCGTACATTATGTTATACTCGACAGTATCATTAAAGAGAAATGATGTTTGAGGAACATAA
GAGATTAAAGATCTGTACGATAAATCCGTGATATTTCTAATTTCTACACCATCAAAGTTT
ATTTCTCCAGTATATGACTCAAATTTCATTAACATCTTTATAATTGTTGATTTACCAGCA
CCATTTTTACCAACAATTGCAACCTTTTCGCCTTTATTGATCTGAAAATTAATATCTTCA
AGAATCATATTATACTCATAGTAAAAAGACACATCTTTAAAATCAATAGATTCTTCAAGA
TTGTGTTTTATGACATCCTTTGTATGATCATCTTCCACTTCTTCAAATGATGTTTTTACA
TTCATAATAGCTTGCGTAAATCGAGAATAGAAGAATCCCAATTGACCTAAATTAGCAAAT
AGAAGTTTGTTAGTCGTGAGATACAATGAAAAATTAGGACCTGTTAGTTTAGTTGTATAC
CATTCATAACTACTCGCAAGTATAACTAAGAATATTTGGAGAACAAAAGTAAGTTTGTTG
ACCATAAACATAAAATTTAAGGATATCCACAATCTATTACAATCTTTCTCTACAGCAGAA
ACTGCATTACTGTATTTAACTGTCTCATATTCTTCTTTTTTGTATGATAAAATAGTTTCA
TGATTAATCAAAGAATCTTGTAATACATTAGAACAAATTTGTTGTGATAAATTGTAATCA
TGTCTAATTTTTGTTCTCCAATGTACTATTGCTATAGTACTTACAATGAACAATGCAACA
GTAAACATAATTATACATAAGATAACTAAACCTAATTGATTCATAACATTATACGAGGTC
AATAAAATAGCAAAAAATATTGGAATTATATTAAGAAAAGAAACCTCTACTAATTCACTT
ATAGCTTTACTCTCCCTATCAATTACGGTTTGTATTTCTCCACTACCTAAATGTGAATAT
GCACCCAATTCAAGTTTTATACATTTTTCGAACACATTTTTACAAGTTAATCTGTACACT
CTCTGAACTGGTATAGAAAATACAAATCTATTCATCATTGAAATTGAAGTCCAAGTAAAT
AAAACGAGAGTATTTACTGATAAAATTGAATTTATATTTTGACTTTCTTGTATTTTCTTA
GTAAGTTCTTTGGCAGTGTTTGCTACATAAATTTCTAATAATGAGGCAATGAAGGTTGAG
AATAAGATTATGAAACAAAAATATCTTACGAATGGTTTTGAGAAAACGTATGTCGAGAAG
ATGCCTTTTATTATCGCACTATTATCTAAAACTTTTC
