# Supplementary material for: Differences in midgut transcriptomes between resistant and susceptible strains of Chilo suppressalis to Cry1C toxin
Source: BMC Genomics. 2020 Sep 14;21:634. doi: 10.1186/s12864-020-07051-6 (PMC7490912; doi:10.1186/s12864-020-07051-6)
Supplement: Supplementary file 8 — Additional file 8:. Primer sequences for qRT-PCR of twelve selected unigenes annotated as potential Cry toxin receptors. [file 12864_2020_7051_MOESM8_ESM.xlsx]

## Sheet: Sheet1
Cluster-21897.60875-F	AACTGCGTCATATACATGCTT
Cluster-21897.60875-R	GTTTCCGGTATTATCACGTCT
Cluster-21897.37634-F	TCTCCGACAATGATCGAGCTCT
Cluster-21897.37634-R	CGCCGAATTCCTATTGCACCA
Cluster-25303.0-F	CTACTTCTGTTAAATAGCCAT
Cluster-25303.0-R	TAATCTCCGTTATTCTTGTCC
Cluster-21897.94254-F	TTTTAAGAACAGCTCGAAC
Cluster-21897.94254-R	TACATGATTCTATTACACGTT
Cluster-21897.2225-F	ATCAAAAGCCGTAAAGAGT
Cluster-21897.2225-R	AGTAAACTAATTCCTTTGCACT
Cluster-21897.56483-F	AACAGGGCTCAACTCATGTCT
Cluster-21897.56483-R	ATCCTTTCTCACTGCGGCTCA
Cluster-21897.57101-F	TGTTGTATTCCGCTATGACC
Cluster-21897.57101-R	TTATTCAAACATGCCACTCGT
Cluster-21897.55566-F	CAGATTCAGTCATCCGAGCAA
Cluster-21897.55566-R	ATGTTACTTTGAAGGCGACCA
Cluster-21897.52385-F	TCATCTAGCGTTTTCCTTCAT
Cluster-21897.52385-R	CGACGGCCAATGTAGATCCTC
Cluster-21897.54886-F	ATCCATTGAGCCCTACTAGACCA
Cluster-21897.54886-R	CCTTGGCTGTTCATCCTCGTT
Cluster-21897.24953-F	ACTAAAGGCCAAACTGCGAGA
Cluster-21897.24953-R	CCCTCGTTCCAGTTGTCCA
Cluster-21897.56465-F	CTCTCGTCTTCTCCGCCTGA
Cluster-21897.56465-R	ACCGTGATCTATTCGGCCTC
EF1-F	AAAATGGACTCGACTGAACCCC
EF1-R	TCTCCGTGCCAACCAGAAATA
